# Supplementary material for: A dual transcriptome analysis reveals accession-specific resistance responses in Lathyrus sativus against Erysiphe pisi
Source: Front Plant Sci. 2025 Mar 5;16:1542926. doi: 10.3389/fpls.2025.1542926 (PMC11921622; doi:10.3389/fpls.2025.1542926)
Supplement: Supplementary file 3 [file Table2.xlsx]

## Sheet: Table S2
Supplemental Table 2 Lathyrus sativus Differentially Expressed Genes (DEGs) across comparisons between accessions within the same time point.
gene identifier	class of the NLR gene; NA if not NLR	Arabidopsis thaliana homologue gene identifier	functional annotation attributed by Mercator4 v6.0 https://www.plabipd.de/mercator_main.html	protein description from Prot-scriber tool	protein description from a BLAST sequence comparison to SWISSPROT database	comparison between PS and S samples at time point 0 hai	comparison between PR and S samples at time point 0 hai	comparison between R and S samples at time point 0 hai	comparison between PS and S samples at time point 12 hai	comparison between PR and S samples at time point 12 hai	comparison between R and S samples at time point 12 hai	comparison between PS and S samples at time point 48 hai	comparison between PR and S samples at time point 48 hai	comparison between R and S samples at time point 48 hai	comparison between PS and S samples at time point 72 hai	comparison between PR and S samples at time point 72 hai	comparison between R and S samples at time point 72 hai	normalised counts per sample using the DESeq2 package
ID	NLR Class (NLRtracker)	At ID	MERCATOR	PROT-SCRIBER	SWISSPROT	t0_PS_vs_S	t0_PR_vs_S	t0_R_vs_S	t12_PS_vs_S	t12_PR_vs_S	t12_R_vs_S	t48_PS_vs_S	t48_PR_vs_S	t48_R_vs_S	t72_PS_vs_S	t72_PR_vs_S	t72_R_vs_S	PR_0hai_r1	PR_0hai_r2	PR_0hai_r3	PR_12hai_r1	PR_12hai_r2	PR_12hai_r3	PR_48hai_r2	PR_72hai_r1	PR_72hai_r2	PR_72hai_r3	PS_0hai_r1	PS_0hai_r2	PS_0hai_r3	PS_12hai_r1	PS_12hai_r2	PS_12hai_r3	PS_48hai_r1	PS_48hai_r2	PS_48hai_r3	PS_72hai_r1	PS_72hai_r2	PS_72hai_r3	R_0hai_r1	R_0hai_r2	R_0hai_r3	R_12hai_r1	R_12hai_r2	R_12hai_r3	R_48hai_r1	R_48hai_r2	R_48hai_r3	R_72hai_r1
g3170.t1	NA	AT2G47140.1	not classified	short chain dehydrogenase reductase 3b	(+)-cis,trans-nepetalactol synthase NEPS2		3.25953	1.85586		2.16373						3.07302	2.0167	900.304	515.815	1251.14	1676.32	1340.7	1109.39	1246.37	4512.7	2507.57	2682.67	300.268	217.584	93.3556	245.95	455.252	179.392	550.65	714.194	260.121	274.016	834.904	430.588	315.942	393.665	392.2	396.354	315.925	803.754	516.609	767.639	658.79	2144.42
g3171.t1	NA	AT2G47140.1	not classified	short chain dehydrogenase reductase 3b	(+)-cis,trans-nepetalactol synthase NEPS2		1.44955									1.04516		1401.38	1100.96	1961.73	2629.45	2180.44	2009.09	2187.62	6873.46	3214.06	3877.67	1376.72	1213.98	588.14	1076.19	2338.43	1037.98	2140	2775.1	1617.18	1114.14	3883.53	2098.56	921.019	1070.81	1120.72	1274.79	698.156	2366.73	1301.36	1625.01	1692.41	5348.51
g14552.t1	NA	AT3G61220.1	EC_1.1 oxidoreductase acting on CH-OH group of donor	+ neomenthol dehydrogenase	(+)-neomenthol dehydrogenase												1.65394	246.447	245.89	455.115	911.858	838.045	807.767	296.204	694.341	806.546	599.416	248.261	277.161	291.477	1173.57	810.39	1000.65	204.112	561.793	427.263	637.468	889.743	478.308	415.511	501.97	438.589	1301.51	901.948	1600.09	619.931	393.593	631.943	1377.29
g31646.t1	NA	AT3G15620.1	6-4-type photolyase *(UVR3)	photolyase cryptochrome alpha beta domain containing protein	(6-4)DNA photolyase												-1.02316	278.276	412.282	180.185	226.982	257.665	311.951	456.796	416.605	355.77	354.026	354.238	411.855	502.046	434.469	376.215	436.554	641.366	448.239	442.76	378.675	196.975	481.638	220.202	204.367	189.774	149.19	195.016	148.451	281.675	437.128	435.751	177.386
g20962.t1	NA	AT5G57440.1	glycerol-3-phosphatase	dl glycerol phosphatase 1 mitochondrial isoform	(DL)-glycerol-3-phosphatase 2		1.85274	1.76458			1.00688		1.41169	1.572		1.80426	1.29039	520.176	520.437	598.079	420.555	390.299	403.884	550.475	731.372	430.562	659.486	174.666	135.558	91.281	152.314	160.181	153.468	135.168	183.28	175.997	126.542	130.943	148.708	547.633	475.6	537.694	399.694	480.714	429.446	610.091	570.398	505.967	469.933
g1806.t1	NA	AT3G06483.1	pyruvate dehydrogenase kinase	[pyruvate dehydrogenase acetyl transferring ] kinase 1 mitochondrial	[Pyruvate dehydrogenase (acetyl-transferring)] kinase, mitochondrial												1.04579	247.356	254.21	288.465	543.381	566.018	579.485	194.495	512.269	546.794	760.453	223.729	246.077	143.145	549.329	515.32	590.022	107.953	282.889	167.142	372.015	537.204	370.661	337.962	323.031	366.897	1273.68	709.857	1117.62	410.827	214.121	373.796	710.472
g22118.t1	NA	AT5G03650.1	starch branching enzyme	1 4 alpha glucan branching enzyme 2	1,4-alpha-glucan-branching enzyme 1, chloroplastic/amyloplastic (Fragment)						-1.16808							1649.65	2145.53	769.804	2021.22	1661.73	2066.93	2517.73	781.776	1164.34	540.625	590.724	623.395	1921.05	732.855	961.087	1110.57	3180.52	831.732	1475.5	1094.16	437.597	1040.96	554.334	681.85	883.505	527.73	520.692	811.176	562.12	1302.5	705.256	1114.47
g27929.t1	NA	AT1G07750.1	Globulin-type seed storage protein	glutelin type a protein	11S globulin seed storage protein 2		-3.33592	-4.20504		-3.29598				-3.40262	-2.64887	-2.19455	-4.79272	23.6444	11.0928	28.7619	27.5129	30.4129	6.1977	44.609	99.7794	3.03213	72.8501	97.1456	96.704	68.4608	9.9878	32.6685	47.6995	245.842	159.374	137.255	62.7953	44.767	26.6343	8.6166	22.6028	4.21721	36.7407	481.689	15.9054	102.092	30.208	5.16293	14.8595
g21604.t1	NA	AT2G45180.1	not classified	aai domain containing protein	14 kDa proline-rich protein DC2.15						1.23824			1.79553				318.289	290.262	594.695	428.416	195.994	244.809	277.468	380.602	544.773	947.052	273.774	375.591	267.619	516.869	334.062	414.778	79.8306	438.278	306.611	392.947	748.727	259.685	582.099	933.306	686.35	721.454	722.533	437.929	1062.74	455.785	714.55	245.182
g495.t1	NA	AT2G42590.2	14-3-3 phosphoprotein-binding protein *(GRF)	14 3 3 domain containing protein	14-3-3-like protein B		6.12183			3.18435								170.967	105.382	126.045	96.2953	130.1	115.69	111.522	112.123	79.8461	38.3422	1.96254	0	0	2.49695	2.10765	3.11084	2.7215	2.98826	1.1069	0.951445	1.11917	0	0.9574	1.88356	10.543	1.11335	0.975078	1.06036	1.23002	24.8772	1.03259	0
g28063.t1	NA	AT2G42590.2	14-3-3 phosphoprotein-binding protein *(GRF)	14 3 3 domain containing protein	14-3-3-like protein C		-3.15911	-2.3951		-2.67054	-3.1905			-3.00305		-2.29302	-2.41882	13.641	14.7904	13.535	15.7217	22.8097	22.7249	16.9514	17.4871	18.1928	14.0588	72.6139	114.836	70.5354	107.369	113.813	105.768	78.9234	75.7026	85.2312	71.3583	117.513	66.5858	16.2758	5.65069	25.3032	10.0202	6.82555	11.664	8.61015	24.8772	8.26069	19.5032
g1444.t1	NA	AT2G42590.2	14-3-3 phosphoprotein-binding protein *(GRF)	14 3 3 domain containing protein	14-3-3-like protein D	1.03308										1.18358		1815.16	2302.68	2994.62	1029.77	1017.14	1002.99	1588.97	3373.98	1856.67	2332.48	3977.08	4236.84	3172.02	2422.04	1565.98	1977.46	2304.2	3927.57	2631.1	1978.05	1838.8	2151.83	2324.57	3009.94	2203.49	1262.54	1436.29	1143.07	2667.92	1627.68	3037.87	1142.33
g9464.t1	NA	AT1G26480.1	14-3-3 phosphoprotein-binding protein *(GRF)	14 3 3 domain containing protein	14-3-3-like protein GF14 iota			1.28306			2.41241			2.48334				130.953	79.4984	210.639	156.234	192.615	96.0644	106.169	199.559	224.378	357.86	103.033	72.528	71.5726	137.332	108.544	74.6601	87.9951	105.585	100.728	127.494	175.71	81.0128	386.789	253.339	280.444	629.045	876.595	391.273	495.699	350.057	398.578	523.799
g5061.t1	NA	AT4G21870.1	class-C-V small heat-shock-responsive protein	kda class i heat shock proten	15.4 kDa class V heat shock protein	-8.36801			-4.73446			-9.15146			-6.00036			232.806	339.255	170.034	92.3649	35.4818	61.977	447.874	70.9771	110.167	134.198	0	0	0	0	0	0	0	0	0	1.90289	0	0	170.417	190.24	240.381	23.3804	49.729	53.0181	200.494	471.778	256.081	69.6541
g8136.t1	NA	AT5G37670.1	class-PX small heat-shock-responsive protein	kda class i heat shock proten	15.7 kDa heat shock protein, peroxisomal												2.84269	10.0034	5.5464	6.76751	22.5999	10.1376	19.6261	3.56872	9.25788	24.257	20.4492	1.96254	3.45371	30.0813	2.49695	0	0	0	4.98043	4.4276	3.80578	1.11917	8.87811	19.148	16.9521	3.1629	17.8137	1.95016	13.7847	12.3002	9.77318	15.4888	314.837
g21471.t1	NA	AT5G12020.1	class-C-II small heat-shock-responsive protein	kda class ii heat shock protein	17.1 kDa class II heat shock protein					2.92514							4.59611	9.09398	14.7904	12.6891	177.852	103.066	104.328	4.4609	54.5186	55.589	37.0641	11.7752	9.49771	20.7457	0	4.21529	4.14778	2.7215	11.953	4.4276	15.2231	47.0053	9.98788	1.9148	3.76713	4.21721	0	3.90031	1.06036	0	0	5.16293	641.747
g21472.t1	NA	AT5G12020.1	class-C-II small heat-shock-responsive protein	kda class ii heat shock protein	17.1 kDa class II heat shock protein												4.26162	0	3.6976	1.69188	49.1303	6.75843	21.692	0	8.22923	18.1928	14.0588	0	0	0	0	0	0	0	0	0	1.90289	2.23835	0	6.7018	0	4.21721	0	0.975078	0	1.23002	0.888471	2.06517	763.409
g14212.t1	NA	AT1G54050.1	class-C-III small heat-shock-responsive protein	kda class ii heat shock protein	17.4 kDa class III heat shock protein												4.71883	0	0	0	46.1824	36.3266	38.2192	0	10.2865	15.1606	17.893	0	0	0	0	0	0	0	0	0	0	0	0	0	0	0	0	0	0	4.92009	3.55388	15.4888	525.656
g22760.t1	NA	AT5G12020.1	class-C-II small heat-shock-responsive protein	kda class ii heat shock protein	17.9 kDa class II heat shock protein												3.72901	1.8188	1.8488	0	29.4782	5.06882	21.692	1.78436	14.4011	21.2249	2.55615	0	0	2.07457	0	1.05382	0	1.81433	0	0	17.126	3.35752	3.32929	0	0	0	0	3.90031	2.12072	0	0	2.06517	637.103
g22740.t1	NA	AT5G12020.1	class-C-II small heat-shock-responsive protein	kda class ii heat shock protein	17.9 kDa class II heat shock protein												4.98598	2.72819	1.8488	0	72.7128	0.844804	12.3954	0	9.25788	19.2035	5.11229	1.96254	2.59029	4.14914	4.9939	0	3.11084	1.81433	0	1.1069	30.4462	19.026	11.0976	1.9148	0.941782	9.48871	0	0	0	0	8.88471	1.03259	632.459
g11016.t1	NA	AT5G06760.1	not classified	kda late embryogenesis abundant protein	18 kDa seed maturation protein					3.81715								3.63759	0	0	74.678	108.135	139.448	37.4715	19.5444	22.2356	12.7807	15.7003	6.90743	0	67.4176	26.3456	85.0295	63.5016	20.9178	6.64139	181.726	17.9068	135.391	1.9148	0	2.1086	14.4736	25.352	20.1469	0	12.4386	4.13034	115.161
g28850.t1	NA	AT1G53540.1	class-C-I small heat-shock-responsive protein	kda class i heat shock proten	18.2 kDa class I heat shock protein									-6.65462				3.63759	7.3952	20.3025	7.86084	5.91363	0	18.7358	50.404	2.02142	2.55615	8.83142	40.5811	6.22371	2.49695	0	0	82.5521	68.73	26.5656	7.61156	0	2.21953	0.9574	0	2.1086	1.11335	1.95016	0	4.92009	3.55388	0	46.4361
g12439.t1	NA	AT1G07400.1	not classified	kda class i heat shock proten	18.2 kDa class I heat shock protein												1.26603	2029.78	1779.47	1548.07	1621.3	1800.28	1789.07	1629.12	2554.15	1904.18	1727.95	1892.87	1848.6	2739.47	1887.69	1886.34	2326.91	1775.32	1898.54	1607.22	1826.77	1237.81	2511.4	2451.9	2439.22	2794.95	1529.75	813.215	2508.81	1634.7	1969.74	1519.97	3202.23
g30541.t1	NA	AT1G07400.1	class-C-IV small heat-shock-responsive protein	kda class i heat shock proten	18.2 kDa class I heat shock protein												1.55503	423.78	528.757	291.003	540.433	374.248	631.133	162.377	676.854	574.083	595.582	367.976	433.441	401.429	387.027	445.767	459.367	228.606	345.642	182.638	550.886	498.032	527.138	398.278	338.1	351.082	378.541	285.698	343.557	397.297	440.681	623.682	1742.28
g28848.t1	NA	AT1G07400.1	class-C-I small heat-shock-responsive protein	kda class i heat shock proten	18.2 kDa class I heat shock protein												2.26429	18.188	18.488	5.07563	20.6347	12.6721	12.3954	7.13744	0	9.09639	15.3369	5.88761	17.2686	6.22371	14.9817	10.5382	19.702	4.53583	15.9374	9.96209	18.0774	33.5752	0	0.9574	4.70891	0	0	4.87539	0	0	1.77694	11.3584	407.709
g4813.t1	NA	AT1G05010.1	1-aminocyclopropane-1-carboxylate (ACC) oxidase	1 aminocyclopropane carboxylate oxidase	1-aminocyclopropane-1-carboxylate oxidase	-2.26183		-1.37594	-2.62963		-2.24746	-2.07199		-1.71264	-1.57258			4884.38	3986.01	3486.96	4060.13	3958.75	3674.2	3263.59	1219.98	3316.14	3849.55	1298.22	1786.43	1205.32	635.474	1205.57	1325.22	1377.08	853.646	2051.08	2477.56	608.831	2433.71	2672.1	1963.62	3122.84	1137.85	730.334	2217.22	1947.12	2674.3	718.68	3353.61
g20206.t1	NA	AT1G05010.1	1-aminocyclopropane-1-carboxylate (ACC) oxidase	1 aminocyclopropane carboxylate oxidase	1-aminocyclopropane-1-carboxylate oxidase							1.16257	1.29456	1.59088				10167.1	10905.1	14476.6	22798.4	14105.7	13943.8	17605.4	10325.6	17673.3	19511.1	13529.7	14727.5	11337.5	17755.8	19465.2	18428.6	14682.5	18444.5	14525.8	17215.4	17483.7	18179	17987.6	23502.2	20303.7	30696.3	24015.2	27092.2	21488.5	22170	19551	32342.7
g23224.t1	NA	AT1G06620.1	EC_1.14 oxidoreductase acting on paired donor with incorporation or reduction of molecular oxygen	sp 1 aminocyclopropane carboxylate oxidase homolog	1-aminocyclopropane-1-carboxylate oxidase homolog 1	-5.50608	-2.68126	-3.75541	-5.82588	-2.58652	-4.43952	-5.35493		-3.46391	-5.34603	-3.06043	-1.28439	176.423	204.292	64.2914	290.851	321.025	255.139	379.176	178.986	153.628	84.3528	6.86888	15.5417	37.3422	13.7332	36.8838	35.2561	65.3159	7.96869	30.9932	41.8636	14.5493	24.4148	42.1256	59.3323	123.353	69.028	39.0031	125.123	59.041	248.772	96.0305	385.419
g23200.t1	NA	AT1G06620.1	EC_1.14 oxidoreductase acting on paired donor with incorporation or reduction of molecular oxygen	sp 1 aminocyclopropane carboxylate oxidase homolog	1-aminocyclopropane-1-carboxylate oxidase homolog 1	4.48882	4.89269	3.84802	4.3051	4.81502	3.1161	4.36561	5.09052	3.92736	4.64782	4.2154	5.75365	1521.42	1261.81	543.939	1516.16	1924.46	2004.96	2143.02	672.739	975.335	662.042	695.72	665.703	1177.32	734.103	1864.21	1291	2170.85	581.714	950.826	983.794	934.51	1180.79	379.13	465.24	822.355	556.677	262.296	944.782	472.328	1627.68	645.366	2076.62
g24496.t1	NA	AT1G06620.1	EC_1.14 oxidoreductase acting on paired donor with incorporation or reduction of molecular oxygen	1 aminocyclopropane carboxylate oxidase homolog	1-aminocyclopropane-1-carboxylate oxidase homolog 1											-2.31718		84.574	117.399	10.1513	174.904	122.497	60.9441	251.595	21.6017	27.2892	20.4492	55.9323	39.7177	60.1625	49.939	116.974	110.953	57.1515	9.96086	8.85519	98.9502	86.1764	84.3421	107.229	74.4008	79.0726	192.61	26.3271	129.364	35.6706	126.163	26.8472	249.826
g13779.t3	NA	AT1G06650.2	EC_1.14 oxidoreductase acting on paired donor with incorporation or reduction of molecular oxygen	quality protein 1 aminocyclopropane carboxylate oxidase homolog	1-aminocyclopropane-1-carboxylate oxidase homolog 3			-1.08772		-1.12296								720.243	927.173	567.625	903.014	988.42	968.907	1164.29	1218.95	653.929	555.962	1214.81	1218.3	1685.59	1644.24	1903.21	1922.5	2607.19	1279.97	1764.4	1615.55	2171.2	1396.08	820.492	634.761	622.038	1323.78	907.798	1231.08	635.921	1081.27	901.448	1199.91
g9391.t1	NA	AT1G06620.1	EC_1.14 oxidoreductase acting on paired donor with incorporation or reduction of molecular oxygen	1 aminocyclopropane carboxylate oxidase homolog	1-aminocyclopropane-1-carboxylate oxidase homolog 3	4.75901	8.30473	4.17069	4.76129	7.79755	5.34416		7.57151	5.01633	3.32712	5.62352	4.19661	489.256	511.193	262.241	445.12	309.198	345.005	334.567	406.318	279.967	187.877	64.7638	58.7131	70.5354	57.4298	111.705	61.1798	87.9951	31.8748	47.5967	68.504	74.9847	100.989	56.4866	32.0206	59.0409	77.9348	26.3271	196.167	38.1307	157.259	41.3034	258.185
g10209.t1	NA	AT3G61510.1	EC_4.4 carbon-sulfur lyase	1 aminocyclopropane carboxylate synthase protein	1-aminocyclopropane-1-carboxylate synthase	-5.52685	-3.79172		-3.30847	-2.7878					-4.9864			7.27519	2.7732	0	7.86084	2.53441	10.3295	10.7062	11.3152	15.1606	7.66844	0.981269	0	0	0	6.32294	1.03695	0	0	1.1069	0.951445	0	4.43906	109.144	133.733	74.8554	61.2345	96.5328	81.6478	57.811	86.1817	51.6293	65.0105
g27404.t1	NA	AT4G11280.1	1-aminocyclopropane-1-carboxylate (ACC) synthase	1 aminocyclopropane carboxylate synthase protein	1-aminocyclopropane-1-carboxylate synthase		1.67161			3.07698								201.886	37.9004	195.412	643.606	1180.19	276.831	44.609	27.7736	134.424	43.4545	27.4755	113.973	137.959	83.6478	110.651	86.0665	74.3876	84.6673	115.117	137.959	39.1711	48.8296	30.6368	44.2638	42.1721	101.315	71.1807	196.167	46.7408	87.0701	36.1405	159.74
g30889.t1	NA	AT5G62360.1	pectin methylesterase inhibitor	pmei domain containing protein	21 kDa protein						1.37826						1.10401	143.685	254.21	479.647	243.686	117.428	168.371	258.732	92.5788	238.528	178.93	411.152	466.251	220.942	335.84	259.241	266.495	322.951	623.55	417.301	200.755	216.001	235.27	729.539	711.046	647.341	501.01	489.489	257.668	611.321	522.421	473.957	267.472
g18090.t1	NA	AT5G62350.1	pectin methylesterase inhibitor	pmei domain containing protein	21 kDa protein							1.12547						805.727	794.984	1188.54	527.659	495.9	354.302	1122.36	640.851	608.447	709.33	1515.08	1852.05	792.485	659.195	904.181	732.084	1769.88	2566.91	1466.64	544.226	1172.89	352.905	793.684	993.58	889.831	561.131	755.686	321.289	1238.63	986.203	852.916	416.996
g30890.t1	NA	AT5G62360.1	pectin methylesterase inhibitor	pmei domain containing protein	21 kDa protein												2.01566	26.3725	84.1204	120.123	59.9389	81.9459	87.8008	67.8056	102.865	18.1928	62.6256	243.355	289.249	45.6405	46.1936	82.1982	42.5148	40.8225	330.701	83.0174	58.0381	91.7723	49.9394	292.007	168.579	228.783	175.91	75.081	116.64	36.9007	39.9812	24.7821	186.673
g7329.t1	NA	AT3G13180.1	RsmB-type rRNA methyltransferase	ribosomal rna small subunit methyltransferase b	25S rRNA (cytosine-C(5))-methyltransferase NOP2A					-1.27644	-1.07516					-1.06061	-1.76171	188.245	184.88	169.188	103.174	152.065	138.415	238.212	205.731	110.167	185.321	410.17	386.816	356.826	364.555	381.484	457.293	243.12	349.626	261.228	398.655	351.421	543.784	163.715	119.606	157.091	168.117	151.137	111.338	214.024	190.133	179.67	111.447
g15695.t1	NA	AT4G38630.1	regulatory component *(RPN10) of 26S proteasome	26s proteasome non atpase regulatory subunit protein	26S proteasome non-ATPase regulatory subunit 4 homolog			-1.859			-1.87203							79.1176	81.3472	82.902	112.017	114.048	76.4383	160.592	64.8052	88.9425	169.984	72.6139	59.5766	41.4914	91.1387	124.351	137.914	123.375	150.409	114.011	67.5526	143.254	97.6592	12.4462	6.59248	46.3893	25.6072	40.9533	40.2937	31.9806	87.9586	43.3686	41.7925
g31763.t1	NA	AT5G42040.1	regulatory component *(RPN12) of 26S proteasome	pci domain containing protein	26S proteasome non-ATPase regulatory subunit 8 homolog A		2.57544	4.33916			4.03103			3.84002			4.37729	150.96	93.3644	237.709	64.852	58.2914	115.69	38.3637	82.2923	31.332	44.7325	4.90634	2.59029	0	6.24237	1.05382	2.07389	0	0	0	0	1.11917	0	470.083	417.21	550.345	364.067	475.838	453.835	381.307	261.21	435.751	399.35
g31764.t1	NA	AT1G64520.1	not classified	pci domain containing protein	26S proteasome non-ATPase regulatory subunit 8 homolog A	-4.88404			-6.58954			-5.48032			-6.40638			80.027	62.8592	58.3698	77.6258	78.5667	69.2077	57.9917	116.238	65.6961	51.1229	0	0	6.22371	0	0	0	0	0	0	0	2.23835	0	113.931	116.781	124.408	76.8215	75.081	95.4325	86.1015	86.1817	108.422	148.595
g968.t1	NA	AT5G16970.1	EC_1.3 oxidoreductase acting on CH-CH group of donor	pks er domain containing protein	2-alkenal reductase (NADP(+)-dependent)		-6.92419	-1.04707	-1.15679	-6.559	-1.98914		-5.77394			-5.64152	-1.34414	10.9128	0.9244	4.22969	9.82605	7.60323	7.23065	1.78436	16.4585	12.1285	7.66844	393.489	330.693	197.084	474.42	603.841	389.892	319.322	373.532	299.97	431.004	527.131	395.076	267.115	257.107	211.915	262.752	288.623	272.513	150.063	101.286	127.008	296.262
g2033.t1	NA	AT3G03080.1	EC_1.3 oxidoreductase acting on CH-CH group of donor	pks er domain containing protein	2-alkenal reductase (NADP(+)-dependent)	1.45446		2.02265	1.50533		1.4204			1.1956			1.62817	382.857	354.045	343.451	281.025	228.097	171.47	190.926	550.329	446.734	434.545	273.774	789.174	986.458	536.844	1071.74	767.34	293.922	202.206	536.846	590.847	239.503	789.042	1004.31	1075.52	852.93	772.668	751.785	711.502	530.139	454.009	525.586	938.009
g10295.t1	NA	AT5G06290.1	typical 2-Cys peroxiredoxin *(PrxA/B)	thioredoxin dependent peroxiredoxin	2-Cys peroxiredoxin BAS1-like, chloroplastic						1.0007							3503	3830.71	11058.1	4752.86	4041.54	4920.98	5063.12	9727.97	8275.69	16442.4	6850.24	8060.11	4766.32	13911.8	8094.42	8306.97	3080.74	12110.4	8167.81	8481.18	17934.8	7713.97	5618.02	8368.68	5639.46	14825.4	17260.8	5513.88	15989.1	4864.38	10720.3	4128.17
g2534.t1	NA	AT5G17380.1	2-hydroxy-phytanoyl-CoA lyase *(HPCL)	2 hydroxyacyl coa lyase protein	2-hydroxyacyl-CoA lyase		1.5007										1.80633	1235.87	1215.59	771.496	2195.14	2451.62	2494.57	1957.44	768.404	1448.35	1060.8	307.137	384.226	753.069	908.89	2572.38	1682.96	1464.17	550.836	1151.17	601.313	470.053	841.201	541.888	667.724	821.301	1429.55	944.851	1448.45	1030.76	1806.26	1241.17	2735.08
g2563.t1	NA	AT5G17380.1	2-hydroxy-phytanoyl-CoA lyase *(HPCL)	2 hydroxyacyl coa lyase protein	2-hydroxyacyl-CoA lyase				-1.03495								1.03615	844.831	901.29	624.303	1482.75	1497.84	1809.73	1467.64	510.212	1042.04	483.111	268.868	431.714	237.538	642.965	656.532	411.667	1563.95	703.237	426.156	515.683	423.048	795.701	364.769	311.73	647.341	960.825	648.427	986.136	594.101	1036.85	717.647	1582.54
g15994.t1	NA	AT1G47480.1	2-hydroxyisoflavanone dehydratase	abhydrolase 3 domain containing protein	2-hydroxyisoflavanone dehydratase						-1.08747							859.381	830.111	555.782	564.998	575.311	533.002	988.535	481.41	540.73	268.395	495.541	570.726	841.238	257.186	305.609	366.042	1324.46	682.319	969.643	424.344	406.26	380.649	550.505	521.747	721.142	217.104	190.14	398.696	505.539	862.705	530.749	542.373
g22132.t1	NA	AT1G23740.1	plastidial alkenal/alkenone oxidoreductase *(AOR)	pks er domain containing protein	2-methylene-furan-3-one reductase	-1.17863	-2.05443		-1.59471	-1.76218	-1.44759	-1.32265	-2.28846		-1.27584			234.625	244.042	394.208	656.38	375.093	191.096	622.741	470.095	517.483	600.694	397.414	456.754	688.757	430.724	526.912	401.298	1771.7	1144.5	951.933	426.247	373.804	301.856	453.807	917.296	1042.7	567.811	356.879	573.655	1592.88	1537.94	3107.05	1587.18
g8571.t1	NA	AT2G36690.2	EC_1.14 oxidoreductase acting on paired donor with incorporation or reduction of molecular oxygen	fe2og dioxygenase domain containing protein	2-oxoglutarate-dependent dioxygenase 19				-1.15987									34.5571	42.5224	10.1513	1766.72	1172.59	1488.48	100.816	46.2894	290.074	97.1335	7.85015	21.5857	32.1558	368.3	390.969	792.226	47.1726	25.8982	18.8173	197.9	99.6065	123.184	16.2758	18.8356	64.3124	660.219	635.751	1566.15	18.4503	79.0739	14.4562	333.411
g6224.t1	NA	AT1G14130.1	indole-3-acetic acid dioxygenase *(DAO)	fe2og dioxygenase domain containing protein	2-oxoglutarate-dependent dioxygenase DAO	1.21296	1.67927	1.74067		1.00885						1.3425	1.30528	558.37	587.919	498.258	296.747	322.715	311.951	430.03	491.696	429.552	362.973	344.425	426.534	459.517	214.738	198.119	261.31	341.094	284.881	353.101	274.016	286.509	219.733	515.081	625.343	591.463	320.646	285.698	289.479	445.268	368.715	400.643	315.765
g13897.t1	NA	AT5G34780.1	not classified	2 oxoisovalerate dehydrogenase e1 alpha subunit	2-oxoisovalerate dehydrogenase subunit alpha 1, mitochondrial											5.41963		83.6646	116.474	63.4454	96.2953	94.618	82.636	79.404	104.923	96.0174	131.641	0	0	0	0	0	0	0	0	0	0	0	0	0	0	0	0	0	0	0	7.10777	0	0
g9515.t1	NA	AT1G01080.1	not classified	poly u binding splicing factor pf	33 kDa ribonucleoprotein, chloroplastic	2.87795	2.87768	3.27307	3.20853	2.65491	3.23567	2.70789	2.77049	3.34982	3.34559	3.22205	2.84945	805.727	884.651	778.264	664.241	555.036	656.956	570.995	792.063	801.493	947.052	749.689	818.53	913.848	1037.48	670.232	1020.35	364.681	585.699	626.505	855.349	912.127	981.031	1164.2	1053.85	1034.27	1014.27	863.919	874.798	928.666	670.795	773.407	674.252
g16912.t1	NA	AT2G10940.2	not classified	aai domain containing protein	36.4 kDa proline-rich protein									1.28346				20098.6	18926.2	44086.1	33990.3	23463.6	20418.3	28148.3	37548.9	40381.9	43220.6	35244.2	28715	24060.9	65006.8	34312.5	40194.1	11809.5	28291.8	42990.8	37551.6	63663.1	24691.1	31086.8	63530.7	40992.3	45918.1	58411.1	32685.6	48640	24703	32072.1	11566.3
g6236.t1	NA	AT1G76490.1	3-hydroxy-3-methylglutaryl-CoA reductase *(HMGR)	3 hydroxy methylglutaryl coenzyme a reductse 2	3-hydroxy-3-methylglutaryl-coenzyme A reductase 3					1.90744	1.09044						1.71993	220.984	293.035	118.431	330.155	290.612	263.402	232.859	115.209	262.785	112.47	58.8761	56.1229	64.3116	38.7027	36.8838	46.6625	49.8941	69.726	48.7036	89.4358	88.4147	47.7199	254.668	108.305	189.774	198.177	134.561	229.038	107.012	193.687	112.552	244.254
g870.t1	NA	AT1G80560.1	3-isopropylmalate dehydrogenase	3 isopropylmalate dehydrogenase 1	3-isopropylmalate dehydrogenase, chloroplastic					-1.09648								125.497	151.602	390.824	188.66	198.529	193.162	167.73	249.963	301.192	333.577	314.987	361.777	289.402	501.887	364.623	470.773	254.914	537.887	426.156	340.617	569.66	386.198	294.879	339.983	240.381	485.423	631.851	366.885	523.989	236.333	385.155	302.763
g24808.t1	NA	AT2G26640.1	3-ketoacyl-CoA synthase *(KCS)	3 ketoacyl coa synthase	3-ketoacyl-CoA synthase 11	1.15721	1.43243	1.05286	1.00063	2.29783	1.03813	1.68961	1.40052	1.44432	1.02594			879.388	675.737	895.849	1692.05	1546.84	1181.7	550.475	325.054	655.951	825.635	643.712	661.386	768.628	613.001	709.223	582.763	443.604	679.331	699.56	872.475	1064.33	620.358	636.671	760.96	561.943	655.766	661.103	605.466	526.449	557.96	465.696	573.021
g2009.t1	NA	AT2G26640.1	3-ketoacyl-CoA synthase *(KCS)	3 ketoacyl coa synthase	3-ketoacyl-CoA synthase 11					1.11217								564.736	347.574	459.345	836.197	690.205	514.409	436.276	299.338	472.002	270.951	350.313	333.283	362.012	369.549	340.385	318.342	272.15	360.583	297.756	267.356	468.934	231.941	344.664	428.511	399.58	585.624	515.816	499.43	453.878	507.317	540.043	851.638
g26780.t1	NA	AT5G04530.1	3-ketoacyl-CoA synthase *(KCS)	3 ketoacyl coa synthase	3-ketoacyl-CoA synthase 19						7.08471							59.1109	99.8352	65.1373	83.5215	56.6018	49.5816	102.601	197.501	91.9746	117.583	45.1384	25.9029	6.22371	9.9878	6.32294	13.4803	13.6075	42.8317	4.4276	35.2034	23.5027	7.76835	94.7826	9.41782	9.48871	345.14	514.841	5.30181	257.075	63.9699	22.7169	15.7883
g8898.t1	NA	AT1G68530.1	3-ketoacyl-CoA synthase *(KCS)	3 ketoacyl coa synthase	3-ketoacyl-CoA synthase 6				2.02271	1.67763	3.39367		4.07309	3.93802				141.866	142.358	1286.67	1349.12	295.681	471.025	1671.05	152.241	596.319	1051.85	119.715	104.475	373.422	1171.07	418.368	1011.02	187.783	130.487	1477.71	443.373	724.106	59.9273	264.242	2614.39	967.849	2546.24	2599.56	889.643	1757.7	1631.23	400.643	143.023
g11330.t1	NA	AT2G40840.1	cytosolic glucanotransferase *(DPE2)	amylomaltase	4-alpha-glucanotransferase DPE2				-1.27042									6417.62	7116.03	4417.49	4691.94	4424.24	4924.07	6794.84	2435.85	3548.6	2066.64	3215.62	3373.42	7731.92	2677.98	1832.6	2769.68	9264.89	3995.3	5931.87	3116.93	2637.89	2252.82	4595.52	6729.98	6126.55	3626.2	2896.96	4438.67	6364.13	8219.24	8844.1	3349.9
g11331.t1	NA	AT2G40840.1	not classified	amylomaltase	4-alpha-glucanotransferase DPE2				-1.06254							-1.22247		2181.65	2503.28	1471.93	1307.85	1391.39	1722.96	2194.76	513.298	814.632	310.572	1131.4	970.494	2369.16	1012.51	636.509	961.248	3059.87	880.54	1686.91	1027.56	883.028	694.712	1486.84	2004.11	1837.65	1142.3	1035.53	1431.49	1902.84	2474.39	2617.61	767.124
g20893.t1	NA	AT5G64860.1	plastidial glucanotransferase *(DPE1)	4 alpha glucanotransferase	4-alpha-glucanotransferase, chloroplastic/amyloplastic				1.26024						1.12871			283.732	333.708	537.171	401.886	426.626	457.597	438.06	556.501	439.659	423.042	963.606	915.234	844.35	1529.38	1335.19	1292.03	471.726	1105.66	1265.19	1092.26	1703.38	1095.34	365.727	485.96	444.915	680.26	677.679	355.221	648.221	399.812	541.075	386.348
g17573.t1	NA	AT1G51680.2	not classified	4 coumarate coa ligase	4-coumarate--CoA ligase CCL1		4.61403	2.6616		5.07449	3.63455					6.1934	5.86539	152.779	141.433	148.885	348.825	300.75	358.434	101.708	76.1203	258.742	85.6309	34.3444	54.396	41.4914	24.9695	52.6912	60.1428	34.4723	25.8982	35.4208	36.1549	61.5546	27.7441	54.5718	42.3802	64.3124	122.469	110.184	181.322	27.0605	36.4273	48.5315	147.667
g29479.t1	NA	AT4G19010.1	not classified	4 coumarate coa ligase	4-coumarate--CoA ligase-like 6					-1.33921								631.122	778.345	925.457	483.442	504.348	569.156	556.72	578.103	807.557	683.769	938.093	1122.46	921.109	1598.05	1173.96	1556.46	591.472	1216.22	971.857	1300.62	1667.57	1301.75	1046.44	1314.73	988.935	1520.84	1210.07	1520.56	1434.21	943.556	1562.3	677.967
g29876.t1	NA	AT4G34350.1	4-hydroxy-3-methylbut-2-enyl diphosphate reductase	4 hydroxy methylbut enyl diphosphate reductase	4-hydroxy-3-methylbut-2-enyl diphosphate reductase, chloroplastic		1.0173									1.19442		3858.58	4179.21	3506.42	3334.96	4001.83	3893.19	2825.53	4194.85	3844.74	3703.85	2058.7	2307.08	1943.87	2046.25	2100.27	2313.43	1672.81	1834.79	1521.99	1946.66	1611.61	2286.11	1869.8	1701.8	1888.25	1682.28	1210.07	1864.12	1536.3	1612.57	1540.62	1655.91
g14655.t1	NA	AT2G45440.1	hydroxy-tetrahydrodihydrodipicolinate synthase *(DHDPS)	4 hydroxy tetrahydrodipicolinate synthase 1	4-hydroxy-tetrahydrodipicolinate synthase 2, chloroplastic							2.69677						0	3.6976	5.92157	5.89563	2.53441	6.1977	0.892179	7.20057	1.01071	0	91.258	82.8891	114.101	83.6478	87.4674	75.697	101.603	181.288	97.4071	66.6011	100.726	49.9394	2.8722	4.70891	8.43441	3.34006	0.975078	4.24145	3.69007	4.44235	8.26069	4.64361
g18669.t1	NA	AT1G54490.1	not classified	5 3 exoribonuclease protein	5'-3' exoribonuclease 4			5.04998			4.78956						5.19648	26.3725	29.5808	26.2241	10.8087	21.1201	41.318	27.6576	46.2894	17.1821	44.7325	0.981269	0	0	3.74542	2.10765	0	0	0	0	1.90289	0	0	87.1234	68.7501	78.0183	59.0078	111.159	79.5271	51.6609	41.7581	75.3788	75.2264
g17755.t1	NA	AT4G21990.1	(phospho)adenosine phosphosulfate reductase *(APR)	adenosine 5 phosphosulfate reductase	5'-adenylylsulfate reductase 3, chloroplastic					1.61474								230.987	103.533	121.815	602.337	195.994	106.394	165.053	52.4613	113.2	43.4545	62.8012	39.7177	82.9828	44.9451	75.8753	99.5468	124.282	101.601	57.5587	53.2809	95.1298	26.6343	39.2534	84.7604	89.6156	93.5218	56.5545	55.1388	174.663	255.88	291.189	96.587
g5034.t1	NA	AT4G21990.1	(phospho)adenosine phosphosulfate reductase *(APR)	adenosine 5 phosphosulfate reductase	5'-adenylylsulfate reductase 3, chloroplastic												1.00981	1087.64	904.988	2394.01	3054.92	3717.98	1902.69	1467.64	1674.65	2576.3	1780.36	525.96	772.769	787.299	8121.33	8252.49	5285.31	569.7	1611.67	1378.09	2175	3670.89	3247.17	1879.38	1608.56	2273.07	4316.48	4046.58	6097.08	3883.18	2485.05	3264	6072.91
g19595.t1	NA	AT3G10970.1	not classified	haloacid dehalogenase hydrolase superfamily protein	5-amino-6-(5-phospho-D-ribitylamino)uracil phosphatase, chloroplastic		-1.10498			-1.14736			-1.27518					1084	1137.94	1080.26	1498.47	1425.18	1532.9	711.959	1457.6	1734.38	1744.57	1892.87	2170.66	1339.13	2626.79	2634.56	3272.6	865.436	2115.69	1338.24	2740.16	2301.02	3269.36	1760.66	1301.54	1513.98	1775.8	1549.4	2478.06	1184.51	964.879	1340.3	1677.27
g20037.t1	NA	AT5G17920.2	methyl-tetrahydrofolate-dependent methionine synthase	5 methyltetrahydropteroyltriglutamate homocysteine methyltransferase 3	5-methyltetrahydropteroyltriglutamate--homocysteine methyltransferase 1						-1.14934					-1.18375		1187.67	1052.89	824.79	812.615	1065.3	1136.25	957.309	710.799	715.583	723.389	1391.44	1125.05	1244.74	1144.85	1512.24	1286.85	1308.13	729.135	975.178	1278.74	989.35	1414.95	973.676	897.518	1032.16	900.704	680.605	982.955	600.251	821.835	731.071	953.797
g31229.t1	NA	AT4G31500.1	EC_1.14 oxidoreductase acting on paired donor with incorporation or reduction of molecular oxygen	cytochrome p450 83b1 protein	5-OH-xanthotoxin synthase					-1.89969	-2.23689						-1.99924	213.709	180.258	211.485	52.0781	43.085	52.6805	107.954	77.149	120.274	187.877	696.701	821.121	432.548	278.41	205.496	215.685	197.762	706.225	381.88	314.928	419.69	257.465	217.33	148.802	215.078	55.6677	27.3022	39.2334	147.603	50.6428	156.953	53.8658
g8301.t1	NA	AT4G31500.1	EC_1.14 oxidoreductase acting on paired donor with incorporation or reduction of molecular oxygen	cytochrome p450 83b1	6,7,8-trihydroxycoumarin synthase						-2.54444			-1.13898				311.924	457.578	377.289	147.391	202.753	271.666	174.867	364.143	267.838	356.582	698.663	669.157	461.592	188.52	150.697	264.421	451.769	476.129	336.497	480.479	127.586	499.394	215.415	161.987	253.032	28.9472	17.5514	60.4406	45.5108	120.832	70.2159	183.887
g23092.t1	NA	AT5G24400.1	6-phosphogluconolactonase	6 phosphogluconolactonase 3	6-phosphogluconolactonase 3, chloroplastic						1.73217							112.765	115.55	437.35	266.286	113.204	145.646	343.489	101.837	235.495	437.101	94.2018	166.642	149.369	191.017	103.275	253.015	46.2655	135.468	824.64	235.958	352.54	83.2323	131.164	433.22	234.055	581.171	1472.37	92.2514	450.188	303.857	87.7698	246.111
g15221.t1	NA	AT3G25230.1	peptidyl-prolyl cis-trans isomerase *(ROF)	quality protein peptidyl prolyl cis trans isomerase fkbp	70 kDa peptidyl-prolyl isomerase						1.70612						1.93956	28.1913	31.4296	29.6079	36.3564	34.6369	54.7464	33.0106	47.318	30.3213	16.6149	62.8012	30.22	43.566	37.4542	51.6374	42.5148	32.658	15.9374	29.8863	37.1063	54.8395	28.8539	153.184	114.897	117.027	165.89	123.835	194.046	89.7916	101.286	117.715	164.384
g8974.t1	NA	AT1G22380.1	EC_2.4 glycosyltransferase	udp glycosyltransferase	7-deoxyloganetic acid glucosyltransferase		-2.14179	-1.29248		-1.70603						-2.11617	-1.62869	105.49	256.983	269.855	197.504	92.9284	121.888	233.751	121.381	91.9746	196.823	525.96	594.039	619.259	305.876	220.249	350.488	325.673	527.926	535.739	451.936	754.323	247.477	328.388	445.463	323.671	319.533	212.567	142.088	300.125	347.392	289.124	157.883
g9105.t1	NA	AT1G22340.1	EC_2.4 glycosyltransferase	udp glycosyltransferase	7-deoxyloganetin glucosyltransferase			-6.2045			-5.72382			-3.12128			-7.65902	332.84	402.114	334.992	422.52	497.589	375.994	232.859	225.275	312.309	293.957	269.849	396.314	465.741	324.603	270.833	380.559	368.309	388.474	430.584	368.209	382.758	241.929	0	0	11.5973	2.22671	3.90031	11.664	0	59.5275	0	1.85744
g2886.t1	NA	AT1G22340.1	EC_2.4 glycosyltransferase	udp glycosyltransferase protein	7-deoxyloganetin glucosyltransferase		-1.30118	-1.99337		-1.80325				-2.09488			-4.18201	232.806	199.67	465.266	165.078	35.4818	129.119	49.962	339.456	25.2677	360.417	596.612	779.676	444.995	601.765	288.748	574.468	97.9739	712.202	451.615	493.8	917.723	403.954	219.245	213.785	142.331	192.61	276.922	58.3199	147.603	27.5426	111.519	7.42977
g8680.t1	NA	AT1G22360.1	EC_2.4 glycosyltransferase	udp glycosyltransferase protein	7-deoxyloganetin glucosyltransferase			-1.09826			-1.45292			-1.91554			-1.49204	439.239	482.537	762.191	237.79	209.511	169.404	1257.08	917.559	204.163	272.229	668.244	614.761	281.104	189.768	209.711	105.768	924.402	1420.42	663.032	256.89	311.13	278.551	116.803	95.12	107.539	44.5342	13.6511	44.5352	172.203	533.971	267.44	56.652
g23356.t1	NA	AT1G04620.1	7-hydroxymethyl chlorophyll(ide) a reductase *(HCAR)	7 hydroxymethyl chlorophyll a reductse chloroplstic	7-hydroxymethyl chlorophyll a reductase, chloroplastic		-1.53507	-1.59511		-1.59469	-1.28342		-1.51823	-1.34214		-1.48869	-2.08048	401.045	422.451	560.858	575.807	458.728	573.287	480.885	517.413	538.708	641.592	1110.8	1136.27	1061.14	2116.17	1544.91	1848.87	1084.06	1770.05	1588.4	1712.6	1473.95	1558.11	431.787	547.175	348.974	671.353	626.975	669.088	682.662	498.432	576.183	364.059
g18116.t1	NA	AT5G04620.2	7-keto-8-aminopelargonic acid (KAPA) synthase	8 amino oxononanoate synthase	8-amino-7-oxononanoate synthase						1.5633						1.32002	92.7586	67.4812	106.588	102.191	105.6	92.9655	190.926	170.756	135.435	203.214	190.366	188.227	163.891	169.793	163.343	146.209	376.474	373.532	285.58	176.969	192.498	166.465	252.754	263.699	274.118	328.44	440.735	343.557	564.58	462.005	692.865	668.679
g1602.t1	NA	AT3G14440.1	9-cis-epoxycarotenoid dioxygenase *(NCED)	9 cis epoxycarotenoid dioxygenase nced chloroplastic	9-cis-epoxycarotenoid dioxygenase NCED1, chloroplastic						-2.29841					2.11989	4.08626	208.252	264.378	94.7452	105.139	569.398	72.3065	1942.27	155.327	952.089	95.8555	31.4006	35.4006	17.6338	49.939	101.167	30.0714	1027.82	129.491	277.832	378.675	47.0053	160.916	20.1054	43.322	67.4753	30.0606	7.80063	59.3802	93.4817	998.641	212.713	1378.22
g2747.t1	NA	AT5G40010.1	EC_3.6 hydrolase acting on acid anhydride	aaa atpase	AAA-ATPase ASD, mitochondrial		2.15119			1.6247								2981.01	531.53	1625.05	3973.66	2352.78	2511.1	185.573	1550.18	2013.33	1370.09	177.61	467.978	1538.29	533.099	1337.3	700.975	490.777	235.076	406.232	725.001	504.747	646.992	315.942	346.576	415.395	868.417	194.041	1490.87	340.716	583.725	542.108	2473.19
g2749.t1	NA	AT5G40010.1	EC_3.6 hydrolase acting on acid anhydride	aaa atpase	AAA-ATPase ASD, mitochondrial					2.00085								452.88	41.598	273.238	328.19	144.461	311.951	21.4123	54.5186	233.474	123.973	4.90634	19.8589	307.036	24.9695	35.83	25.9236	4.53583	6.9726	3.3207	66.6011	32.456	9.98788	168.502	73.459	163.417	141.396	31.2025	201.469	51.6609	111.947	41.3034	276.759
g6431.t1	NA	AT2G18193.1	EC_3.6 hydrolase acting on acid anhydride	aaa domain containing protein	AAA-ATPase At2g18193	-1.07796				1.66925	1.09761	-1.6411					1.0949	1034.9	447.41	499.104	686.841	636.137	613.572	551.367	263.335	691.326	288.844	72.6139	110.519	163.891	49.939	95.8979	96.4359	110.674	29.8826	54.238	68.504	153.327	43.2808	448.063	603.682	502.902	493.216	434.885	403.998	340.716	468.224	397.546	1329
g17567.t1	NA	AT5G57480.1	EC_3.6 hydrolase acting on acid anhydride	atpase aaa domain containing protein	AAA-ATPase At5g57480	-1.59471			-3.98318		-2.22925				-2.30024			705.693	571.279	179.339	477.546	600.655	398.719	599.545	167.67	274.913	218.55	38.2695	31.9469	118.25	19.9756	26.3456	43.5517	293.922	18.9256	95.1933	87.5329	25.741	31.0734	35.4238	104.538	165.525	56.7811	107.259	127.243	84.8715	353.611	223.039	626.887
g17169.t1	NA	AT1G24020.1	not classified	class plant pathogenesis protein	ABA-responsive protein ABR18												4.49139	20.9162	1.8488	9.30533	51.0955	50.6882	2.0659	6.24526	7.20057	40.4284	75.4063	0	0	0	0	0	0	0	0.996086	0	7.61156	0	0	38.296	52.7398	96.9957	32.2873	48.7539	129.364	19.6803	30.208	38.2057	608.313
g7410.t1	NA	AT2G41700.1	not classified	abc transporter atp binding protein	ABC transporter A family member 1			2.45777									2.5303	7.27519	12.9416	8.45939	1.96521	12.6721	23.7579	6.24526	8.22923	14.1499	2.55615	16.6816	4.31714	9.33556	14.9817	9.48441	9.33251	7.25733	16.9335	4.4276	19.0289	6.71504	11.0976	103.399	111.13	87.507	84.6149	50.7041	97.5532	52.8909	70.1892	53.6945	133.736
g16635.t1	NA	AT3G47780.1	subfamily ABCA transporter	quality protein abc transporter a fmily member	ABC transporter A family member 7		-4.17087			-1.85003								2.72819	0	3.38376	20.6347	12.6721	10.3295	16.9514	10.2865	16.1714	39.6203	54.9511	80.2989	91.281	142.326	130.674	115.101	68.0374	76.6986	68.6277	112.27	95.1298	114.306	11.4888	27.3117	4.21721	8.90684	13.6511	85.8893	29.5205	20.4348	45.4338	104.017
g2719.t1	NA	AT3G28345.1	subfamily ABCB transporter	abc transporter b family memer	ABC transporter B family member 15		2.26328	1.92908		2.69316	2.16316	1.07567	3.03932	2.68322		2.54681	2.04447	1122.2	1122.22	837.48	656.38	893.802	872.843	1172.32	1133.58	952.089	635.202	291.437	221.901	536.276	148.569	95.8979	164.874	402.782	226.112	340.925	274.016	125.347	256.355	691.243	917.296	882.45	596.758	324.701	783.607	725.713	941.779	1010.9	573.95
g2730.t1	NA	AT3G28345.1	subfamily ABCB transporter	abc transporter b family memer	ABC transporter B family member 15		3.52476									5.48919		67.2955	122.945	74.4426	50.1129	81.9459	58.8782	58.8838	165.613	43.4605	98.4116	10.794	14.6783	72.6099	1.24847	24.2379	35.2561	1.81433	0	35.4208	6.66011	4.4767	0	34.4664	47.0891	55.878	25.6072	22.4268	22.2676	40.5907	54.1967	24.7821	19.5032
g2802.t1	NA	AT3G28860.1	auxin efflux transporter *(ABCB19)	abc transporter b family memer	ABC transporter B family member 19						1.52409							422.87	475.142	647.989	342.929	176.564	185.931	244.457	229.39	238.528	400.037	468.065	390.27	328.819	209.744	150.697	220.869	128.818	264.959	264.549	336.811	240.622	198.648	481.572	519.864	497.63	561.131	1222.75	217.374	536.29	260.322	278.798	78.0126
g6061.t1	NA	AT4G25960.1	subfamily ABCB transporter	abc transporter b family memer	ABC transporter B family member 2					1.34346	2.20915		1.94225	1.76871				431.055	456.654	1185.16	1114.27	743.427	704.472	1254.4	443.35	693.347	967.501	307.137	293.566	325.707	852.708	460.521	682.31	300.272	366.56	772.615	801.116	1250.12	319.612	425.085	1657.54	797.052	1857.08	1813.65	753.917	1392.38	1046.62	526.619	353.843
g17291.t1	NA	AT1G02520.1	subfamily ABCB transporter	abc transporter b family memer	ABC transporter B family member 21	1.07064	1.96431			1.58543						1.30907		297.373	405.812	415.356	364.547	495.055	584.65	136.503	782.805	507.376	392.368	192.329	233.989	233.389	161.053	404.668	380.559	100.695	255.994	135.042	293.996	87.2956	296.307	235.52	126.199	150.765	106.882	52.6542	183.443	131.612	147.486	161.083	175.528
g25943.t1	NA	AT3G59140.1	subfamily ABCC transporter	abc transporter c family member	ABC transporter C family member 10			-4.7342			-6.70084			-2.57566			-4.7735	294.645	358.667	406.897	482.459	540.674	379.093	503.189	266.421	286.031	219.829	266.905	218.447	320.521	404.506	238.164	406.483	410.039	233.084	443.866	349.18	324.56	244.148	7.6592	13.185	22.1403	4.45342	4.87539	7.42253	4.92009	102.174	4.13034	4.64361
g25947.t1	NA	AT3G59140.1	subfamily ABCC transporter	abc transporter c family member	ABC transporter C family member 10	-3.22552	-3.22997	-3.2625	-2.10521	-3.59902	-3.41016	-2.74565	-2.9161	-2.2275	-2.17978	-3.56266	-1.57216	247.356	213.536	141.272	265.303	261.044	314.017	152.563	135.782	131.392	145.7	171.722	166.642	270.731	645.462	1032.75	648.091	289.386	107.577	147.218	324.443	73.8655	631.456	165.63	222.261	217.186	296.152	152.112	515.336	175.893	332.288	275.7	471.791
g25945.t1	NA	AT3G59140.1	subfamily ABCC transporter	abc transporter c family member	ABC transporter C family member 10			-1.09153			-1.1516							535.636	792.211	367.138	1144.74	1813.79	1224.05	719.097	632.622	732.765	398.759	705.532	648.435	710.54	1216.01	1737.76	909.401	928.938	478.121	435.011	1085.6	297.7	1312.85	457.637	376.713	464.947	821.656	417.334	1064.6	355.476	718.773	610.258	567.449
g3408.t1	NA	AT3G59140.1	subfamily ABCC transporter	abc transporter c family member	ABC transporter C family member 10			2.66731			3.16371			2.24684			1.67179	28.1913	35.1272	42.2969	15.7217	38.0162	21.692	24.0888	15.4298	37.3963	12.7807	41.2133	30.22	26.9694	26.218	25.2918	16.5911	50.8013	14.9413	23.2449	30.4462	55.9587	37.732	497.848	400.257	460.73	217.104	582.122	215.253	297.665	231.002	213.745	114.233
g7360.t1	NA	AT3G13080.1	subfamily ABCC transporter	abc transporter c family member	ABC transporter C family member 3		1.53782		1.21885									3372.96	1558.54	2104.7	2359.24	2694.92	2880.9	1272.25	2646.72	3213.05	3016.25	1136.31	1265.79	1207.4	1931.39	6109.02	2586.14	733.897	817.787	669.674	1620.31	1880.21	2617.93	963.144	735.532	911.971	1301.51	646.477	1607.51	826.575	802.289	938.621	3659.16
g28219.t1	NA	AT3G13080.1	subfamily ABCC transporter	abc transporter c family member	ABC transporter C family member 3						1.79088							32.7383	43.4468	378.981	89.4171	127.565	127.053	17.8436	331.226	134.424	352.748	491.616	387.679	38.3795	68.6661	47.4221	35.2561	61.6873	279.9	99.6209	50.4266	124.228	33.2929	130.206	261.815	68.5296	350.707	710.832	37.1126	60.2711	19.5464	203.419	27.8616
g24420.t1	NA	AT1G04120.1	subfamily ABCC transporter	abc transporter c family member	ABC transporter C family member 5				-1.01196		-1.02395							1563.26	1540.05	1195.31	407.781	479.848	437.971	2217.07	680.968	313.32	293.957	1391.44	1508.41	1107.82	252.192	341.439	248.867	3857.27	2961.36	2210.48	643.177	421.929	527.138	1048.35	1070.81	1325.26	243.825	282.773	314.927	1725.72	1742.29	1612.9	589.738
g13803.t1	NA	AT3G60160.1	subfamily ABCC transporter	abc transporter c family member	ABC transporter C family member 9				-1.1557	-1.18574								1437.76	1609.38	1323.05	991.449	1552.75	1287.06	1236.56	1377.37	1038	555.962	1123.55	1304.64	1851.55	1043.73	1469.03	1380.17	1516.78	704.233	832.388	1384.35	806.924	1176.35	2033.52	2140.67	1886.15	2118.71	1481.14	2566.07	1578.12	1835.58	2018.71	1494.31
g333.t1	NA	AT5G60790.1	not classified	atp binding cassette sub family f member	ABC transporter F family member 1												1.44253	136.41	146.055	60.9076	213.225	163.892	211.755	96.3554	73.0344	197.088	98.4116	66.7263	76.8451	142.108	73.66	88.5212	113.027	136.075	23.9061	73.0553	105.61	43.6478	147.599	61.2736	88.5275	82.2355	62.3479	39.9782	116.64	84.8715	117.278	149.725	311.122
g352.t1	NA	AT5G60790.1	not classified	atp binding cassette sub family f member	ABC transporter F family member 1												3.05933	106.4	108.155	61.7535	160.165	114.893	214.854	98.1397	43.2034	103.092	66.4598	35.3257	38.8543	77.7963	31.2119	36.8838	51.8473	79.8306	19.9217	42.0622	78.0185	24.6218	45.5003	52.657	57.4487	53.7694	40.0808	22.4268	45.5955	36.9007	98.6203	84.6721	307.407
g25813.t1	NA	AT1G71960.1	abscisic acid transporter *(ABCG25)	abc transporter g family member protein	ABC transporter G family member 25												1.57387	172.786	158.997	148.039	339.981	324.405	461.729	243.565	155.327	236.506	150.813	125.602	162.325	117.213	131.09	159.127	148.283	400.967	200.213	219.166	215.978	67.1504	221.953	148.397	132.791	162.362	236.031	169.664	270.392	140.222	273.649	246.788	608.313
g15834.t1	NA	AT2G29940.1	not classified	abc transporter g family member	ABC transporter G family member 31		5.49459			5.28421						4.89934		120.95	85.0448	100.667	116.93	135.169	88.8337	116.876	99.7794	79.8461	84.3528	0	0.863429	0	0	0	0	0	0	0	0	0	0	4.787	10.3596	34.792	7.79348	0	3.18108	4.92009	38.2042	9.29327	1.85744
g26923.t1	NA	AT1G67940.1	not classified	phosphate abc transporter atp binding protein	ABC transporter I family member 17									1.55208				470.159	673.888	558.32	279.06	244.148	381.159	479.1	142.983	403.273	204.492	494.56	611.307	363.05	350.821	353.031	290.345	428.182	261.971	342.032	297.802	348.063	325.161	630.926	490.669	528.205	387.447	267.171	332.953	503.079	803.178	471.892	306.478
g21979.t1	NA	AT1G19630.1	EC_1.14 oxidoreductase acting on paired donor with incorporation or reduction of molecular oxygen	cytochrome p450 family 722 sub a polypeptide	Abscisic acid 8'-hydroxylase 4				-3.37634									670.226	796.833	32.1457	116.93	109.824	93.9985	555.828	23.659	26.2785	17.893	42.1946	19.8589	89.2065	19.9756	4.21529	15.5542	157.847	23.9061	37.6346	30.4462	4.4767	33.2929	22.9776	64.983	72.7468	16.7003	51.6792	30.7505	41.8207	406.92	145.595	72.4403
g6193.t1	NA	AT4G19230.1	abscisic acid hydroxylase	abscisic acid 8 hydroxylase	Abscisic acid 8'-hydroxylase CYP707A2					3.93931								323.746	245.89	164.958	901.049	404.661	633.199	458.58	110.066	59.6319	39.6203	187.422	196.862	179.45	68.6661	84.3059	42.5148	365.588	389.47	126.186	118.931	239.503	72.1347	194.352	117.723	168.688	69.028	81.9066	36.0523	153.753	224.783	183.8	113.304
g15452.t1	NA	AT4G19230.1	abscisic acid hydroxylase	abscisic acid 8 hydroxylase	Abscisic acid 8'-hydroxylase CYP707A2					4.89592								58.2015	38.8248	12.6891	1249.87	953.783	462.762	11.5983	24.6877	8.08568	12.7807	14.719	27.6297	56.0134	23.721	49.5297	16.5911	20.8648	22.91	3.3207	25.689	22.3835	16.6465	14.361	6.59248	48.4979	14.4736	10.7259	13.7847	2.46004	0	15.4888	44.5786
g31500.t1	NA	AT2G38310.1	receptor component *(PYL/RCAR) of cytoplasm-localized abscisic acid receptor complex	abscisic acid receptor pyl	Abscisic acid receptor PYL4												-1.15818	822.096	825.489	662.37	769.38	264.424	630.1	359.548	624.393	235.495	287.566	1475.83	1379.76	1164.87	694.152	383.592	481.143	175.99	456.208	606.581	366.306	810.282	530.467	1226.43	850.429	1147.08	414.168	301.299	490.947	476.018	470.001	420.263	358.486
g6028.t1	NA	AT5G46790.2	receptor component *(PYL/RCAR) of cytoplasm-localized abscisic acid receptor complex	abscisic acid receptor pyl	Abscisic acid receptor PYR1				1.23342									208.252	281.942	373.059	377.32	305.819	356.368	124.013	1092.43	390.134	1253.79	468.065	594.902	241.687	1183.55	1011.67	924.955	61.6873	359.587	292.221	569.915	989.35	1018.76	442.319	374.829	428.046	578.944	603.574	400.817	221.404	144.821	113.584	273.044
g7700.t1	NA	AT3G43600.1	abscisic aldehyde oxidase *(AAO)	quality protein indole acetaldehyde oxidase	Abscisic-aldehyde oxidase	-1.7175		1.12093	-2.06061					2.00946	-1.51448			301.92	316.145	602.309	366.512	291.457	210.722	302.449	333.284	453.809	387.256	101.071	113.109	87.1319	94.8841	75.8753	103.695	99.7883	69.726	81.9105	158.891	139.897	51.0491	807.088	1197.95	835.007	1415.07	1002.38	411.42	691.272	517.978	781.668	386.348
g7701.t1	NA	AT3G43600.1	abscisic aldehyde oxidase *(AAO)	quality protein indole acetaldehyde oxidase	Abscisic-aldehyde oxidase									-1.07132				1255.88	1237.77	1103.1	750.71	909.853	776.779	1018.87	1248.79	822.718	890.817	874.311	732.187	1316.31	814.006	607.002	702.012	1869.67	883.529	1310.57	783.039	553.991	751.31	383.917	410.617	403.797	421.961	464.137	635.156	407.137	678.792	507	438.357
g17843.t1	NA	AT5G47720.4	acetyl-CoA C-acyltransferase *(ACAT1/2)	acetyl coa transferase mitochondrial	Acetyl-CoA acetyltransferase 1			-2.24187			-3.10674			-2.07501			-1.22822	277.366	231.1	163.266	519.798	482.383	504.08	364.009	390.888	513.441	517.619	345.407	383.362	265.545	672.928	1051.72	756.97	561.536	429.313	405.125	618.439	677.1	653.651	48.8274	76.2844	78.0183	107.995	78.9814	103.915	44.2808	149.263	91.9002	218.25
g3463.t1	NA	AT5G48230.2	acetyl-CoA C-acyltransferase *(ACAT1/2)	acetyl coa transferase mitochondrial	Acetyl-CoA acetyltransferase 2		-5.99626	-5.92074		-5.88113	-3.84476			-4.83355		-5.6735	-5.8126	0	0	0	1.96521	2.53441	0	0	0	1.01071	0	133.453	177.003	192.935	149.817	167.558	154.505	95.2524	135.468	78.5898	156.037	257.41	172.013	0.9574	0	0	6.68013	0	2.12072	1.23002	0	1.03259	0
g2454.t1	NA	AT4G29260.1	acid phosphatase storage protein	acid phosphatase protein	Acid phosphatase 1											1.05068		375.581	415.98	560.012	665.224	487.452	587.749	355.087	563.702	589.244	736.17	286.531	454.163	311.185	411.997	694.47	710.308	167.826	211.17	267.87	257.841	354.778	306.295	507.422	404.025	519.771	518.823	514.841	598.044	419.437	343.838	308.743	646.39
g26157.t1	NA	AT5G43850.1	acireductone dioxygenase *(ARD)	1 2 dihydroxy keto methylthiopentene dioxygenase	Acireductone dioxygenase 1				-1.29426									429.236	624.895	339.222	1139.82	1256.22	1667.18	422.001	518.441	1141.09	581.523	878.236	1020.57	702.242	1010.02	801.96	941.546	836.407	1565.85	943.078	759.253	862.883	757.969	604.119	522.689	530.314	1174.59	940.951	2088.91	774.914	900.909	1419.81	2371.95
g6326.t1	NA	AT4G35830.1	aconitase *(ACO)	aconitate hydratase cytoplasmic	Aconitate hydratase 1											-1.09772		1391.38	1292.31	828.174	1777.53	1581.47	1493.65	1781.68	818.808	1384.67	673.544	1290.37	1252.83	1556.96	2182.33	2458.57	2044.86	1845.18	1133.55	1498.74	2273	1860.07	2560.23	1661.09	1356.17	1791.26	1505.26	1201.3	2304.17	1872.09	1796.49	1662.46	2854.89
g31817.t1	NA	AT1G16880.1	not classified	act domain containing protein	ACT domain-containing protein ACR11				1.30282			1.011			1.05321			903.032	1052.89	1641.97	863.71	733.29	827.393	897.533	1111.97	1014.75	1442.94	2121.5	1927.17	1104.71	2812.81	1783.07	1754.51	1125.79	2150.55	1540.8	1486.16	1861.19	1636.9	1486.84	1659.42	1162.89	1538.66	1571.83	1266.07	1809.36	955.106	1539.59	785.698
g13225.t1	NA	AT1G69040.2	not classified	act domain containing protein acr	ACT domain-containing protein ACR4									-1.03518				368.306	308.75	159.037	136.582	79.4115	87.8008	433.599	106.98	88.9425	122.695	199.198	244.35	305.999	48.6905	84.3059	42.5148	594.194	452.223	406.232	113.222	97.3681	82.1225	221.159	211.901	276.227	61.2345	23.4019	56.1992	198.034	310.965	180.703	84.5137
g16310.t1	NA	AT1G12420.1	not classified	act domain containing protein acr	ACT domain-containing protein ACR8						1.10275			1.60575				136.41	71.1788	231.787	171.956	160.513	158.041	189.142	176.928	215.281	240.278	162.891	133.831	87.1319	164.799	175.989	188.724	99.7883	189.256	120.652	263.55	267.483	67.6956	150.312	268.408	203.48	289.472	315.925	108.157	296.435	255.88	186.898	118.876
g23747.t1	NA	AT5G09810.1	actin filament protein	actin	Actin					1.27243	2.54068		2.45067	3.24551		1.46922		104.581	102.608	459.345	402.868	157.133	216.92	294.419	74.063	210.228	498.448	44.1571	36.264	32.1558	179.78	105.382	102.658	46.2655	125.507	76.376	80.8728	164.519	45.5003	125.419	429.453	154.982	437.548	896.097	272.513	462.488	377.6	505.967	130.021
g13119.t1	NA	AT3G12110.1	actin filament protein	actin	Actin-11	-3.0832	-2.26537		-1.43364	-1.75364		-1.64095			-2.3443	-1.34233		50.9263	46.22	114.202	50.1129	65.8947	46.4828	85.6492	99.7794	133.414	155.925	29.4381	37.9909	54.9761	71.1631	44.2606	69.4753	37.1938	66.7378	64.2001	59.941	124.228	27.7441	168.502	307.021	139.168	251.618	524.592	120.881	339.486	165.256	274.668	145.809
g11007.t1	NA	AT5G09810.1	actin filament protein	actin	Actin-3						2.61105		1.86537	1.49728				136.41	130.34	538.017	478.529	209.511	200.392	342.597	262.307	184.96	440.935	121.677	115.699	58.0879	215.986	124.351	160.727	75.2948	88.6517	126.186	137.008	318.965	59.9273	184.778	594.265	216.132	515.483	1739.54	101.795	324.726	254.991	143.529	169.956
g23840.t1	NA	AT3G46010.1	actin-depolymerizing factor	actin depolymerizing factor	Actin-depolymerizing factor 2					1.10727						1.12991	1.41883	331.021	372.533	431.429	649.502	674.998	396.653	549.583	451.579	543.762	702.94	413.114	491.291	170.115	699.146	456.306	263.384	556.093	771.967	376.346	496.654	569.66	442.796	333.175	348.459	385.874	570.038	545.069	320.229	596.561	603.272	644.334	775.482
g27537.t1	NA	AT4G25050.1	acyl carrier protein *(ptACP))	acyl carrier protein 1	Acyl carrier protein 4, chloroplastic				1.24574									463.793	469.595	1440.63	569.911	454.504	525.772	330.106	873.327	949.057	2208.51	1399.29	1486.82	526.941	2074.97	1276.18	1135.46	148.775	1482.18	895.481	1188.35	2361.46	1650.22	874.106	848.546	740.12	1214.67	1903.35	612.889	1195.58	387.373	746.56	737.405
g5191.t1	NA	AT5G18590.2	not classified	acyl coa binding domain containing protein	Acyl-CoA-binding domain-containing protein 6											1.09915		980.331	1068.61	685.211	401.886	404.661	372.895	538.876	920.645	689.304	986.672	651.563	598.356	539.388	340.834	363.569	407.52	442.697	357.595	350.887	415.781	418.571	331.819	337.005	399.316	420.666	283.905	255.471	291.599	236.164	308.299	317.004	250.755
g22724.t1	NA	AT2G46210.1	delta-8 sphingolipid desaturase	bifunctional delta 6 fatty acyl desaturase	Acyl-lipid (9-3)-desaturase						1.21193							255.541	289.337	657.295	425.468	252.596	356.368	714.636	299.338	193.046	323.352	219.804	278.887	261.396	177.283	103.275	214.648	1208.35	1382.57	997.316	132.251	408.499	48.8296	373.386	647.946	384.82	437.548	508.991	266.151	1111.94	823.612	922.099	184.816
g27034.t1	NA	AT1G68050.1	substrate adaptor *(ADO) of SCF E3 ubiquitin ligase	pas domain containing protein	Adagio protein 3									-1.03126				372.853	485.31	457.653	28.4956	8.44804	10.3295	1328.46	84.3496	27.2892	53.6791	749.689	1259.74	626.52	8.73932	16.8612	17.6281	2091.02	2437.42	1672.52	92.2901	77.223	56.598	344.664	433.22	434.372	18.927	15.6013	7.42253	665.442	965.768	807.482	38.0776
g24318.t1	NA	AT5G03300.1	adenosine kinase *(ADK)	adenosine kinase	Adenosine kinase 2						1.56497	1.06908		1.5023				803.908	978.94	1481.24	1496.51	1517.27	1214.75	1290.09	1119.17	1472.6	2090.93	828.191	1073.24	632.744	1162.33	1120.21	1309.66	1438.77	1991.18	1265.19	1159.81	2182.39	876.714	1091.44	1348.63	1627.84	3060.61	3833.03	1524.8	2532.61	1617.91	1978.43	2211.29
g24638.t1	NA	AT3G63110.1	IP-type-cytokinin synthase *(IPT)	pedpa trna dimethylallyltransferase	Adenylate isopentenyltransferase 3, chloroplastic				2.83302									52.7451	64.708	43.9888	66.8172	135.169	49.5816	29.4419	86.4069	77.8247	72.8501	64.7638	44.8983	35.2677	392.021	247.649	315.231	10.886	30.8787	22.138	78.9699	81.6997	88.7811	42.1256	46.1473	45.335	65.6879	41.9284	53.0181	57.811	21.3233	35.1079	38.0776
g17007.t1	NA	AT5G19040.1	IP-type-cytokinin synthase *(IPT)	trna dimethylallyltransferase	Adenylate isopentenyltransferase 5, chloroplastic									-3.34177				27.2819	24.0344	4.22969	26.5303	14.3617	3.09885	9.81397	14.4011	11.1178	38.3422	21.5879	5.18057	13.4847	12.4847	17.915	16.5911	128.818	8.96478	14.3897	7.61156	53.7204	13.3172	18.1906	16.9521	22.1403	6.68013	7.80063	32.8712	6.15011	11.5501	20.6517	35.2914
g16055.t1	NA	AT2G14750.1	adenosine phosphosulfate kinase	quality protein adenylyl sulfate kinase 2	Adenylyl-sulfate kinase, chloroplastic												1.07146	260.088	222.78	164.958	281.025	252.596	279.93	192.711	185.158	229.431	181.486	309.1	225.355	326.745	264.677	312.986	365.005	349.259	225.116	203.669	292.093	223.835	345.137	261.37	226.97	230.892	327.326	241.819	410.36	179.583	247.883	166.246	525.656
g3312.t1	NA	AT5G18200.1	EC_2.7 transferase transferring phosphorus-containing group	udp glucose hexose phosphate uridylyltransferase	ADP-glucose phosphorylase												1.08746	148.232	151.602	68.5211	90.3997	85.3252	129.119	170.406	69.9484	65.6961	83.0747	70.6514	107.929	120.325	68.6661	70.6062	57.032	96.1596	112.558	90.7657	82.7757	73.8655	87.6714	162.758	142.209	192.937	202.631	194.041	195.106	162.363	256.768	300.483	243.325
g22178.t1	NA	AT2G03060.2	MADS/AGL transcription factor	agamous mads box protein agl	Agamous-like MADS-box protein AGL30	1.84017	-2.13135	-2.58831						-4.72214	1.61046		-4.10705	5.45639	13.866	16.0728	1.96521	5.06882	10.3295	5.35308	11.3152	18.1928	15.3369	330.688	340.191	281.104	247.198	179.15	166.948	188.691	335.681	226.914	176.017	246.218	193.099	12.4462	10.3596	4.21721	3.34006	13.6511	0	0	1.77694	5.16293	0
g2954.t1	NA	AT3G02310.1	MADS/AGL transcription factor	k box and mads transcription factor protein	Agamous-like MADS-box protein MADS2		-2.97704	-2.3233		-2.06167	-3.60369			-2.19271		-2.98356	-2.11223	30.9195	22.1856	11.8431	33.4086	17.7409	17.5602	41.9324	11.3152	11.1178	7.66844	111.865	146.783	295.626	111.114	138.051	187.687	346.537	105.585	260.121	156.988	62.6737	124.294	26.8072	27.3117	43.2264	1.11335	4.87539	20.1469	27.0605	41.7581	45.4338	20.4319
g2953.t1	NA	AT3G02310.1	MADS/AGL transcription factor	k box and mads transcription factor protein	Agamous-like MADS-box protein MADS2		-2.00728	-2.26776			-3.38032			-2.58482				19.0974	31.4296	2.53782	23.5825	23.6545	15.4943	33.0106	8.22923	9.09639	2.55615	53.9698	68.2109	231.314	52.4359	106.436	121.323	251.285	64.7456	173.783	70.4069	30.2177	66.5858	14.361	8.47604	15.8145	1.11335	3.90031	9.54325	8.61015	21.3233	17.554	12.0734
g5586.t1	NA	#N/A	not classified	albumin protein	Albumin-2		-2.57268	-2.23213	-1.04108	-2.00241	-1.34315		-1.40744			-2.11131		515.629	730.276	285.927	449.051	330.318	478.256	516.572	166.642	197.088	247.946	1889.92	1962.57	2708.35	848.963	636.509	921.845	2146.35	1759.09	1444.5	1021.85	1559.01	579.297	415.511	856.08	672.644	742.607	624.05	603.346	813.044	848.49	1218.45	350.128
g21989.t1	NA	AT1G27620.1	EC_2.3 acyltransferase	benzyl alcohol o transferase	Alcohol acyltransferase 9		-1.79493							-1.2499				33.6477	45.2956	102.359	9.82605	16.8961	20.659	33.9028	40.1175	65.6961	53.6791	125.602	134.695	92.3183	76.157	38.9915	50.8103	122.467	129.491	264.549	37.1063	68.2696	33.2929	175.204	153.51	138.114	79.0482	196.966	79.5271	104.552	62.193	61.9552	70.5828
g19649.t1	NA	AT2G40230.1	not classified	alcohol acyl transferase allele	Alcohol acyltransferase 9	-1.82203			-1.81372									298.283	394.719	162.42	430.381	365.8	334.676	458.58	67.8911	272.892	152.091	36.307	79.4354	235.464	112.363	61.1218	78.8079	464.469	97.6165	296.649	156.988	157.804	76.5737	160.843	185.531	202.426	140.283	191.115	109.217	147.603	368.715	328.362	126.306
g20600.t1	NA	AT1G77120.1	alcohol dehydrogenase *(ADH)	alcohol dehydrogenase	Alcohol dehydrogenase 1		3.68799	3.74441								2.42984	2.23257	114.584	146.055	137.042	73.6954	75.1875	59.9111	135.611	209.845	116.232	140.588	23.5505	15.5417	40.4541	16.2302	23.1841	42.5148	39.9153	25.8982	8.85519	37.1063	23.5027	52.1589	173.289	104.538	122.299	42.3075	14.6262	64.682	75.0313	126.163	128.041	152.31
g20603.t1	NA	AT1G77120.1	alcohol dehydrogenase *(ADH)	alcohol dehydrogenase	Alcohol dehydrogenase 1	2.67111	4.89073	4.82612	2.56846	4.72714	4.39855	2.632	4.85853	5.56917	2.99749	4.78096	5.77724	902.123	1406.01	945.76	416.625	386.92	332.61	999.241	378.544	501.312	187.877	142.284	209.813	414.914	104.872	88.5212	118.212	259.449	157.382	272.297	140.814	80.5805	144.269	1126.86	1015.24	985.772	249.391	135.536	522.758	1275.53	1611.69	1841.1	729.975
g20599.t1	NA	AT1G77120.1	alcohol dehydrogenase *(ADH)	alcohol dehydrogenase	Alcohol dehydrogenase 1									4.42104				0.909398	0	0	0	0.844804	0	0	1.02865	0	0	2.94381	6.90743	3.11185	0	6.32294	6.22167	6.35016	20.9178	14.3897	4.75722	5.59587	1.10976	8.6166	16.9521	7.38011	8.90684	41.9284	6.36217	57.811	39.9812	90.8676	27.8616
g7680.t1	NA	AT5G42250.1	not classified	alcohol dehydrogenase	Alcohol dehydrogenase-like 7				-1.46742									114.584	123.87	62.5995	249.582	137.703	164.239	419.324	25.7163	119.264	54.9571	101.071	99.2943	103.728	34.9573	113.813	122.36	1008.77	369.548	487.036	133.202	146.612	73.2444	47.87	140.326	152.874	174.797	215.492	128.304	142.683	333.177	168.312	276.759
g2312.t2	NA	AT3G24503.1	hydroxycinnamaldehyde dehydrogenase *(REF1)	aldehyde dehydrogenase member mitochondrial	Aldehyde dehydrogenase family 2 member C4			-1.28547			-1.44708						-1.44807	777.535	1018.69	751.194	286.921	375.938	253.073	1550.61	399.117	427.53	357.86	775.202	1447.11	1489.54	230.968	748.215	368.116	1430.6	1170.4	1992.42	399.607	526.012	681.395	290.092	376.713	297.313	118.016	109.209	119.821	861.015	1161.23	830.199	140.237
g27118.t1	NA	AT3G24503.1	hydroxycinnamaldehyde dehydrogenase *(REF1)	aldehyde dehydrogenase member mitochondrial	Aldehyde dehydrogenase family 2 member C4			1.84173			1.51988			1.98385			2.08667	87.3022	69.33	160.728	43.2346	93.7732	68.1747	54.4229	116.238	114.21	169.984	133.453	179.593	72.6099	51.1875	102.221	64.2906	68.0374	242.049	105.155	78.0185	181.306	107.647	292.964	261.815	209.806	143.623	168.689	248.125	247.234	255.88	280.863	338.983
g30801.t1	NA	AT1G44170.3	not classified	aldehyde dehydrogenase family member	Aldehyde dehydrogenase family 3 member H1		5.56187	5.33591		3.35751	2.9288			4.67679		5.33579	5.30453	113.675	100.76	68.5211	72.7128	89.5492	109.493	71.3744	95.6648	88.9425	76.6844	0	0	0	0	0	0	4.53583	0	0	0	0	0	112.973	73.459	59.0409	33.4006	58.5047	121.942	70.1112	82.6278	72.281	127.235
g20489.t1	NA	AT1G44170.1	fatty aldehyde dehydrogenase *(FADH)	aldehyde dehydrogenase family member	Aldehyde dehydrogenase family 3 member H1		1.29249			1.67653					1.2926		1.62295	351.937	405.812	284.235	318.364	371.714	266.501	467.502	154.298	298.159	191.711	207.048	244.35	343.341	178.532	285.586	197.02	590.565	254.998	348.673	396.752	177.949	306.295	307.325	173.288	403.797	142.509	94.5826	215.253	291.515	445.124	375.861	443.929
g27614.t1	NA	AT4G34240.1	fatty aldehyde dehydrogenase *(FADH)	aldehyde dehydrogenase family member	Aldehyde dehydrogenase family 3 member I1, chloroplastic				-1.15888									909.398	788.513	945.76	736.954	616.707	784.009	1343.62	673.768	603.394	677.379	421.946	474.886	393.131	219.732	270.833	325.601	625.037	814.799	668.567	354.889	214.881	335.149	598.375	740.241	611.495	479.856	409.533	477.163	1120.55	946.221	958.24	371.489
g4166.t1	NA	AT1G54100.2	piperideine-6-carboxylate dehydrogenase	aldehyde dehydrogenase nad +	Aldehyde dehydrogenase family 7 member A1					-1.30924			-1.12977					662.951	820.867	1086.19	758.571	835.511	795.372	685.194	1523.44	1268.44	1693.45	2676.9	3320.75	1606.75	2739.15	4655.79	2776.94	2070.15	3448.45	2170.63	2952.33	3865.63	4799.73	1527.05	1489.9	1520.3	1339.37	1666.41	1356.2	1220.18	883.14	1230.84	2421.18
g9267.t1	NA	AT1G14430.1	not classified	aldehyde oxidase glox	Aldehyde oxidase GLOX						2.17628						1.92447	63.6579	34.2028	131.966	91.3823	81.9459	72.3065	89.2179	32.9169	55.589	43.4545	52.9885	44.8983	25.9321	122.351	59.0141	52.8842	54.43	78.6908	106.262	41.8636	51.482	27.7441	147.44	135.617	126.516	243.825	330.552	171.779	189.423	108.393	122.878	132.807
g25783.t1	NA	AT4G09510.1	alkaline sucrose-specific invertase *(CIN)	neutral alkaline invertase 1	Alkaline/neutral invertase CINV2	1.70079			2.01315			1.87684			2.09953			89.121	55.464	60.9076	73.6954	112.359	85.7349	113.307	102.865	103.092	85.6309	317.931	316.878	193.972	298.386	322.47	278.938	249.471	368.552	325.428	250.23	344.706	190.879	77.5494	88.5275	73.8011	241.598	164.788	104.976	131.612	122.609	138.367	143.952
g2572.t1	NA	AT2G23180.1	mid-chain alkane hydroxylase *(MAH1)	cytochrome p450 monooxygenase 03631	Alkane hydroxylase MAH1		1.91267	1.20387		1.65843						2.11316	3.04132	225.531	247.739	170.88	182.765	261.889	227.249	188.25	152.241	169.799	129.085	99.1082	80.2989	119.288	59.9268	108.544	51.8473	124.282	62.7534	49.8105	44.7179	52.6012	43.2808	199.139	126.199	118.082	100.202	92.6324	200.408	89.7916	142.155	135.269	273.973
g4398.t1	NA	AT4G20070.1	allantoate amidohydrolase	allantoate deiminase	Allantoate deiminase 2	-1.09372			-1.10693									1819.71	1872.83	1076.03	2872.16	3342.89	3751.68	1823.61	1720.94	2012.32	1742.01	717.308	752.046	2246.76	1831.51	2441.71	3070.4	1622.01	664.39	1605	2547.97	2331.24	1906.57	1685.02	2201.89	1933.59	2679.84	2061.32	4124.81	1795.83	2314.47	1649.04	3320.18
g13281.t1	NA	AT1G13280.1	allene oxidase cyclase *(AOC)	allene oxide cyclase 1	Allene oxide cyclase, chloroplastic		2.62378	1.95793		2.94618	1.64032		3.91866	3.40084		3.00745	2.38078	173.695	276.396	105.742	338.016	223.873	267.534	239.104	260.249	250.656	201.935	24.5317	35.4006	48.7524	26.218	9.48441	30.0714	59.873	61.7574	47.5967	32.3491	24.6218	31.0734	141.695	110.189	136.005	172.57	109.209	114.519	92.2516	233.668	153.855	186.673
g13279.t1	NA	AT1G13280.1	allene oxidase cyclase *(AOC)	allene oxide cyclase 1	Allene oxide cyclase, chloroplastic	-1.35486			-1.8506	1.49867		-1.2154			-1.34236			319.199	447.41	109.126	989.484	622.62	398.719	390.775	200.587	334.545	129.085	47.1009	132.105	96.4675	37.4542	13.6997	75.697	82.5521	71.7182	99.6209	125.591	80.5805	29.9636	122.547	183.648	158.145	300.606	248.645	180.261	183.273	409.585	300.483	272.115
g979.t1	NA	AT3G25780.1	allene oxidase cyclase *(AOC)	allene oxide cyclase 1	Allene oxide cyclase, chloroplastic					3.20469								143.685	146.055	108.28	1579.05	617.551	363.598	432.707	128.582	339.599	63.9036	14.719	7.77086	20.7457	14.9817	66.3909	26.9606	41.7296	26.8943	39.8484	33.3006	32.456	7.76835	14.361	25.4281	37.9549	120.242	58.5047	96.4929	23.3704	226.56	76.4114	168.099
g22479.t1	NA	AT5G42650.1	allene oxidase synthase *(AOS)	quality protein allene oxide synthase 1 chloroplastic	Allene oxide synthase 1, chloroplastic		1.32842			1.36815								1570.53	1271.05	1250.3	2093.93	1560.35	1814.89	1117.01	882.584	1739.43	599.416	539.698	750.319	846.424	504.384	631.24	674.015	676.746	659.409	796.967	778.282	555.11	532.687	328.388	330.566	431.209	747.061	363.704	826.021	509.229	1105.26	604.063	1514.74
g26478.t1	NA	AT4G17770.1	EC_2.4 glycosyltransferase	alpha trehalose phosphate synthase [udp forming]	Alpha,alpha-trehalose-phosphate synthase [UDP-forming] 5				-2.04926		-2.02602				-1.25979			3493	4124.67	824.79	2146.99	2036.82	2297.28	5231.74	374.43	842.932	313.128	501.428	499.925	2911.66	402.009	470.005	705.123	4930.45	446.247	1913.83	596.556	296.581	379.539	581.142	858.905	1284.14	347.367	449.511	804.814	1150.07	4172.26	1705.83	826.562
g23259.t1	NA	AT1G68020.2	EC_2.4 glycosyltransferase	alpha trehalose phosphate synthase [udp forming]	Alpha,alpha-trehalose-phosphate synthase [UDP-forming] 6						-1.18326			-1.13302				540.183	477.915	271.546	833.249	717.238	1061.87	677.164	537.986	533.655	724.667	802.678	584.541	726.099	637.971	950.549	811.928	1039.61	662.397	831.281	810.631	611.069	1210.75	324.559	238.271	409.069	317.306	279.847	588.501	195.573	692.119	333.525	1253.77
g27879.t1	NA	AT3G26380.1	beta-L-arabinopyranosidase *(APSE)	alpha galactosidase	Alpha-galactosidase	1.16837			1.30045		1.6178	1.45328			1.6909	1.12425		144.594	156.224	199.642	237.79	226.407	169.404	177.544	348.713	133.414	444.769	370.92	290.975	195.01	441.96	415.206	359.82	165.104	337.673	298.863	364.403	471.172	436.137	243.18	245.805	218.24	466.496	594.798	379.609	231.244	127.051	144.562	223.822
g27880.t1	NA	AT3G26380.1	beta-L-arabinopyranosidase *(APSE)	alpha galactosidase	Alpha-galactosidase											1.6231		70.9331	74.8764	175.109	180.799	140.237	119.822	138.288	145.04	156.66	362.973	44.1571	41.4446	15.5593	87.3932	98.0056	12.4433	34.4723	60.7613	56.4518	34.252	64.9121	63.2565	67.9754	84.7604	102.267	155.87	232.069	57.2595	75.0313	122.609	74.3462	64.0818
g12150.t1	NA	AT5G08380.1	alpha-galactosidase *(AGAL)	alpha galactosidase	Alpha-galactosidase 1				-1.6814	-1.18671								411.957	372.533	343.451	296.747	302.44	405.949	273.899	119.324	183.949	232.609	237.467	323.786	115.139	196.011	325.631	195.983	283.943	254.998	173.783	238.813	294.343	213.075	336.047	359.761	341.594	566.697	688.405	343.557	156.213	270.095	268.472	273.973
g4709.t1	NA	AT5G11720.1	EC_3.2 glycosylase	lysosomal alpha glucosidase	Alpha-glucosidase		-2.0595			-1.72951	-1.70618					-1.54045		126.406	163.619	91.3614	91.3823	143.617	165.272	124.905	131.668	88.9425	42.1764	1066.64	924.732	1394.11	611.753	910.504	704.086	1687.33	594.664	781.471	727.855	607.711	672.517	372.428	399.316	282.553	129.149	74.106	200.408	159.903	207.014	202.387	160.669
g10732.t1	NA	AT2G28100.1	EC_3.2 glycosylase	alpha l fucosidase	Alpha-L-fucosidase 1	1.5151				1.05073					1.32888		2.14189	245.538	321.691	324.841	1508.3	1344.93	1589.71	428.246	364.143	717.604	377.031	812.491	872.063	557.022	1117.39	933.688	960.212	578.772	904.446	774.829	1062.76	905.412	1003.23	304.453	329.624	319.453	1165.68	417.334	757.098	430.508	605.049	788.896	1660.55
g26122.t1	NA	AT2G28100.1	EC_3.2 glycosylase	alpha l fucosidase	Alpha-L-fucosidase 1					1.39668	2.07664							70.0237	89.6668	336.684	473.616	288.078	442.103	238.212	169.728	295.127	417.93	33.3631	29.3566	17.6338	106.12	52.6912	89.1773	25.4006	112.558	145.004	59.941	287.628	16.6465	99.5696	287.244	132.842	797.162	709.857	278.875	209.104	187.467	115.65	143.023
g15724.t1	NA	AT5G66150.2	EC_3.2 glycosylase	alpha mannosidase	Alpha-mannosidase												-1.07208	1074.91	1344.08	1522.69	491.303	518.709	471.025	926.082	760.175	740.85	947.052	1409.1	1543.81	1146.2	1127.37	790.368	814.002	991.532	968.196	1165.56	1406.24	1275.86	1148.61	918.146	992.638	800.215	734.814	821.991	556.69	940.967	848.49	915.904	487.579
g19969.t2	NA	AT5G13690.1	not classified	alpha n acetylglucosamiidase	Alpha-N-acetylglucosaminidase					1.14625								181.88	90.5912	163.266	259.408	348.059	224.15	97.2476	115.209	118.253	122.695	33.3631	63.8937	129.661	57.4298	79.0368	76.734	38.101	33.8669	52.0242	92.2901	182.425	87.6714	101.484	53.6816	62.2038	80.1615	81.9066	108.157	82.4115	96.8433	106.356	122.591
g4794.t1	NA	AT1G68560.1	1,6-alpha-xylosidase *(AXYL1/2)	lysosomal alpha glucosidase	Alpha-xylosidase 1						2.05082			1.5512				63.6579	90.5912	442.426	170.973	70.1187	72.3065	232.859	247.905	69.739	232.609	224.711	231.399	191.898	377.039	155.966	184.576	413.668	446.247	669.674	180.774	662.551	35.5124	265.2	749.659	263.575	964.165	2437.7	217.374	1025.84	293.195	539.01	154.168
g4768.t1	NA	AT1G68560.1	1,6-alpha-xylosidase *(AXYL1/2)	lysosomal alpha glucosidase	Alpha-xylosidase 1						2.44694	1.72868		1.53643				116.403	135.887	567.625	222.069	99.6868	140.481	252.487	325.054	129.371	207.048	79.4828	55.2594	80.9082	191.017	63.2294	101.621	140.611	165.35	293.328	45.6693	212.643	24.4148	84.2512	278.768	123.353	219.331	610.399	55.1388	248.464	136.824	150.758	23.218
g6765.t1	NA	AT4G17970.1	anion channel *(QUAC/ALMT)	aluminum activated malate transporter	Aluminum-activated malate transporter 12												1.23524	120.041	57.3128	53.2942	169.008	148.685	152.877	29.4419	97.7221	149.585	131.641	69.6701	101.021	110.989	153.562	119.082	129.618	54.43	91.6399	135.042	100.853	171.234	179.782	76.592	86.644	92.7785	133.603	129.685	214.193	67.6512	82.6278	58.8574	192.245
g22300.t1	NA	AT2G16570.1	phosphoribosyldiphosphate 5-amidotransferase *(ASE)	amidophosphoribosyltransferase 1	Amidophosphoribosyltransferase, chloroplastic					-1.19426						-1.08814		416.504	362.365	248.706	379.286	381.006	343.972	176.652	230.418	345.663	251.78	433.721	375.591	457.443	1106.15	1056.99	1209.08	139.704	333.689	249.052	759.253	681.577	1032.08	429.872	208.134	414.341	523.277	405.633	1202.45	526.449	333.177	283.961	610.17
g26216.t1	NA	AT1G31690.1	copper-containing amine oxidase *(CuAO)	primary amine oxidase	Amine oxidase [copper-containing] alpha 2, peroxisomal	4.17415	3.96087	3.82045	4.16782	3.7608	3.86008	4.90906	3.5711	4.4605	4.70078	4.51422	3.78746	364.669	360.516	356.14	275.129	230.631	236.546	174.867	471.123	344.652	302.903	460.215	477.476	324.67	358.312	336.17	273.754	283.036	453.219	440.546	393.898	400.664	483.857	365.727	343.751	293.096	274.999	199.891	315.988	375.157	260.322	230.267	209.891
g20078.t1	NA	AT4G12290.1	copper-containing amine oxidase *(CuAO)	amine oxidase	Amine oxidase [copper-containing] gamma 1						-1.70215							4021.36	4581.33	3234.87	5361.09	7026.23	8547.66	2538.25	1144.89	1876.89	1674.28	2192.15	2658.5	2283.06	3343.42	3427.03	4559.45	2616.27	2118.68	2047.76	1705.94	1496.34	1726.79	4126.39	3480.83	4222.48	1829.24	948.751	4440.79	4824.15	3855.07	3427.15	2533.55
g27618.t1	NA	AT5G09220.1	amino acid transporter *(AAP)	amino acid permease	Amino acid permease 2	1.00652		1.93813			1.67142			1.14086				605.659	616.575	684.365	385.181	439.298	440.037	882.365	872.298	629.672	1133.65	773.24	793.491	811.157	814.006	638.617	825.409	571.515	1167.41	686.277	538.518	735.297	730.225	1430.36	1498.38	1484.46	1487.44	1097.94	1293.64	1570.74	1275.84	1645.94	917.577
g29722.t1	NA	AT5G09220.1	amino acid transporter *(AAP)	amino acid permease	Amino acid permease 2					2.80578	2.41884		1.93036	2.1622			2.23497	195.521	133.114	175.109	519.798	430.85	577.419	287.282	109.037	151.606	161.037	40.232	56.1229	37.3422	107.369	60.0679	123.397	224.07	102.597	151.645	80.8728	137.658	48.8296	84.2512	185.531	175.014	446.455	418.309	314.927	274.295	366.938	239.56	420.711
g21028.t1	NA	AT5G09220.1	amino acid transporter *(AAP)	amino acid permease	Amino acid permease 2						-3.70356							22.735	33.2784	20.3025	14.7391	12.6721	28.9226	21.4123	27.7736	10.1071	46.0106	23.5505	23.3126	5.18642	29.9634	26.3456	7.25862	27.215	1.99217	16.6035	17.126	6.71504	15.5367	20.1054	8.47604	14.7602	4.45342	0	3.18108	6.15011	13.3271	17.554	14.8595
g20515.t1	NA	AT1G77380.1	amino acid transporter *(AAP)	amino acid permease	Amino acid permease 3	-1.44661		-1.22323	-1.42358		-1.13153				-1.1518			772.988	887.424	507.563	724.18	820.304	952.38	1284.74	943.275	871.232	524.01	443.534	399.767	677.347	377.039	404.668	618.02	1457.82	572.75	800.288	602.264	249.576	554.882	514.124	540.583	715.871	538.864	271.072	898.126	1271.84	1967.96	2094.08	1180.4
g23140.t1	NA	AT5G09220.1	amino acid transporter *(AAP)	amino acid permease	Amino acid permease 3						-1.88009			-1.35878				2358.07	2321.17	1284.98	1445.41	1738.61	1470.92	1638.04	1916.38	1345.25	1209.06	1811.42	2142.17	3432.37	1265.95	1548.07	2248.1	2831.26	1738.17	2529.26	2155.97	711.795	2439.26	1606.52	1285.53	2151.83	890.684	259.371	1416.64	555.97	1943.97	859.112	2815.88
g21886.t1	NA	AT5G49630.1	amino acid transporter *(AAP)	aa trans domain containing protein	Amino acid permease 6				-1.46547		-1.14599							481.072	515.815	137.888	283.973	202.753	249.974	827.943	18.5158	61.6533	42.1764	77.5202	74.2549	323.633	64.9207	44.2606	127.544	527.971	112.558	359.742	68.504	86.1764	22.1953	184.778	377.655	246.707	105.769	79.9564	103.915	504.309	768.527	291.189	161.598
g21868.t1	NA	AT1G10010.1	amino acid transporter *(AAP)	aa trans domain containing protein	Amino acid permease 8	-2.41966	-2.30718	-1.53399	-2.1427	-1.76905	-1.11824	-2.11576	-1.38985	-1.13486	-1.78954			231.897	287.488	412.818	657.363	495.9	650.759	262.301	1169.58	700.422	1028.85	304.193	252.985	298.738	496.893	252.918	672.978	113.396	329.705	141.683	445.276	396.188	364.003	408.81	584.847	568.269	966.392	506.066	1277.74	314.886	398.923	375.861	1265.85
g26295.t1	NA	AT1G58360.1	amino acid transporter *(AAP)	aa trans domain containing protein	Amino acid permease 8											1.63502		495.622	679.434	342.605	358.651	507.727	511.31	422.893	1020.42	588.233	534.234	323.819	347.962	479.225	228.471	345.654	290.345	468.098	385.485	328.749	529.003	250.695	479.418	457.637	344.692	490.25	281.679	187.215	355.221	453.878	537.525	649.497	370.56
g23856.t1	NA	AT2G41190.2	solute transporter *(AAAP)	transmembrane amino acid transporter protein	Amino acid transporter AVT1A					-1.24493								70.0237	64.708	205.563	67.7998	79.4115	66.1088	107.062	163.556	114.21	175.096	211.954	204.633	63.2744	284.652	199.173	229.165	252.192	296.834	162.714	145.571	132.063	226.392	89.0382	175.171	89.6156	112.449	133.586	59.3802	311.196	92.401	249.886	69.6541
g13514.t1	NA	AT3G28960.5	solute transporter *(AAAP)	transmembrane amino acid transporter protein	Amino acid transporter AVT1I	-2.07047	-4.3352	-9.178			-4.25987					-3.92217	-6.01239	16.3692	15.7148	49.0645	17.6869	17.7409	8.2636	20.5201	1.02865	1.01071	17.893	248.261	37.1274	79.8709	21.2241	0	25.9236	30.8436	59.7652	37.6346	30.4462	13.4301	11.0976	0	0	0	4.45342	0	0	0	0	0	0
g21465.t1	NA	AT4G33090.1	aminopeptidase *(APM1)	aminopeptidase m1	Aminopeptidase M1	1.22309	-1.07872	1.22605	2.0653		1.28191	1.23766	-1.56127		2.00918	-1.04398	1.09329	233.715	184.88	172.572	212.243	234.855	173.536	128.474	186.186	250.656	150.813	1227.57	935.957	1292.46	1625.51	1608.13	1667.41	1036.89	1264.03	1235.3	1845.8	1672.05	1899.92	1138.35	1261.99	1061.68	950.805	889.271	1024.31	972.947	782.743	956.175	941.724
g14095.t1	NA	AT4G33090.1	aminopeptidase *(APM1)	aminopeptidase m1	Aminopeptidase M1									-1.14274				376.491	344.801	201.333	108.087	92.0836	119.822	1276.71	59.6619	113.2	12.7807	481.803	695.06	575.693	47.442	52.6912	44.5887	1991.23	1136.53	1162.24	95.1445	79.4614	44.3906	211.585	148.802	253.032	26.7205	13.6511	39.2334	289.055	810.285	266.407	122.591
g23380.t1	NA	AT4G13510.1	ammonium transporter *(AMT1)	ammonium transporter member	Ammonium transporter 1 member 1	-1.1987			-1.59173			-1.55255			-1.39193			1148.57	1295.08	987.211	1057.28	1046.71	980.27	650.399	807.493	1096.62	1157.93	830.154	790.037	808.045	431.972	458.413	432.406	369.217	655.425	557.877	655.545	487.96	666.968	2702.74	2057.79	1403.28	1294.83	948.751	2042.26	1814.28	2003.5	3451.94	2447.18
g14726.t1	NA	AT2G38750.1	not classified	quality protein annexin d4	Annexin D4								1.8866	1.27247				913.945	1432.82	1495.62	956.075	785.667	781.943	992.996	853.782	1278.55	842.25	914.543	1140.59	914.885	604.262	556.419	410.63	342.002	458.2	428.37	697.409	466.696	431.698	1427.48	1280.82	1357.94	1413.96	1025.78	713.623	659.292	668.13	588.574	829.348
g26906.t1	NA	AT1G68090.1	not classified	annexin	Annexin D5	-5.24282	-5.36176		-5.84482	-6.16393		-6.81704						0	0	0	0	0	0	0	0	0	0	0	0	0	0	0	4.14778	0	0	0	0	0	0	16.2758	19.7774	10.543	0	44.8536	47.7163	73.8013	70.1892	153.855	11.1447
g2069.t1	NA	AT1G68090.1	not classified	annexin protein	Annexin D5		-1.98804			-3.6819	-1.17115		-2.43258			-2.33532		220.984	234.798	260.549	59.9389	112.359	69.2077	223.045	266.421	100.06	186.599	1303.13	1487.69	1182.5	895.157	929.472	760.081	1773.51	1293.92	1609.43	1062.76	802.448	1015.43	905.7	864.556	713.762	434.208	375.405	519.577	784.754	637.922	844.655	829.348
g27822.t1	NA	AT5G65020.1	not classified	annexin a7	Annexin D7							1.41867						325.565	304.128	428.045	552.224	595.587	450.366	499.62	461.865	640.79	424.32	300.268	334.147	235.464	364.555	389.915	411.667	678.56	606.617	499.211	291.142	580.851	191.989	201.054	246.747	246.707	296.152	445.611	185.563	316.116	294.084	231.299	211.748
g8645.t1	NA	AT1G35720.1	not classified	annexin a1	Annexin Gh1 (Fragment)				1.07143			1.06669				1.24819		1395.93	1683.33	4413.26	2086.07	2527.65	1824.19	1578.27	3933.57	3281.77	4983.21	3043.9	3352.69	1265.49	4896.52	4715.86	3207.27	2152.7	4268.23	1486.57	2617.42	3379.91	2513.62	1612.26	1748.89	1277.81	2566.28	4353.73	1332.87	2055.37	1034.18	1626.32	1339.22
g14727.t1	NA	AT5G12380.1	not classified	annexin protein	Annexin-like protein RJ4						1.35152			1.12704				132.772	209.839	288.465	145.426	179.943	163.206	179.328	235.562	217.303	310.572	124.621	175.276	115.139	132.338	112.759	195.983	78.0163	157.382	216.952	215.978	220.477	116.525	311.155	466.182	417.503	487.649	1321.23	213.133	681.432	366.05	374.829	392.849
g15491.t1	NA	AT2G18570.1	coniferyl-alcohol glucosyltransferase *(UGT72E)	arath udp glycosyltransferase	Anthocyanidin 3-O-glucosyltransferase 5									2.00438				76.3894	153.45	289.311	19.6521	12.6721	16.5272	74.9431	64.8052	40.4284	69.0159	94.2018	67.3474	12.4474	19.9756	20.0226	15.5542	106.138	212.166	125.08	3.80578	39.1711	2.21953	78.5068	157.278	72.7468	44.5342	239.869	31.8108	464.948	191.91	334.558	14.8595
g25641.t1	NA	AT1G25560.1	transcription factor *(EDF)	ap erf and b3 domain containing transcription factor	AP2/ERF and B3 domain-containing transcription repressor TEM1	2.19683	2.06071			1.89248						1.06069		820.277	525.059	604	1118.2	591.363	703.439	280.144	510.212	594.297	627.534	640.769	847.887	636.893	212.241	387.807	324.564	252.192	561.793	346.459	218.832	510.343	336.259	207.756	165.754	228.783	259.412	192.09	196.167	180.813	312.742	191.028	750.407
g31718.t1	NA	AT1G80760.1	Nodulin-26-like intrinsic protein *(NIP)	aquaporin nip	Aquaporin NIP6-1	-1.16398	-2.07389	-1.20751	-1.14628	-1.73718	-1.68913		-1.40429					269.182	339.255	256.32	288.886	514.485	419.378	206.986	615.135	517.483	493.336	498.485	528.418	551.835	654.201	580.657	570.32	390.989	610.601	325.428	885.795	538.323	804.579	327.431	490.669	716.925	359.614	265.221	612.889	429.278	455.785	630.91	388.206
g25730.t1	NA	AT2G37170.2	plasma membrane intrinsic protein *(PIP)	aquaporin pip protein	Aquaporin PIP2-3								1.15935	1.39211			1.07115	1035.8	1791.49	1328.12	1783.43	1788.45	2081.39	1371.28	1202.5	1347.28	1467.23	637.825	837.526	581.917	1074.94	887.319	1147.9	857.272	1504.09	804.716	1271.13	2844.94	699.151	951.655	1211.13	989.989	1871.55	2135.42	1458	1719.57	1128.36	1423.94	1622.48
g22237.t1	NA	AT4G35100.1	plasma membrane intrinsic protein *(PIP)	aquaporin pip	Aquaporin PIP2-7	-1.20096			-1.60666						-1.67768		-1.80085	186.427	236.646	560.858	308.538	151.22	194.195	601.329	428.948	171.821	756.619	140.321	170.095	167.003	113.611	108.544	145.172	88.9023	147.421	271.19	165.551	171.234	94.3299	307.325	548.117	281.499	528.843	1245.18	151.632	420.667	479.774	177.605	154.168
g30179.t1	NA	AT5G60660.1	plasma membrane intrinsic protein *(PIP)	aquaporin pip	Aquaporin PIP2-7						1.06239		2.67746	1.86959		1.83894		3044.67	3136.49	6811.5	3040.18	1854.34	2237.37	2772.89	2931.66	2486.35	6943.77	1389.48	1489.41	1031.06	1787.82	1276.18	2101.89	287.572	787.904	932.009	1780.15	2483.45	1225.18	3214.95	5983.14	4104.4	2029.65	3684.82	2222.52	1819.2	2003.5	661.888	1635.48
g13921.t1	NA	AT3G16240.1	tonoplast intrinsic protein *(TIP)	aquaporin tip	Aquaporin TIP2-1						4.67414			2.57399				239.172	327.238	2279.81	590.546	111.514	87.8008	916.268	770.461	478.066	2775.97	367.976	394.587	108.915	500.638	110.651	474.921	9.07166	472.145	626.505	371.063	1416.87	102.098	346.579	1339.21	567.214	1356.07	4031.95	67.8631	943.427	555.294	105.324	168.099
g23067.t1	NA	AT2G25810.1	tonoplast intrinsic protein *(TIP)	aquaporin tip protein	Aquaporin TIP4-1		1.16919		1.17775	1.96034	1.17525	1.57425	1.32706	2.01454	1.4353	1.91552	1.37891	700.237	1165.67	516.023	886.31	1163.29	1069.1	578.132	835.266	1133.01	982.838	459.234	505.106	1087.07	526.856	566.957	787.042	762.019	428.317	636.467	813.485	700.603	643.663	439.446	627.227	944.654	643.519	635.751	578.957	910.216	923.121	558.629	699.327
g28180.t1	NA	AT1G27930.1	not classified	polysacc synt 4 domain containing protein	Arabinogalactan O-methyltransferase 1	1.28401				1.37603	1.13125							216.437	232.949	214.023	537.485	555.036	360.5	227.506	276.708	354.759	334.855	298.306	258.165	324.67	234.713	299.286	285.16	297.55	331.697	297.756	259.744	320.084	308.514	173.289	181.764	210.86	361.84	440.735	449.593	190.653	216.787	239.56	430.927
g31261.t1	NA	AT4G08870.1	EC_3.5 hydrolase acting on carbon-nitrogen bond, other than peptide bond	arginase 1 mitochondrial	Arginase				-1.26163								1.95627	992.153	2481.09	1707.95	2178.44	2293.64	1584.55	1918.19	1273.47	1883.96	757.897	653.525	1121.59	391.056	264.677	962.141	639.795	2022.07	1611.67	703.988	1218.8	2373.77	588.175	1056.01	571.662	768.586	3583.89	453.411	1634.02	480.939	963.991	539.01	2938.47
g31262.t1	NA	AT4G08870.2	arginase	arginase 1 mitochondrial	Arginase, mitochondrial		4.45662			3.16256						3.69702	1.59298	7397.95	13020.2	16901	22966.4	25136.3	16179.1	14289.1	10036.6	15344.6	4699.47	487.691	748.593	281.104	204.75	675.501	411.667	1472.33	1649.52	423.942	803.971	2387.2	367.332	770.707	404.025	874.016	2745.53	313.975	1268.19	389.917	3444.6	266.407	1941.03
g29794.t1	NA	AT2G16500.1	arginine decarboxylase *(ADC1/2	arginine decarboxylase	Arginine decarboxylase						1.03442							3444.8	3396.25	3812.65	5264.8	5072.2	4496.43	3608.87	2515.06	3737.61	2625.16	2874.14	2824.27	2898.17	3432.06	3047.66	2687.76	2819.47	1864.67	2644.38	2080.81	4008.88	2073.04	2961.24	2789.56	3193.48	8843.38	5296.63	4125.87	3571.98	3958.14	3796.82	3426.98
g2445.t1	NA	AT4G26300.1	arginine-tRNA ligase	arginine trna ligase	Arginine--tRNA ligase, chloroplastic/mitochondrial		-2.31746	-1.50234		-1.40678	-1.10014					-1.62701	-1.18885	45.4699	47.1444	43.9888	74.678	67.5843	85.7349	47.2855	60.6905	48.5141	54.9571	179.572	248.667	382.758	217.235	286.64	207.389	140.611	79.6869	138.362	186.483	129.824	299.636	74.6772	85.7022	83.2898	80.1615	63.3801	128.304	50.4309	69.3007	73.3136	64.0818
g6749.t1	NA	AT4G24830.1	argininosuccinate synthetase	argininosuccinate synthase	Argininosuccinate synthase, chloroplastic				-4.71828									10.0034	20.3368	17.7647	37.339	40.5506	15.4943	58.8838	42.1748	29.3106	16.6149	0	1.72686	2.07457	2.49695	0	0	1.81433	1.99217	0	0	0	0	22.9776	7.53426	17.9231	74.5948	107.259	12.7243	28.2905	15.104	11.3584	32.5053
g977.t1	NA	AT1G11790.1	arogenate dehydratase *(ADT)	arogenate dehydratase prephenate 1	Arogenate dehydratase/prephenate dehydratase 1, chloroplastic	3.49814	3.18777	2.9048	4.04607	3.67212	3.43893	2.8976		2.28892	3.59016	3.1481	3.08992	106.4	74.8764	109.126	156.234	136.858	129.119	87.4336	116.238	158.681	107.358	139.34	102.748	112.027	203.501	151.751	171.096	128.818	114.55	109.583	141.765	204.809	164.245	76.592	113.956	67.4753	139.169	92.6324	137.847	77.4914	79.9624	92.9327	150.453
g31765.t1	NA	AT4G00370.1	phosphate transporter *(PHT4)	mfs domain containing protein	Ascorbate transporter, chloroplastic	-6.30311			-6.1484						-5.87724			83.6646	54.5396	64.2914	77.6258	65.0499	67.1418	57.0995	137.84	57.6105	67.7379	0	0	0	6.24237	0	0	0	0	0	0.951445	1.11917	0	107.229	181.764	114.919	94.6351	99.458	124.062	55.351	40.8697	91.9002	95.6583
g11905.t1	NA	AT4G00370.1	ascorbate transporter	vesicular glutamate transporter	Ascorbate transporter, chloroplastic												1.21737	391.951	531.53	281.698	595.459	557.57	671.418	495.16	649.08	456.841	512.507	350.313	430.851	190.86	724.115	336.17	478.032	497.127	426.325	415.087	753.544	361.493	781.274	432.745	457.706	423.829	643.519	619.175	1158.97	461.258	552.629	739.332	718.83
g19178.t1	NA	AT3G47340.1	glutamine-dependent asparagine synthetase *(ASN1)	asparagine synthetase [glutamine hydrolyzing]	Asparagine synthetase, nodule [glutamine-hydrolyzing]				6.70004						6.1534			3.63759	2.7732	18.6107	1.96521	13.5169	2.0659	3.56872	109.037	6.06426	140.588	268.868	88.0697	2.07457	159.805	355.139	114.064	4.53583	62.7534	32.1001	266.404	1707.86	261.904	1.9148	0	0	0	1.95016	0	0	4.44235	0	9.28721
g22837.t1	NA	AT4G31990.1	aspartate aminotransferase *(ASP)	aspartate aminotransferase 3	Aspartate aminotransferase P2, mitochondrial (Fragment)									1.27387				883.935	902.215	1465.17	931.51	1146.4	1068.07	782.441	1391.77	1028.9	1914.55	810.528	989.489	672.16	1307.15	1236.14	1070.13	444.511	1130.56	701.774	921.95	1527.67	892.25	1365.25	1499.32	1188.2	1772.46	2283.63	1276.68	1792.14	908.017	1448.72	998.376
g29347.t1	NA	AT2G30970.1	aspartate aminotransferase *(ASP)	aspartate aminotransferase mitochondrial	Aspartate aminotransferase, mitochondrial									1.01237				556.552	506.571	627.687	887.293	796.65	796.405	638.8	927.845	1012.73	782.18	690.813	764.134	714.689	1248.47	853.597	917.697	727.547	1031.95	903.23	950.493	1280.34	1026.53	949.741	1106.59	944.654	1124.49	1088.19	1104.9	1115.63	791.627	1353.72	1177.62
g24888.t1	NA	AT1G05840.1	Pepsin-type protease	peptidase a1 domain containing protein	Aspartic proteinase 36					1.04296								913.036	759.857	1127.64	1514.19	1757.19	1057.74	830.619	1222.04	1085.5	1067.19	824.266	776.222	525.903	752.83	792.475	667.793	725.733	730.131	658.605	732.612	988.231	689.163	690.285	820.292	713.762	796.049	709.857	758.158	779.834	713.442	910.741	635.245
g4782.t1	NA	AT1G11910.1	Pepsin-type protease	aspartic proteinase a1	Aspartic proteinase A1												1.36162	371.034	413.207	298.616	229.93	215.425	702.406	265.869	222.189	233.474	291.401	313.025	199.452	322.596	420.736	390.969	484.254	368.309	295.838	353.101	319.685	280.913	501.613	339.877	369.179	794.943	292.812	410.508	278.875	214.024	366.938	179.67	833.063
g10293.t1	NA	AT3G52500.1	Pepsin-type protease	peptidase a1 domain containing protein	Aspartic proteinase nepenthesin-2							1.41304		1.82295				128.225	195.973	876.393	262.356	234.011	186.964	422.893	329.169	231.453	541.903	384.657	361.777	213.681	330.846	112.759	200.13	145.147	485.094	581.122	297.802	683.815	127.623	283.39	715.754	268.847	452.022	602.598	141.028	656.832	365.161	460.533	265.614
g8128.t1	NA	AT1G66180.1	Pepsin-type protease	peptidase a1 domain containing protein	Aspartic proteinase PCS1		1.75998	1.54665		1.56113							1.25652	927.586	892.971	1026.12	2784.7	2439.79	2806.53	667.35	597.648	2410.54	486.946	325.781	384.226	355.789	847.715	1481.68	1158.27	247.656	308.787	343.139	580.381	484.602	864.506	927.72	560.36	1006.86	1744.63	655.253	2447.31	356.706	478.886	272.603	2147.2
g19777.t1	NA	AT2G39710.1	Pepsin-type protease	peptidase a1 domain containing protein	Aspartic proteinase PCS1					1.84304								147.323	62.8592	66.8292	405.816	399.592	325.379	55.3151	114.181	213.26	99.6897	56.9136	65.6206	95.4302	106.12	159.127	173.17	95.2524	61.7574	92.9795	86.5815	58.197	49.9394	44.0404	32.0206	54.8237	140.283	114.084	100.734	57.811	78.1854	57.8248	66.8679
g14767.t1	NA	AT5G07030.1	Pepsin-type protease	peptidase a1 domain containing protein	Aspartyl protease AED3						2.05175	1.14777		1.26772				195.521	214.461	926.303	436.277	149.53	158.041	683.409	343.57	327.47	682.491	261.018	221.038	277.992	435.718	244.487	376.411	445.418	579.722	811.357	371.063	787.898	217.514	320.729	957.793	360.571	1083.29	3218.73	232.219	829.035	655.691	458.468	176.457
g21246.t1	NA	AT1G09750.1	Pepsin-type protease	peptidase a1 domain containing protein	Aspartyl protease AED3						2.29904							310.105	379.928	3960.69	554.189	86.17	71.2736	1982.42	490.668	198.099	1372.65	1248.17	1314.14	857.834	823.993	159.127	373.3	821.892	1860.69	3453.52	344.423	2172.32	35.5124	963.144	2506.08	1449.66	827.222	1918.95	50.8973	2292.76	1090.15	919.002	52.9371
g2209.t1	NA	AT1G49050.1	Pepsin-type protease	peptidase a1 domain containing protein	Aspartyl protease APCB1					1.29445								1257.7	654.475	854.398	2704.13	2462.6	1982.23	526.386	1181.92	1195.67	724.667	474.934	604.4	749.957	814.006	1108.62	889.699	450.861	591.675	533.525	731.661	1036.36	945.519	1018.67	896.577	997.369	1121.15	603.574	1661.59	853.635	1176.34	1064.6	1950.32
g6329.t1	NA	AT2G17760.1	Pepsin-type protease	peptidase a1 domain containing protein	Aspartyl protease family protein 1		1.50513			1.93423								850.287	254.21	451.731	1137.86	1281.57	637.33	114.199	339.456	627.651	215.994	154.059	265.936	311.185	184.774	264.51	230.202	217.72	200.213	204.776	358.695	299.939	190.879	183.821	137.5	235.109	331.78	112.134	392.334	140.222	320.738	171.409	623.172
g9564.t1	NA	AT1G01300.1	Pepsin-type protease	peptidase a1 domain containing protein	Aspartyl protease family protein 2						1.01866		1.12602					817.549	684.056	897.541	830.301	900.561	565.024	1386.45	346.656	441.68	443.491	440.59	568.999	564.283	519.366	364.623	433.443	972.482	703.237	961.895	488.091	1099.03	198.648	405.937	582.021	632.581	924.084	1243.22	289.479	1025.84	930.229	674.279	360.344
g18901.t1	NA	AT5G10770.1	Pepsin-type protease	peptidase a1 domain containing protein	Aspartyl protease family protein At5g10770			-3.49486			-4.34813			-2.0495			-3.61937	2694.55	3401.79	2431.23	1569.22	1691.3	1436.83	1981.53	1449.37	1322.01	846.084	1494.47	1707	1908.6	1021.25	778.776	1304.48	1592.08	1446.32	1738.94	1509.94	843.857	1252.92	275.731	127.141	254.087	100.202	13.6511	133.606	180.813	1096.37	148.692	91.9434
g18898.t1	NA	AT5G10770.1	Pepsin-type protease	peptidase a1 domain containing protein	Aspartyl protease family protein At5g10770	-1.22019			-1.43818								1.07929	6825.94	8080.18	3437.9	6589.35	6678.17	6938.33	5711.73	2545.92	4252.06	2590.65	991.082	1074.97	1858.81	1207.28	1516.45	1549.2	1930.45	876.556	1237.51	1240.68	1523.2	1011	2385.84	2601.2	4073.82	2426	1613.75	4130.11	2637.17	3746.68	1773.98	4263.76
g18900.t1	NA	AT5G10770.1	Pepsin-type protease	peptidase a1 domain containing protein	Aspartyl protease family protein At5g10770												1.78451	1936.11	2080.82	1170.78	2012.38	1900.81	1696.1	1595.22	994.708	1280.57	653.095	1909.55	1842.56	3065.18	2136.14	2275.21	2931.44	3431.81	1966.27	2664.31	2399.54	2639.01	1959.84	2402.12	2784.85	3860.85	2363.65	1573.78	4065.43	2263.24	2429.97	1491.05	4056.66
g11939.t1	NA	AT2G45850.1	AHL clade-B transcription factor	at hook motif nuclear localized protein	AT-hook motif nuclear-localized protein 9			3.53327						3.4394				18.188	27.732	22.8404	6.87824	5.91363	6.1977	3.56872	5.14327	13.1392	33.2299	16.6816	22.4491	7.26099	4.9939	13.6997	12.4433	18.1433	28.8865	11.069	9.51445	22.3835	14.4269	79.4642	98.8871	68.5296	73.4814	46.8038	36.0523	138.992	47.9774	87.7698	40.8637
g24724.t1	NA	AT5G08680.1	not classified	atp synthase subunit beta mitochondrial	ATP synthase subunit beta, mitochondrial		1.26191									1.39729		131.863	152.526	142.118	114.965	112.359	113.625	91.0023	138.868	172.831	175.096	97.1456	107.065	106.84	94.8841	98.0056	64.2906	53.5228	111.562	73.0553	105.61	71.6271	89.8909	86.166	74.4008	86.4527	48.9876	71.1807	62.5613	55.351	73.7431	43.3686	97.5158
g9499.t1	NA	AT1G17260.1	P3A-type proton-translocating ATPase *(AHA)	atpase 1 plasma membrane type	ATPase 10, plasma membrane-type									-3.64339				10.0034	1.8488	0	3.93042	0	0	45.5012	0	0	0	6.86888	12.9514	124.474	91.1387	44.2606	76.734	469.912	77.6947	235.769	55.1838	73.8655	23.305	3.8296	0	0	2.22671	3.90031	1.06036	22.1404	14.2155	2.06517	0
g3394.t1	NA	AT4G28000.1	not classified	aaa domain containing protein	ATPase family AAA domain-containing protein FIGL1		-4.75738	-5.25732		-5.32527	-5.18131		-3.72753	-4.11929		-5.26901	-5.37581	32.7383	32.354	27.916	3.93042	8.44804	26.8567	25.8732	10.2865	9.09639	14.0588	1257.01	1123.32	1596.38	424.481	388.861	397.15	817.357	621.558	841.243	568.012	555.11	481.638	18.1906	32.0206	13.7059	14.4736	9.75078	6.36217	23.3704	29.3195	18.5865	4.64361
g20778.t1	NA	ATCG00670.1	EC_3.4 hydrolase acting on peptide bond (peptidase)	atp dependent clp protease proteolytic subunit	ATP-dependent Clp protease proteolytic subunit			-2.33648			-3.06009							40.9229	41.598	98.9749	94.3301	88.7044	74.3724	77.6196	126.524	75.8032	192.989	60.8387	114.836	87.1319	174.786	124.351	117.175	87.0879	199.217	121.759	104.659	172.353	110.976	3.8296	5.65069	15.8145	7.79348	12.676	3.18108	20.9104	33.7619	3.09776	14.8595
g29938.t1	NA	AT1G11750.1	proteolytic core component *(ClpP1/3-6) of chloroplast Clp-type protease complex	atp dependent clp protease proteolytic subunit 6	ATP-dependent Clp protease proteolytic subunit 6, chloroplastic		-4.22527			-4.81748			-4.94301			-3.7244	-1.22476	39.1041	32.354	27.916	26.5303	25.3441	43.3839	23.1967	77.149	42.4498	61.3475	1478.77	1507.55	1252	1872.71	1786.23	1641.48	1269.13	1808.89	1515.34	1802.99	1639.59	1797.82	383.917	389.898	339.485	576.718	539.218	465.499	507.999	283.422	576.183	338.983
g29890.t1	NA	AT1G11750.1	proteolytic core component *(ClpP1/3-6) of chloroplast Clp-type protease complex	atp dependent clp protease proteolytic subunit 6	ATP-dependent Clp protease proteolytic subunit 6, chloroplastic	-1.44192			-1.22807			-1.49759						1236.78	1276.6	1478.7	1260.68	1126.12	1522.57	1367.71	1970.9	1476.65	2090.93	313.025	322.059	294.589	465.681	372	444.85	325.673	382.497	329.856	479.528	470.053	534.906	1179.52	1186.65	1104.91	1582.08	1342.68	1326.51	1530.15	1321.16	1665.56	1150.69
g6483.t1	NA	AT5G66750.1	chromatin remodeling factor *(DDM1)	snf atp dependent dna helicase	ATP-dependent DNA helicase DDM1						1.68385							74.5707	90.5912	141.272	57.9737	86.17	91.9326	102.601	189.272	70.7497	162.315	178.591	105.338	104.766	89.8902	103.275	89.1773	167.826	142.44	107.369	112.27	136.539	64.3663	176.162	100.771	54.8237	329.553	457.312	101.795	234.934	97.7318	228.202	95.6583
g24655.t1	NA	AT4G25120.1	DNA helicase *(SRS2)	atp dependent dna helicase protein	ATP-dependent DNA helicase SRS2-like protein At4g25120	3.08261			3.5169			2.90236			2.8101			37.2853	9.244	50.7563	56.9911	38.0162	36.1533	38.3637	53.49	39.4177	47.2887	516.147	505.969	412.839	599.268	572.226	413.741	383.731	367.556	401.804	464.305	401.783	511.601	56.4866	38.6131	43.2264	91.2951	102.383	69.9838	60.2711	42.6466	42.336	24.1468
g967.t1	NA	AT2G05630.1	autophagosome ubiquitin-fold protein *(ATG8)	autophagy protein	Autophagy-related protein 8C		-1.61263	-1.86246		-1.86339	-2.3272		-1.77974	-2.32859		-1.05935	-1.43934	314.652	464.973	278.314	345.877	332.008	381.159	203.417	454.665	447.744	751.507	635.862	672.611	589.178	801.521	934.742	1040.06	307.529	437.282	388.522	767.816	557.349	1110.87	247.967	320.206	326.833	234.918	183.315	334.014	116.852	215.01	129.073	426.283
g974.t1	NA	AT2G05630.1	autophagosome ubiquitin-fold protein *(ATG8)	autophagy protein	Autophagy-related protein 8C	5.66768	5.08183	5.63916	5.87971	4.92152	5.08735	6.10582	5.95091	5.63193	6.31377	5.88718	5.87449	662.042	894.819	713.127	815.562	808.477	957.545	766.382	1110.95	1109.76	1238.45	1055.85	1309.82	1026.91	1580.57	1518.56	1859.24	756.576	924.368	858.954	1567.98	979.277	2050.84	1121.12	1058.56	1143.92	875.097	978.979	1021.13	555.97	684.122	585.476	1568.61
g28237.t1	NA	AT1G30280.1	clathrin uncoating protein *(AUL)	auxilin protein	Auxilin-related protein 2												-1.22471	308.286	374.382	302	216.173	212.046	167.338	424.677	337.398	343.641	256.893	411.152	459.344	473.002	312.119	343.546	288.271	988.811	635.503	488.142	400.558	301.058	419.491	296.794	214.726	276.227	172.57	204.766	139.968	467.408	395.369	432.654	157.883
g23181.t1	NA	AT1G70940.1	auxin transporter *(PIN)	auxin efflux carrier component	Auxin efflux carrier component 3						1.07641							772.079	836.582	1403.41	512.92	357.352	352.236	1058.12	1274.5	930.864	1391.82	1435.6	1383.21	659.713	890.163	551.15	619.056	867.251	2817.93	1548.55	849.64	1013.97	795.701	2714.23	2403.43	2200.33	1742.4	2292.41	1207.75	2132.86	1293.61	1646.97	840.493
g11793.t1	NA	AT5G16530.1	auxin transporter *(PIN)	auxin efflux carrier component protein	Auxin efflux carrier component 5		-1.55985	-1.19807		-2.43553	-2.08752			-1.4808		-1.54942		83.6646	94.2888	64.2914	48.1477	60.8259	53.7134	121.336	25.7163	99.0496	31.9518	186.441	157.144	288.365	44.9451	81.1444	238.497	342.002	107.577	273.404	156.037	15.6684	147.599	136.908	89.4693	96.9957	45.6475	37.053	110.278	87.3315	208.791	161.083	59.4382
g5950.t1	NA	AT1G59750.4	ARF transcription factor	auxin response factor	Auxin response factor 1					2.55535						4.9802		42.7417	467.747	36.3754	44.2172	205.287	277.864	49.0699	475.238	382.048	370.641	3.92508	5.18057	16.5966	14.9817	5.26912	49.7734	15.4218	2.98826	4.4276	0.951445	11.1917	6.65858	10.5314	12.2432	6.32581	35.6273	35.1028	6.36217	2.46004	32.8734	4.13034	22.2893
g14360.t1	NA	AT3G61830.1	ARF transcription factor	auxin response factor	Auxin response factor 9				-2.19109						-2.82643		-1.86817	75.4801	48.0688	32.1457	54.0433	73.4979	46.4828	55.3151	150.183	34.3641	70.294	76.539	31.0834	48.7524	29.9634	0	30.0714	29.0293	37.8513	33.207	25.689	25.741	11.0976	93.8252	36.7295	26.3575	192.61	237.919	33.9316	134.072	33.7619	57.8248	44.5786
g19553.t1	NA	AT1G77690.1	auxin transporter *(AUX/LAX)	auxin transporter protein	Auxin transporter-like protein 3									1.21724		2.05082		802.999	890.197	1108.18	524.711	326.939	391.488	491.591	1401.03	813.621	1742.01	646.656	606.127	309.111	691.655	438.391	512.251	164.197	400.427	431.691	602.264	444.312	728.005	846.341	975.686	799.161	731.474	840.518	232.219	669.132	618.376	395.48	284.189
g4179.t2	NA	AT5G20630.1	not classified	germin protein subfamily member	Auxin-binding protein ABP19a						2.53934							596.565	501.949	5220.29	1121.15	455.349	234.48	1776.33	1472	1029.91	4493.7	1516.06	2599.78	576.73	2697.95	1701.93	1577.19	400.967	6810.24	4615.77	1023.75	4950.11	688.054	1243.66	3978.09	1683.72	4489.05	8831.29	465.499	6123.05	1420.66	1434.26	322.266
g24554.t1	NA	AT5G43700.1	transcriptional repressor *(IAA/AUX)	auxin responsive protein iaa	Auxin-induced protein 22D												1.17054	399.226	407.66	663.216	969.831	490.831	670.385	651.291	471.123	897.51	913.822	366.013	380.772	170.115	344.579	207.603	313.158	316.601	308.787	303.29	596.556	179.068	295.197	466.254	754.368	594.626	781.575	761.536	723.166	485.859	628.149	528.684	1119.11
g10852.t1	NA	AT5G43700.1	transcriptional repressor *(IAA/AUX)	auxin responsive protein iaa	Auxin-induced protein 22E												3.09481	30.9195	39.7492	62.5995	55.0259	118.273	37.1862	24.0888	45.2607	49.5248	57.5133	9.81269	15.5417	26.9694	21.2241	17.915	18.665	35.3795	94.6282	26.5656	71.3583	13.4301	13.3172	22.0202	40.4966	27.4118	21.1537	12.676	31.8108	13.5302	26.6541	21.6843	52.0084
g14331.t1	NA	AT2G46690.1	not classified	auxin responsive saur protein	Auxin-responsive protein SAUR32						-1.37003							539.273	725.654	312.151	227.964	349.749	318.149	376.5	369.287	520.516	460.106	409.189	584.541	646.228	203.501	367.784	369.153	433.625	478.121	345.352	460.499	241.742	427.259	318.814	237.329	332.105	135.829	60.4549	222.676	156.213	311.853	236.462	357.558
g1704.t1	NA	AT3G12830.1	not classified	auxin responsive protein saur	Auxin-responsive protein SAUR72									-1.64391				60.0203	127.567	37.2213	148.373	187.546	140.481	119.552	336.37	84.8996	226.219	76.539	55.2594	127.586	104.872	135.943	251.978	256.728	307.791	194.814	198.852	99.6065	214.184	64.1458	77.2261	74.8554	80.1615	35.1028	156.933	82.4115	145.709	108.422	226.608
g21299.t1	NA	AT5G42700.1	REM subgroup-E transcription factor	tf b3 domain containing protein	B3 domain-containing protein Os06g0194400	3.9113	3.56934	3.62375	3.07787	2.48949	2.99134	3.96014		3.13655	5.61046	5.5501	4.61358	200.068	94.2888	201.333	130.687	81.9459	141.514	90.1101	310.653	186.981	283.732	228.636	276.297	123.437	205.998	161.235	154.505	86.1808	268.943	159.393	198.852	295.462	311.844	224.032	161.045	128.625	179.25	183.315	103.915	113.162	75.52	125.976	149.524
g5256.t1	NA	AT5G07220.1	nucleotide exchange factor *(BAG)	bag family molecular chaperone regulator	BAG family molecular chaperone regulator 1	-1.42949			-1.25286		-1.55679	-1.63007						1072.18	1735.1	632.762	817.528	1021.37	973.039	1810.23	718	824.739	590.47	524.979	473.159	790.411	453.196	574.334	543.359	1164.8	628.53	819.105	471.916	246.218	248.587	924.848	756.251	1082.77	326.213	417.334	541.845	809.354	1840.02	1292.8	416.067
g14447.t1	NA	AT2G46240.1	chaperone regulator *(BAG6) of BAG6-dependent plant immunity	bag domain containing protein	BAG family molecular chaperone regulator 6												1.54659	5789.23	6808.21	8423.86	7922.75	6854.74	9167.43	3242.18	7154.28	4578.52	3216.91	7846.23	6204.6	9386.39	5258.58	4039.31	7957.52	2716.96	3454.43	2721.86	5102.6	2962.45	3748.78	6140.76	5218.42	5961.02	4967.79	4145.06	10216.6	1881.93	2520.59	2810.7	8292.55
g30957.t1	NA	AT5G62390.1	regulatory co-chaperone *(BAG7) of S1P/S2P-bZIP17/28 pathway	quality protein bag family molecular chaperone regulator	BAG family molecular chaperone regulator 7						1.99652							100.034	118.323	172.572	138.547	95.4628	90.8996	139.18	270.536	73.7818	347.636	225.692	189.954	87.1319	198.508	192.85	165.911	137.889	291.853	208.097	148.425	357.017	114.306	350.408	258.048	278.336	469.836	1067.71	132.545	494.469	175.029	231.299	460.646
g7929.t1	NA	AT2G39980.1	not classified	bahd acyltransferase dcr	BAHD acyltransferase DCR				1.5735	3.50883	2.08446							58.2015	72.1032	102.359	902.032	990.11	394.587	188.25	24.6877	69.739	48.5668	172.703	220.174	263.47	353.318	108.544	246.793	148.775	520.953	369.704	75.1641	102.964	74.3542	162.758	280.651	119.136	293.926	353.953	278.875	445.268	148.375	323.199	114.233
g3592.t1	NA	AT5G23940.1	cutin synthase *(DCR)	bahd acyltransferase dcr	BAHD acyltransferase DCR						2.39207			1.59051				304.648	300.43	1222.38	360.616	262.734	193.162	1061.69	520.499	323.427	828.191	415.077	373.865	400.392	436.966	231.841	248.867	238.585	488.082	801.395	479.528	658.074	482.747	412.639	1071.75	471.273	1051.01	2111.04	250.245	1429.29	653.914	388.252	244.254
g2384.t1	NA	AT4G28940.1	not classified	5 methylthioadenosine s adenoylhomocyteine nucleoidae	Bark storage protein A	1.3994	1.39191		1.72007							1.5366		487.437	406.736	1140.33	464.772	467.176	365.664	159.7	2060.39	1039.01	2594.49	813.472	1030.93	205.382	722.867	1990.67	932.214	41.7296	679.331	210.311	742.127	1312.79	1470.44	544.76	351.285	404.852	460.929	456.337	659.545	308.735	106.616	188.963	717.902
g20561.t1	NA	AT2G02850.1	not classified	phytocyanin domain containing protein	Basic blue protein									2.34446				48.1981	18.488	26.2241	29.4782	32.9473	10.3295	107.954	4.11461	7.07497	0	5.88761	24.176	31.1185	7.49085	6.32294	3.11084	39.0081	7.96869	37.6346	5.70867	10.0726	2.21953	39.2534	101.712	22.1403	52.3277	282.773	11.664	138.992	90.624	106.356	50.151
g4521.t1	NA	AT2G14580.1	CAPE precursor polypeptide	scp domain containing protein	Basic form of pathogenesis-related protein 1		2.34094			3.45119					1.86995	1.9998		86.3928	241.268	900.079	160.165	154.599	105.361	424.677	539.014	164.746	484.39	286.531	392.86	35.2677	21.2241	50.5835	2.07389	156.94	554.82	116.224	46.6208	960.251	130.952	81.379	93.2364	241.435	33.4006	15.6013	10.6036	63.9611	161.702	129.073	90.086
g18299.t1	NA	AT2G16770.2	bZIP class-F transcription factor	bzip domain containing protein	Basic leucine zipper 23						-1.33349							43.6511	37.9004	61.7535	77.6258	52.3778	85.7349	25.8732	141.954	131.392	37.0641	54.9511	62.1669	46.6778	91.1387	69.5524	76.734	35.3795	65.7417	28.7794	65.6497	63.7929	119.855	68.9328	48.9727	28.4661	45.6475	39.0031	74.2253	15.9903	34.6504	45.4338	104.017
g29389.t1	NA	AT3G58120.1	bZIP class-E transcription factor	bzip domain containing protein	Basic leucine zipper 34									2.44657				10.0034	6.4708	247.86	272.182	14.3617	47.5157	166.838	70.9771	43.4605	214.716	17.6628	24.176	23.8575	143.575	13.6997	68.4384	12.7003	79.6869	185.959	76.1156	232.788	4.43906	53.6144	365.411	94.8871	300.606	405.633	15.9054	244.774	119.055	65.0529	16.717
g16204.t1	NA	AT5G47120.1	Prgrammed Cell Death suppressor *(BI-1)	inhibitor bax protein	Bax inhibitor 1												1.97485	451.062	339.255	310.46	726.145	579.535	655.923	281.929	495.811	489.184	415.374	369.938	331.557	314.297	310.87	389.915	349.451	320.23	448.239	294.435	342.52	392.83	355.124	565.823	453.939	515.553	466.496	313	582.138	535.059	528.64	671.181	1817.51
g1515.t1	NA	AT1G78600.1	BBX class-IV transcription factor	b ox zinc finger protein	B-box zinc finger protein 22									-2.07109				41.8323	55.464	65.1373	26.5303	13.5169	20.659	331.891	26.745	11.1178	12.7807	78.5015	123.47	82.9828	3.74542	6.32294	25.9236	722.104	773.959	601.046	27.5919	11.1917	22.1953	53.6144	63.0994	64.3124	18.927	7.80063	13.7847	137.762	226.56	168.312	14.8595
g31779.t1	NA	AT3G21150.1	BBX class-V transcription factor	b ox type domain containing protein	B-box zinc finger protein 32					1.63345							3.11793	52.7451	74.8764	12.6891	509.972	573.622	496.849	57.0995	39.0888	160.703	43.4545	14.719	12.9514	25.9321	143.575	126.459	282.049	55.3371	2.98826	25.4587	26.6404	11.1917	17.7562	26.8072	42.3802	29.5204	257.185	167.713	508.973	4.92009	20.4348	3.09776	464.361
g9735.t1	NA	AT5G17540.1	EC_2.3 acyltransferase	quality protein benzyl alcohol o transferase	Benzyl alcohol O-benzoyltransferase					4.0631	3.92805		6.27842	4.48145			2.01606	70.0237	199.67	60.0617	242.704	134.324	395.62	454.119	43.2034	50.5355	57.5133	59.8574	108.792	77.7963	63.6722	29.5071	66.3645	45.3583	22.91	63.0932	149.377	85.0572	104.318	134.993	355.994	163.417	280.565	342.253	95.4325	113.162	216.787	98.0957	127.235
g9738.t1	NA	AT5G17540.1	EC_2.3 acyltransferase	quality protein benzyl alcohol o transferase	Benzyl alcohol O-benzoyltransferase												3.33438	110.037	110.004	3.38376	0	0	0	0.892179	1.02865	33.3534	0	3.92508	6.90743	1.03728	2.49695	2.10765	5.18473	3.62866	0	5.53449	21.8832	10.0726	5.54882	6.7018	5.65069	6.32581	28.9472	13.6511	12.7243	4.92009	55.9737	28.9124	119.805
g4715.t1	NA	AT4G20840.1	EC_1.1 oxidoreductase acting on CH-OH group of donor	berberine bridge enzyme	Berberine bridge enzyme-like 21		1.43627			2.24641							1.05284	2907.35	3341.71	1467.7	8655.77	6249.01	4527.42	3775.7	1103.74	2567.2	764.287	527.923	1667.28	4128.39	707.885	1111.78	1084.64	1179.32	966.204	1415.72	1260.66	663.67	604.821	1033.03	1232.79	1518.19	2230.05	613.324	2260.69	915.136	4220.24	1228.78	2764.8
g4712.t1	NA	AT4G20840.1	EC_1.1 oxidoreductase acting on CH-OH group of donor	berberine bridge enzyme	Berberine bridge enzyme-like 21	1.23017				1.33021		2.62221						250.085	570.355	252.09	1215.48	1450.53	569.156	155.239	64.8052	910.65	34.508	301.25	564.682	692.906	444.457	366.731	512.251	361.052	720.17	334.283	924.804	267.483	214.184	103.399	95.12	125.462	781.575	94.5826	164.356	47.9709	59.5275	51.6293	320.409
g28442.t1	NA	AT4G20840.1	EC_1.1 oxidoreductase acting on CH-OH group of donor	berberine bridge enzyme	Berberine bridge enzyme-like 21											1.1537		379.219	415.056	499.104	478.529	530.537	464.828	248.026	731.372	714.572	907.432	757.54	773.632	259.321	680.419	542.719	577.579	224.07	562.789	267.87	506.168	575.255	578.187	496.89	454.881	408.015	416.395	368.58	470.8	308.735	217.675	372.764	383.562
g28445.t1	NA	AT1G30700.1	EC_1.1 oxidoreductase acting on CH-OH group of donor	berberine bridge enzyme	Berberine bridge enzyme-like 8											-1.50028		271.001	245.89	166.65	167.043	135.169	147.712	235.535	52.4613	95.0067	56.2352	282.605	243.487	359.938	209.744	177.042	164.874	408.225	197.225	353.101	103.707	108.56	115.415	337.005	342.809	318.399	200.404	172.589	259.789	228.784	406.031	397.546	273.044
g8515.t1	NA	AT4G33580.3	beta-type carbonic anhydrase	beta carbonic anhydrase 1	Beta carbonic anhydrase 5, chloroplastic						-1.643			-1.20717				330.112	292.11	308.768	626.902	568.553	629.067	173.083	549.301	622.597	663.32	1059.77	1043.89	485.449	855.205	1121.27	887.625	351.073	788.9	433.904	719.292	946.821	1015.43	209.671	159.161	166.58	177.023	159.913	251.306	99.6318	49.7544	78.4765	459.717
g30843.t1	NA	AT4G15210.1	beta amylase *(BMY)	beta amylase 1	Beta-amylase	1.14438		-1.97377		1.03546	-1.1541	1.99252					-2.84998	1122.2	2044.77	2316.18	831.284	962.231	988.533	1125.04	582.218	974.324	400.037	1874.22	3150.65	1804.88	473.172	258.187	407.52	2190.81	1054.86	620.97	1177.89	646.883	620.358	261.37	151.627	211.915	252.731	121.885	26.509	104.552	362.496	98.0957	70.5828
g3950.t1	NA	AT3G23920.1	beta amylase *(BMY)	beta amylase 1	Beta-amylase 1, chloroplastic					1.37716							1.9125	823.005	917.929	940.684	4386.35	5228.49	6319.59	1519.38	899.043	1532.24	1655.1	739.877	708.875	924.221	1476.95	1237.19	1567.86	1146.66	1649.52	1315	1454.76	1500.81	830.103	816.662	1237.5	1178.71	2578.53	1962.83	2756.94	1473.57	1497.07	1366.11	4575.81
g16176.t1	NA	AT4G17090.1	beta amylase *(BMY)	quality protein beta amylase 3	Beta-amylase 3, chloroplastic		1.85073	1.25885	1.14447		1.37841			1.37715		1.13622		1874.27	1773.92	1877.98	1952.44	2177.06	1983.26	804.746	2816.45	3749.73	3679.57	992.063	801.262	692.906	5769.2	4550.41	3416.74	214.998	332.693	378.559	2491.83	2251.78	2643.46	1120.16	1227.14	1390.62	5524.47	4902.69	5420.57	1199.27	830.72	1399.15	2875.32
g16172.t1	NA	AT4G17090.1	beta amylase *(BMY)	quality protein beta amylase 3	Beta-amylase 3, chloroplastic				1.10958	-1.9923	1.00634							451.062	440.939	570.163	585.633	552.502	605.309	196.279	790.006	1157.26	892.095	1437.56	1154.4	893.102	7146.27	5359.75	4159.19	285.757	518.961	508.067	3008.47	2767.72	3035.2	1011.97	819.351	1157.62	5738.23	4421.01	5191.53	1125.47	612.156	1451.82	2629.21
g6789.t1	NA	AT4G17090.1	beta amylase *(BMY)	quality protein beta amylase 3	Beta-amylase 3, chloroplastic					1.23225								171.876	131.265	174.263	435.294	798.339	406.982	1131.28	28.8023	62.664	40.8983	97.1456	126.924	206.42	106.12	31.6147	101.621	1103.11	327.712	617.65	37.1063	35.8136	21.0855	136.908	183.648	180.286	156.983	236.944	392.334	335.796	739.208	400.643	110.518
g13820.t1	NA	AT2G32440.2	EC_1.14 oxidoreductase acting on paired donor with incorporation or reduction of molecular oxygen	beta amyrin 11 oxidase	Beta-amyrin 11-oxidase		-5.43135	-8.82091		-8.14867	-7.9775		-5.92748	-5.70716		-8.06916	-8.19136	10.0034	6.4708	15.2269	0	0.844804	1.03295	2.67654	1.02865	4.04284	0	602.499	587.131	575.693	717.873	536.396	421	584.215	409.391	382.987	701.215	585.328	644.773	0	3.76713	0	2.22671	1.95016	0	7.38013	0	0	1.85744
g13824.t1	NA	AT2G32440.2	EC_1.14 oxidoreductase acting on paired donor with incorporation or reduction of molecular oxygen	beta amyrin 11 oxidase	Beta-amyrin 11-oxidase			-5.09019			-3.70389						-4.19403	8.18458	6.4708	5.07563	10.8087	5.06882	6.1977	4.4609	4.11461	16.1714	21.7272	71.6326	26.7663	130.698	71.1631	49.5297	43.5517	73.4804	50.8004	47.5967	98.9502	70.508	86.5616	3.8296	0	3.1629	2.22671	0.975078	3.18108	0	4.44235	5.16293	0
g4573.t1	NA	AT5G49360.1	bifunctional alpha-L-arabinofuranosidase and beta-D-xylosidase *(BXL)	fn3 like domain containing protein	Beta-D-xylosidase 1						1.3229							670.226	1014.99	2862.66	969.831	416.488	701.373	611.143	780.748	1113.8	1920.94	2484.57	2654.18	600.588	1136.11	623.864	1189.38	210.462	1514.05	560.091	1563.22	1944.01	1291.77	2921.03	3606.08	3221.95	1519.73	1305.63	1112.32	1765.08	828.943	722.81	951.94
g13772.t1	NA	AT3G13790.1	cell wall acid beta-fructofuranosidase *(CWIN)	beta fructofuranosidase insoluble isoenzyme cwinv	Beta-fructofuranosidase, cell wall isozyme	-7.99092	-2.61341	-4.59763	-7.03839	-3.6013	-3.83375	-6.03893		-6.00118	-6.82798		-4.24802	10.9128	19.4124	97.283	36.3564	9.29284	2.0659	6.24526	14.4011	48.5141	116.305	3.92508	3.45371	4.14914	0	0	2.07389	0	0	2.2138	2.85433	0	0	7.6592	10.3596	12.6516	14.4736	17.5514	6.36217	0	3.55388	0	3.71489
g610.t1	NA	AT3G13750.1	beta-galactosidase *(BGAL1)	beta galactosidase	Beta-galactosidase 1		1.02166	1.47468			2.14782	1.07577		2.20843				490.166	555.565	977.905	311.486	332.853	242.743	334.567	788.977	480.087	668.432	685.907	480.066	392.094	470.675	394.13	299.677	293.015	391.462	481.501	456.693	621.142	441.686	809.003	1023.72	851.876	906.271	1137.92	505.792	971.717	522.421	793.026	416.067
g14030.t1	NA	AT3G13750.1	beta-galactosidase *(BGAL1)	beta galactosidase	Beta-galactosidase 1	-1.11557				-1.26865		-1.69261						643.854	702.544	900.079	262.356	268.648	298.523	181.112	858.925	570.04	1156.66	776.184	597.493	163.891	650.455	413.099	381.596	48.0798	214.159	115.117	604.167	639.048	1205.2	1887.03	1211.13	1446.5	993.112	1159.37	954.325	800.744	252.326	496.674	668.679
g14056.t1	NA	AT3G13750.1	beta-galactosidase *(BGAL1)	beta galactosidase	Beta-galactosidase 1				1.18277	-1.08379					1.71445			596.565	696.073	910.23	238.773	298.216	267.534	264.085	855.84	652.919	1402.05	2404.11	1928.9	555.985	1769.09	1303.58	1354.25	203.205	824.76	350.887	2137.9	2306.62	3211.66	2357.12	1640.58	1799.69	905.157	1136.94	1136.71	1043.06	337.619	683.572	931.508
g21038.t1	NA	AT5G63810.1	1,2-beta-galactosidase *(BGAL10)	beta galactosidase	Beta-galactosidase 10			1.06332						2.15873				193.702	252.361	435.659	461.824	331.163	187.997	405.942	636.736	248.635	398.759	382.695	217.584	214.718	403.257	240.272	274.791	256.728	409.391	299.97	242.618	449.908	204.197	603.162	1102.83	805.486	391.901	1395.34	241.762	1201.73	576.618	1771.92	328.767
g6419.t1	NA	AT4G36360.1	beta-galactosidase *(BGAL1)	beta galactosidase	Beta-galactosidase 3						1.005			1.34205				201.886	248.664	313.843	280.043	304.974	175.602	397.912	176.928	154.639	246.668	225.692	224.491	320.521	192.265	130.674	215.685	369.217	210.174	409.553	179.823	251.814	117.635	355.195	562.244	361.625	740.381	1323.18	360.523	617.471	671.684	488.413	300.906
g15757.t1	NA	AT4G36360.1	beta-galactosidase *(BGAL1)	beta galactosidase	Beta-galactosidase 3						1.9018							116.403	85.0448	115.894	223.051	133.479	139.448	163.269	91.5501	70.7497	116.305	42.1946	88.0697	121.362	48.6905	34.7762	34.2192	284.85	97.6165	188.173	104.659	92.8914	19.9758	116.803	317.381	124.408	260.525	606.499	95.4325	264.455	225.672	202.387	71.5116
g22001.t1	NA	AT4G36360.2	beta-galactosidase *(BGAL1)	beta galactosidase	Beta-galactosidase 3						2.77447							1.8188	17.5636	62.5995	26.5303	0	4.1318	23.1967	28.8023	13.1392	61.3475	9.81269	5.18057	5.18642	4.9939	2.10765	4.14778	6.35016	12.9491	30.9932	15.2231	22.3835	0	30.6368	131.85	57.9866	155.87	225.243	92.2514	170.973	55.9737	45.4338	45.5074
g22552.t1	NA	AT1G45130.1	beta-galactosidase *(BGAL1)	beta galactosidase	Beta-galactosidase 5						1.1851							2029.78	2257.39	4736.41	2319.93	1384.63	1261.23	3409.02	524.613	1629.26	2405.33	1932.12	2423.64	1754.05	1811.54	1023.26	1703.7	2863.92	3010.17	3082.71	1465.22	2665.87	471.65	2306.38	4944.36	3345.3	4246.33	3442.03	2025.29	4840.14	3580.54	2690.92	931.508
g21039.t1	NA	AT5G63800.1	beta-galactosidase *(MUM2)	beta galactosidase	Beta-galactosidase 6						1.87276	2.54324		2.8208				36.3759	36.0516	197.95	70.7476	38.0162	59.9111	125.797	101.837	80.8568	161.037	137.378	74.2549	73.6472	191.017	126.459	75.697	117.024	187.264	192.6	161.746	190.26	81.0128	154.141	206.25	229.838	193.724	289.598	76.346	234.934	105.728	239.56	83.5849
g30294.t1	NA	AT2G28470.1	beta-galactosidase *(BGAL8)	beta galactosidase	Beta-galactosidase 8											-1.45829		378.31	393.794	342.605	975.727	913.233	969.94	739.617	135.782	295.127	237.722	350.313	319.469	631.706	1445.73	905.234	1008.95	1507.71	622.554	622.077	762.107	1720.17	319.612	295.837	450.172	483.924	917.404	912.673	1397.56	659.292	541.079	834.33	595.31
g31556.t1	NA	AT1G02850.2	EC_3.2 glycosylase	beta glucosidase	Beta-glucosidase 11							-3.16461						49.1075	50.842	67.6751	64.852	52.3778	44.4169	84.757	115.209	88.9425	75.4063	12.7565	12.9514	9.33556	0	6.32294	8.29556	9.97883	0.996086	2.2138	49.4751	10.0726	6.65858	60.3162	81.9351	52.7151	56.7811	37.053	68.9235	66.4212	102.174	77.444	126.306
g30554.t1	NA	AT2G44450.1	EC_3.2 glycosylase	beta glucosidase	Beta-glucosidase 12					1.83025						1.65743		95.4868	106.306	125.199	210.278	130.1	136.349	79.404	130.639	121.285	108.636	93.2205	89.7966	64.3116	73.66	71.66	79.8448	62.5945	109.569	77.4829	59.941	143.254	32.1832	114.888	129.024	92.7785	121.356	122.86	75.2857	61.5011	41.7581	41.3034	88.2285
g29190.t1	NA	AT1G26560.1	EC_3.2 glycosylase	beta glucosidase protein	Beta-glucosidase 40		5.78559									5.20653		115.494	135.887	118.431	50.1129	59.9811	80.5701	49.962	75.0917	87.9318	103.524	0	0	0	0	2.10765	0	3.62866	0	0	0	0	0	72.7624	0	18.9774	0	23.4019	0	1.23002	17.7694	11.3584	16.717
g5069.t1	NA	AT4G21760.2	coniferin beta-glucosidase *(BGLU45/46/47)	beta glucosidase protein	Beta-glucosidase 47				-6.07394		-4.23131							451.062	707.166	5.07563	214.208	152.909	151.844	1913.72	15.4298	27.2892	10.2246	0	0	429.436	1.24847	2.10765	0	1004.23	0	159.393	10.4659	0	0	3.8296	3.76713	33.7377	7.79348	3.90031	2.12072	4.92009	493.99	56.7922	13.0021
g3291.t1	NA	AT5G04885.2	EC_3.2 glycosylase	lysosomal beta glucosidase	Beta-xylosidase/alpha-L-arabinofuranosidase 2					5.56267	3.81527					3.58244	3.37493	46.3793	62.8592	53.2942	113	145.306	69.2077	78.5118	56.5759	155.649	66.4598	3.92508	11.2246	0	0	3.16147	2.07389	0	0	1.1069	11.4173	10.0726	2.21953	27.7646	17.8939	15.8145	48.9876	39.0031	65.7424	61.5011	96.8433	36.1405	72.4403
g28516.t1	NA	AT5G64570.1	bifunctional alpha-L-arabinofuranosidase and beta-D-xylosidase *(BXL)	fn3 like domain containing protein	Beta-xylosidase/alpha-L-arabinofuranosidase 2						2.38885							40.9229	65.6324	41.451	58.9563	45.6194	63.01	55.3151	108.009	45.4819	47.2887	30.4193	59.5766	51.8642	67.4176	18.9688	51.8473	13.6075	15.9374	102.942	27.5919	186.902	8.87811	71.805	154.452	83.2898	175.91	201.841	56.1992	103.322	66.6353	35.1079	77.0839
g20594.t1	NA	AT1G21460.1	sugar efflux transporter *(SWEET)	bidirectional sugar transporter sweet protein	Bidirectional sugar transporter SWEET1	2.27437	3.1091	1.27995		1.25983		2.33403	2.56486	2.28577	1.26467		2.20477	767.532	656.324	323.995	417.607	522.089	448.3	1067.94	176.928	335.556	223.663	200.179	343.645	494.785	418.239	457.359	315.231	1437.86	482.106	566.732	518.537	174.591	340.698	176.162	178.939	233.001	177.023	96.5328	271.453	393.607	783.631	1200.9	650.105
g21144.t1	NA	AT5G50800.1	sugar efflux transporter *(SWEET)	bidirectional sugar transporter sweet	Bidirectional sugar transporter SWEET15				1.32282		1.25066						1.18159	48.1981	155.299	40.6051	328.19	264.424	286.127	371.147	198.53	138.467	338.689	75.5577	40.5811	19.7084	976.307	695.524	447.96	455.397	71.7182	81.9105	71.3583	202.57	220.843	85.2086	61.2158	56.9323	552.224	821.991	602.285	49.2009	148.375	64.0203	326.91
g4497.t1	NA	AT4G15920.1	sugar efflux transporter *(SWEET)	bidirectional sugar transporter sweet	Bidirectional sugar transporter SWEET17				-1.42083									223.712	314.296	241.939	200.451	190.926	221.051	324.753	110.066	193.046	89.4651	115.79	114.836	116.176	46.1936	63.2294	90.2143	283.943	159.374	221.38	68.504	67.1504	25.5246	202.969	252.398	227.729	366.294	304.224	240.702	271.835	307.411	268.472	256.327
g23098.t1	NA	AT5G53190.1	sugar efflux transporter *(SWEET)	bidirectional sugar transporter sweet	Bidirectional sugar transporter SWEET3		-2.14348	-2.04681	-2.68789	-1.58766	-1.50533					-3.32099		95.4868	23.11	16.9188	20.6347	50.6882	106.394	55.3151	8.22923	21.2249	2.55615	66.7263	54.396	138.996	12.4847	24.2379	49.7734	128.818	47.8121	79.6967	58.9896	52.6012	29.9636	19.148	55.5652	68.5296	54.5544	71.1807	58.3199	59.041	122.609	27.8798	99.3732
g19564.t1	NA	AT1G77670.1	not classified	aminotran 1 2 domain containing protein	Bifunctional aspartate aminotransferase and glutamate/aspartate-prephenate aminotransferase	1.11104			1.14782						1.3603			533.817	711.788	659.832	627.885	674.153	770.581	628.987	531.814	539.719	483.111	1413.03	1468.69	1687.66	1533.13	1136.02	1878.95	1094.04	2036	1674.74	1567.98	1345.25	1543.68	802.301	843.837	775.966	748.174	602.598	862.074	885.616	751.646	1103.83	615.742
g20257.t1	NA	AT4G19710.2	bifunctional homoserine dehydrogenase and aspartate kinase	bifunctional aspartokinase homoserine dehydrogenase 1	Bifunctional aspartokinase/homoserine dehydrogenase 2, chloroplastic				1.48139		1.76295	1.17024			1.38426			1303.17	1317.27	8016.96	8645.94	10242.4	7530.21	2983.45	7535.91	14915	5801.17	6134.89	8806.97	1709.45	17840.7	17567.2	12879.9	8934.68	12117.4	5158.15	13835.9	19921.3	9579.48	6399.26	7954.29	5609.94	27849.5	15476.4	14361.5	8932.42	3795.55	8426.94	9648.49
g17587.t1	NA	AT5G57590.1	bifunctional diaminopelargonic acid (DAPA) aminotransferase and dethiobiotin synthetase	bifunctional dethiobiotin synthetase adenosylmethionine amino oxononanoate transferase	Bifunctional dethiobiotin synthetase/7,8-diamino-pelargonic acid aminotransferase, mitochondrial			-1.90992		-1.42921							-2.19098	75.4801	105.382	78.6723	40.2868	33.7921	36.1533	73.1587	94.6361	50.5355	79.2405	75.5577	74.2549	118.25	61.1753	53.745	61.1798	39.0081	44.8239	47.5967	41.8636	78.3422	85.4518	57.444	28.2535	39.0092	100.202	201.841	26.509	92.2516	27.5426	47.499	35.2914
g18139.t1	NA	AT2G38660.1	bifunctional 5,10-methylene-THF dehydrogenase and 5,10-methenyl-THF cyclohydrolase	sp fold bifunctional protein fold	Bifunctional protein FolD 1, mitochondrial												-1.99659	49.1075	66.5568	114.202	105.139	104.756	104.328	137.396	133.725	139.478	171.262	134.434	158.007	116.176	139.829	141.212	126.507	157.847	215.155	172.676	140.814	160.042	146.489	20.1054	41.4384	23.1946	75.7081	63.3801	45.5955	100.862	78.1854	83.6395	12.0734
g16928.t1	NA	AT5G34850.1	not classified	fe 3+ 2+ purple acid phosphatase	Bifunctional purple acid phosphatase 26		1.15868			1.10408								2419.91	2507.9	2002.34	2469.29	2645.92	2701.16	2316.99	1522.41	1854.65	1615.48	1156.92	1349.54	1224	1471.95	1457.44	1441.35	2162.68	1784.99	1482.14	1245.44	1321.74	1250.7	1798	1660.36	1782.82	1450.7	1285.15	1549.19	2246.02	2336.68	2692.98	1551.89
g3275.t1	NA	AT1G12780.1	UDP-D-glucose 4-epimerase	bifunctional udp glucose 4 epimerase	Bifunctional UDP-glucose 4-epimerase and UDP-xylose 4-epimerase 1			-2.11166			-2.60434							130.953	149.753	73.5967	56.0085	54.9122	53.7134	41.9324	69.9484	87.9318	61.3475	233.542	165.778	162.854	93.6356	93.7903	111.99	62.5945	84.6673	61.9863	141.765	35.8136	119.855	35.4238	25.4281	53.7694	13.3603	14.6262	16.9658	11.0702	33.7619	16.5214	34.3627
g27500.t1	NA	AT1G12780.1	UDP-D-glucose 4-epimerase	bifunctional udp glucose 4 epimerase	Bifunctional UDP-glucose 4-epimerase and UDP-xylose 4-epimerase 1									-1.19684				1064.91	934.569	1408.49	914.806	954.628	1030.88	418.432	2016.16	1447.34	1799.53	2189.21	2775.92	1236.44	2294.7	2266.77	1923.53	426.368	1289.93	1043.81	2220.67	2398.39	2624.59	1451.42	1398.55	1394.84	1035.42	1000.43	1407.1	587.95	361.608	385.155	1182.26
g21189.t1	NA	AT1G72230.1	not classified	phytocyanin domain containing protein	Blue copper protein						1.6791		1.36194	1.55298			1.74572	370.125	374.382	241.939	363.564	353.973	362.566	659.321	150.183	385.08	276.064	182.516	275.434	195.01	240.956	175.989	229.165	111.581	286.873	201.456	178.872	232.788	166.465	389.662	912.587	508.173	456.475	800.539	427.326	680.202	761.419	550.368	402.136
g29135.t1	NA	AT5G45100.2	not classified	ring type domain containing protein	BOI-related E3 ubiquitin-protein ligase 1					-1.15531								238.262	285.64	191.182	134.617	133.479	87.8008	224.829	257.163	202.142	269.673	336.575	366.094	398.317	252.192	199.173	257.162	317.508	361.579	344.246	260.696	220.477	336.259	227.861	367.295	340.539	221.558	209.642	258.728	186.963	168.809	130.106	272.115
g30008.t1	NA	AT1G52340.1	not classified	short chain dehydrogenase reductase	Borneol dehydrogenase, mitochondrial	-1.00606			-1.26189		-1.09537			-1.27101				967.6	871.709	923.765	1264.61	1273.96	992.665	720.881	1557.38	2509.59	1883.88	521.054	753.773	742.696	397.015	839.897	891.773	935.288	606.617	454.935	1001.87	1676.52	981.031	780.281	632.878	816.029	842.809	344.203	1180.18	335.796	715.219	359.34	2286.51
g31623.t1	NA	AT1G15460.2	borate transporter *(BOR)	boron transporter protein	Boron transporter 4	2.40147						2.01486						10.9128	12.0172	24.5322	1.96521	3.37921	0	52.6386	2.05731	0	2.55615	186.441	182.183	329.856	11.2363	51.6374	25.9236	981.554	712.202	925.367	54.2323	97.3681	44.3906	17.2332	53.6816	15.8145	13.3603	5.85047	18.0261	173.433	174.14	308.743	5.57233
g11927.t1	NA	#N/A	Bowman-Birk protease inhibitor	bowman birk type proteinase inhibitor 2	Bowman-Birk type proteinase inhibitor		3.49622					3.15662			3.33388	1.7424	2.99084	299.192	933.644	7423.11	3604.2	4226.55	2138.21	998.349	849.668	1354.35	299.069	689.832	2958.97	573.618	704.14	1434.25	1568.9	1425.16	2009.11	159.393	2558.43	3293.73	696.932	880.808	207.192	473.381	2933.69	296.424	651.062	134.072	472.666	141.464	2499.19
g11928.t1	NA	#N/A	Bowman-Birk protease inhibitor	bowman birk type proteinase inhibitor 2	Bowman-Birk type proteinase inhibitor		4.98602			4.01679		3.79213	4.70026	2.17821	2.27192	3.08838	3.61347	417.414	1798.88	11018.4	5607.73	6034.43	4020.24	1963.69	1221.01	4332.91	371.919	786.978	1669.01	430.473	504.384	1259.32	885.551	1330.81	1424.4	101.835	1245.44	1788.44	609.26	1535.67	461.473	852.93	3193.1	381.256	631.975	143.913	760.531	223.039	3922.92
g5802.t1	NA	AT4G33430.1	brassinosteroid co-receptor protein kinase *(BAK/SERK)	somatic embryogenesis receptor kinase	BRASSINOSTEROID INSENSITIVE 1-associated receptor kinase 1		-1.46571	-1.31897		-1.72649	-1.76129		-1.47648	-1.42183		-1.96286	-1.57649	161.873	155.299	190.336	188.66	213.735	155.975	132.935	136.811	166.767	125.251	549.511	499.925	405.578	702.891	526.912	634.611	438.161	353.611	488.142	575.624	759.919	671.407	168.502	200.6	197.154	170.343	132.611	242.823	141.453	183.913	155.921	206.176
g27417.t1	NA	AT3G61460.1	E3 ubiquitin ligase *(BRH)	ring type domain containing protein	Brassinosteroid-responsive RING protein 1						1.04634							166.42	207.99	167.496	119.878	75.1875	81.6031	172.191	163.556	152.617	164.871	193.31	176.139	141.071	109.866	111.705	138.951	159.661	158.378	143.897	138.911	161.161	162.026	279.561	242.98	287.824	217.104	256.446	204.65	135.302	190.133	171.409	185.744
g11884.t1	NA	AT3G61460.1	E3 ubiquitin ligase *(BRH)	ring type domain containing protein	Brassinosteroid-responsive RING protein 1											1.14149		257.36	267.152	197.104	212.243	102.221	123.954	468.394	516.384	439.659	388.534	103.033	169.232	180.488	96.1326	161.235	93.3251	217.72	217.147	302.183	274.967	101.845	234.16	154.141	102.654	186.611	73.4814	47.7788	118.76	173.433	442.458	273.635	357.558
g16444.t1	NA	AT3G48360.1	substrate adaptor *(BT) of CUL3-BTB E3 ubiquitin ligase complex	btb poz and taz domain containing protein	BTB/POZ and TAZ domain-containing protein 2					1.66218								635.669	544.472	682.673	336.051	299.905	253.073	645.938	128.582	140.489	148.256	1274.67	2104.18	652.452	112.363	81.1444	53.9212	566.072	849.662	791.433	130.348	194.736	47.7199	336.047	390.84	365.843	173.683	177.464	85.8893	415.747	589.056	542.108	231.252
g6694.t1	NA	AT5G67480.2	substrate adaptor *(BT) of CUL3-BTB E3 ubiquitin ligase complex	btb poz and taz domain containing protein	BTB/POZ and TAZ domain-containing protein 4				1.22812									263.725	304.128	433.121	96.2953	76.8771	130.152	297.988	820.865	161.714	559.796	705.532	908.327	374.46	415.742	375.161	317.305	585.122	1802.92	874.45	475.722	298.819	678.066	652.947	573.545	678.97	102.429	153.087	81.6478	939.737	613.045	1047.04	459.717
g29659.t1	NA	AT3G19850.1	substrate adaptor *(BPH1) of CUL3-BTB E3 ubiquitin ligase complex	btb poz domain containing protein	BTB/POZ domain-containing protein At3g19850	-2.45197	-1.93932	-2.89487	-3.46736	-2.37465						-3.21342		10.9128	39.7492	5.92157	6.87824	10.1376	7.23065	91.8945	12.3438	0	5.11229	8.83142	19.8589	11.4101	2.49695	0	11.4064	175.083	21.9139	37.6346	9.51445	6.71504	5.54882	13.4036	13.185	10.543	20.0404	32.1776	14.8451	12.3002	55.9737	20.6517	5.57233
g5261.t1	NA	AT5G03250.1	substrate adaptor *(NRL) of CUL3-based E3 ubiquitin ligase complex	btb poz domain containing protein	BTB/POZ domain-containing protein At5g03250					-2.82901								4.54699	1.8488	5.07563	25.5477	3.37921	5.16475	14.2749	3.08596	10.1071	5.11229	7.85015	0.863429	6.22371	49.939	26.3456	17.6281	8.16449	14.9413	32.1001	19.0289	13.4301	2.21953	3.8296	41.4384	14.7602	82.3882	35.1028	36.0523	38.1307	7.10777	22.7169	3.71489
g22807.t1	NA	AT4G31820.1	substrate adaptor *(NPY) of CUL3-BTB E3 ubiquitin ligase complex	btb poz domain containing protein npy	BTB/POZ domain-containing protein NPY1												-1.07464	71.8425	114.626	159.037	133.634	76.8771	90.8996	154.347	116.238	153.628	109.914	63.7825	71.6646	119.288	134.835	71.66	85.0295	19.0505	105.585	120.652	108.465	144.373	57.7077	160.843	258.99	134.951	231.578	173.564	132.545	206.644	114.613	107.389	71.5116
g22981.t1	NA	AT5G25610.1	not classified	burp domain containing protein	BURP domain protein RD22			1.29012			1.2643	1.53396	1.05925	1.51107				440.149	963.225	2424.46	1679.27	1104.16	1390.35	2096.62	1779.57	1605.01	991.784	3242.11	3747.28	3025.76	2965.13	1854.73	2193.14	2216.21	2780.08	2925.53	2384.32	2941.19	1401.63	5695.57	5882.37	3398.01	2800.09	3970.52	3177.9	2301.37	2017.72	3428.19	1738.57
g22990.t1	NA	AT5G25610.1	not classified	burp domain containing protein	BURP domain protein RD22		1.18739	1.4455	2.07441	2.81195	2.56345	2.07504	2.83987	2.26494	1.97985	1.80017	1.92467	781.173	653.551	945.76	2522.35	2585.94	1707.47	2893.34	439.235	788.354	996.897	406.245	461.934	519.68	1498.17	1052.77	1674.67	1094.95	693.276	3014.09	780.185	1379.94	298.527	539.016	1593.5	607.278	2954.84	1737.59	1043.4	1757.7	2600.55	991.283	675.181
g22980.t1	NA	AT5G25610.1	not classified	burp domain containing protein	BURP domain protein RD22	2.14935	2.36548	3.41844	2.44747	2.45952	3.1934	3.41067	3.63732	4.50301	2.8989	3.3844	3.45219	122.769	245.89	538.017	282.008	141.927	186.964	274.791	390.888	217.303	244.112	236.486	296.156	277.992	255.937	181.258	178.355	233.142	248.026	161.607	217.881	316.726	108.757	657.734	903.169	180.286	252.731	295.449	400.817	166.053	267.43	811.613	238.681
g22989.t1	NA	AT5G25610.1	not classified	burp domain containing protein	BURP domain protein RD22						1.23274							44.5605	38.8248	29.6079	155.252	143.617	117.756	157.916	27.7736	44.4712	69.0159	15.7003	31.9469	36.305	83.6478	64.2832	67.4015	75.2948	37.8513	230.235	41.8636	74.9847	24.4148	71.805	260.874	127.57	496.556	302.274	164.356	263.225	335.842	165.214	129.092
g22988.t1	NA	AT5G25610.1	not classified	burp domain containing protein	BURP domain protein RD22						4.932							3.63759	2.7732	21.9944	15.7217	8.44804	8.2636	27.6576	42.1748	4.04284	7.66844	57.8949	54.396	39.4168	62.4237	16.8612	29.0345	32.658	29.8826	1158.92	31.3977	63.7929	41.0613	110.101	117.723	32.6833	115.789	1427.51	61.501	99.6318	60.416	72.281	38.0776
g22982.t1	NA	AT5G25610.1	not classified	burp domain containing protein	BURP domain protein RD22							1.0789	1.40052					244.628	417.829	1494.77	1046.47	807.632	894.535	1252.62	1200.44	1070.34	502.283	1033.28	1278.74	852.648	888.914	513.212	786.005	845.479	1132.55	929.795	879.135	1071.05	508.272	1463.86	1256.34	981.555	863.963	1132.07	703.02	761.384	756.089	498.739	461.575
g29933.t1	NA	AT1G49320.1	not classified	burp domain containing protein	BURP domain protein USPL1			-3.1717	-2.86252	-1.63299	-3.21452			-2.62224		-2.68999		87.3022	45.2956	7.61345	98.2605	160.513	50.6146	115.983	10.2865	27.2892	0	43.1758	65.6206	271.769	14.9817	41.0991	96.4359	324.765	71.7182	151.645	59.941	4.4767	35.5124	20.1054	9.41782	11.5973	46.7609	57.5296	11.664	22.1404	28.4311	8.26069	21.3606
g22180.t1	NA	AT1G49320.1	not classified	burp domain containing protein	BURP domain protein USPL1		5.255	5.40825		6.22909	6.32697			5.72908	3.9514	6.54953	6.04527	165.51	214.461	259.703	155.252	196.839	121.888	100.816	119.324	214.27	175.096	5.88761	14.6783	9.33556	12.4847	0	85.0295	10.886	2.98826	13.2828	3.80578	77.223	78.7932	281.476	177.997	238.272	126.922	246.695	127.243	100.862	101.286	128.041	107.732
g21901.t1	NA	AT1G49320.1	not classified	burp domain containing protein	BURP domain protein USPL1		6.22437	6.47664		5.16528	5.45199			4.46116		5.34671	5.22013	125.497	125.718	148.039	81.5562	120.807	82.636	46.3933	65.8338	122.296	83.0747	0	4.31714	18.6711	4.9939	4.21529	44.5887	4.53583	9.96086	1.1069	0.951445	44.767	58.8175	184.778	132.791	136.005	100.202	156.013	66.8028	77.4914	62.193	65.0529	79.87
g29855.t1	NA	AT1G75390.1	bZIP class-S/SE transcription factor	bzip domain containing protein	bZIP transcription factor 44				-2.38928		-1.49376							3402.97	3799.28	957.603	1318.66	1476.72	1423.41	2249.18	694.341	612.49	378.31	803.659	1065.47	2433.47	114.86	231.841	338.044	2540.06	478.121	957.468	443.373	274.198	208.636	1242.7	1372.18	1814.45	367.407	243.77	615.01	868.395	2082.58	1633.55	1226.84
g22210.t1	NA	AT1G75390.1	bZIP class-S/SE transcription factor	bzip domain containing protein	bZIP transcription factor 44												1.23234	1386.83	1571.48	696.208	947.232	887.044	797.438	1166.97	765.318	690.315	1026.29	646.656	839.253	1287.27	337.088	346.708	511.214	1322.65	819.779	822.426	603.216	827.07	564.87	1371.95	1309.08	1512.92	1097.77	772.262	799.512	1070.12	1375.35	1807.03	1640.12
g10040.t1	NA	AT3G62420.1	bZIP class-S/SE transcription factor	bzip domain containing protein	bZIP transcription factor 53				1.69783		1.58103				1.19347	1.17363		608.387	758.933	661.524	592.511	532.226	708.604	413.971	512.269	757.022	1064.63	824.266	790.901	748.919	1091.17	897.858	1007.91	402.782	566.773	571.16	785.893	785.66	786.823	654.861	669.607	571.431	967.505	829.792	939.48	377.617	366.938	422.328	683.539
g21770.t1	NA	AT5G24800.1	bZIP class-C transcription factor	bzip domain containing protein	bZIP transcription factor RISBZ4	-1.94775			-1.64518			-1.29305						303.739	271.774	135.35	219.121	244.993	263.402	322.077	99.7794	223.367	125.251	72.6139	73.3914	128.623	82.3993	50.5835	129.618	166.011	67.7339	142.79	155.085	34.6944	78.7932	182.863	126.199	215.078	146.963	142.361	222.676	126.692	334.065	164.181	246.111
g7249.t1	NA	AT5G54160.1	EC_2.1 transferase transferring one-carbon group	caffeic acid 3 o methyltransferase	Caffeic acid 3-O-methyltransferase 1			2.43036			5.71442			4.78642				17.2786	22.1856	71.9048	17.6869	10.9824	16.5272	51.7464	87.4355	30.3213	116.305	8.83142	16.4051	2.07457	1.24847	2.10765	11.4064	0	4.98043	49.8105	3.80578	34.6944	0	338.92	513.271	281.499	390.787	513.866	101.795	585.49	228.337	342.819	58.5095
g15972.t1	NA	AT4G34050.1	caffeoyl-CoA 3-O-methyltransferase *(CCoA-OMT)	caffeoyl coa o methyltransferase	Caffeoyl-CoA O-methyltransferase 2						2.04421					1.31601		438.33	537.077	1130.17	274.147	230.631	291.292	494.267	653.195	492.216	683.769	812.491	832.345	339.192	388.276	225.518	290.345	107.046	714.194	385.201	300.656	686.054	341.807	662.521	800.515	587.246	793.822	719.608	511.094	907.756	435.351	682.539	449.501
g13573.t1	NA	AT5G16120.3	monoacylglycerol lipase	hydrolase 4 domain containing protein	Caffeoylshikimate esterase					-1.06328								152.779	294.884	181.877	150.339	171.495	172.503	84.757	288.023	253.688	374.475	577.967	543.96	410.765	641.716	579.603	627.352	161.476	423.337	293.328	782.087	625.618	957.726	338.92	274.059	324.725	285.019	248.645	311.746	351.786	190.133	245.755	425.354
g28768.t1	NA	AT1G11090.1	monoacylglycerol lipase	hydrolase 4 domain containing protein	Caffeoylshikimate esterase								-1.1474					290.098	340.179	260.549	358.651	326.939	314.017	240.888	210.874	294.117	341.245	239.43	268.526	444.995	350.821	280.317	450.034	317.508	388.474	343.139	313.977	373.804	241.929	411.682	441.696	432.264	405.261	358.829	508.973	474.788	516.202	465.696	342.698
g17778.t1	NA	AT4G22120.2	calcium-permeable channel *(OSCA)	arath csc protein erd	Calcium permeable stress-gated cation channel 1											-1.26646		832.099	784.816	803.642	2086.07	3061.57	1307.72	756.568	386.774	524.558	378.31	1469.94	1313.27	1066.33	1912.66	1980.13	1684	1010.58	940.306	924.261	1480.45	1356.44	1252.92	1540.46	1320.38	1412.76	1863.76	1521.12	1643.56	1317.35	1066.16	1353.72	1229.63
g15854.t1	NA	AT2G23790.1	channel component *(MCU) of MCU calcium uniporter complex	calcium uniporter protein 1	Calcium uniporter protein 2, mitochondrial		1.62949			1.23819				1.6023		1.11798	1.64444	762.076	983.562	673.367	632.798	562.639	803.635	676.272	218.074	864.157	276.064	184.479	116.563	207.457	132.338	141.212	238.497	342.002	128.495	122.866	187.435	166.757	128.733	614.651	484.076	497.63	539.977	515.816	475.042	452.648	1005.75	613.356	664.036
g17222.t1	NA	AT5G49480.1	not classified	calcium binding protein cp	Calcium-binding protein CP1												1.66168	692.961	974.318	247.86	2261.96	2895.99	1583.51	1335.59	219.103	661.004	631.368	140.321	408.402	854.723	892.66	1850.51	1078.42	879.044	336.677	478.18	308.268	346.944	418.381	382.96	310.788	437.535	845.036	478.763	1674.31	698.652	2294.92	1463.17	1220.34
g14345.t1	NA	AT2G46600.1	regulatory protein *(KIC) of kinesin motor protein activity	ef hand domain containing protein	Calcium-binding protein KIC					-1.41759						-2.52472		70.9331	21.2612	30.4538	28.4956	53.2226	49.5816	18.7358	23.659	57.6105	38.3422	22.5692	76.8451	80.9082	73.66	134.889	114.064	110.674	70.7221	58.6656	74.2127	110.798	125.403	69.8902	43.322	63.2581	173.683	55.5795	133.606	91.0216	88.8471	119.78	196.889
g1267.t1	NA	AT5G54490.1	not classified	ef hand domain containing protein	Calcium-binding protein KRP1	1.74273				2.22317								736.613	350.348	576.93	575.807	631.068	464.828	383.637	762.232	781.279	292.679	50.0447	524.965	1524.81	68.6661	119.082	108.879	288.479	468.161	800.288	425.296	144.373	69.9151	200.097	291.952	303.639	162.55	120.91	257.668	263.225	642.364	328.362	449.501
g30845.t1	NA	AT5G54490.1	not classified	ef hand domain containing protein	Calcium-binding protein KRP1					1.19602								450.152	160.846	263.087	438.242	265.268	363.598	114.199	235.562	167.778	221.107	84.3891	133.831	263.47	103.623	125.405	144.135	81.6449	125.507	95.1933	187.435	216.001	43.2808	160.843	161.987	189.774	177.023	161.863	123.002	233.704	199.906	214.778	265.614
g11609.t1	NA	AT5G51050.1	adenine nucleotide transporter *(APC)	bovin calcium binding mitochondrial carrier protein scamc	Calcium-dependent mitochondrial ATP-magnesium/phosphate carrier protein 2		-2.08456	-2.01309									-3.64274	8.18458	23.11	21.9944	27.5129	28.7233	24.7908	14.2749	9.25788	18.1928	26.8395	82.4266	88.0697	107.878	103.623	109.598	104.731	103.417	72.7143	104.048	118.931	146.612	67.6956	12.4462	27.3117	16.8688	24.4938	24.377	16.9658	15.9903	12.4386	27.8798	0
g11560.t1	NA	AT5G51050.1	adenine nucleotide transporter *(APC)	bovin calcium binding mitochondrial carrier protein scamc	Calcium-dependent mitochondrial ATP-magnesium/phosphate carrier protein 2		2.97148	3.42783		5.33432	5.93108			3.56538		5.25205	5.52752	41.8323	73.952	83.748	100.226	96.3076	86.7678	64.2369	65.8338	74.7925	115.027	14.719	4.31714	2.07457	14.9817	8.43059	2.07389	3.62866	9.96086	3.3207	18.0774	0	6.65858	72.7624	81.9351	93.8328	119.129	163.813	88.01	123.002	63.9699	102.226	104.946
g7276.t1	NA	AT3G63380.1	not classified	calcium transporting atpase 1 plasma membrane	Calcium-transporting ATPase 12, plasma membrane-type	4.86294						4.92305			5.23508		3.73096	33.6477	0.9244	3.38376	34.3912	84.4804	9.29655	0	4.11461	14.1499	0	104.996	100.158	63.2744	93.6356	50.5835	63.2537	38.101	129.491	86.3381	107.513	100.726	62.1468	12.4462	2.82535	17.9231	11.1335	0	4.24145	4.92009	9.77318	6.19552	20.4319
g10871.t1	NA	AT3G63380.1	P2B-type calcium cation-transporting ATPase *(ACA)	quality protein calcium transporting atpase 12	Calcium-transporting ATPase 12, plasma membrane-type					1.47306								2333.52	1012.22	1328.12	1817.82	1623.71	1366.59	939.465	1082.14	1027.89	578.967	320.875	644.981	1936.61	113.611	397.291	265.458	839.129	266.951	686.277	414.83	393.949	210.855	964.102	983.221	1190.31	425.301	131.636	799.512	671.592	1324.71	882.861	838.635
g6698.t1	NA	AT4G37640.1	P2B-type calcium cation-transporting ATPase *(ACA)	calcium transporting atpase 1	Calcium-transporting ATPase 2, plasma membrane-type		1.12547			2.09233								2764.57	1259.03	1892.37	5021.11	4577.15	3233.13	1143.77	1197.35	1411.96	865.255	825.247	874.653	1662.77	865.193	1144.45	1045.24	1012.4	471.149	783.684	1087.5	1322.86	870.055	968.889	996.406	1228.26	1166.8	830.767	1300	884.386	1227.87	1060.47	1510.1
g17470.t1	NA	AT5G57110.1	P2B-type calcium cation-transporting ATPase *(ACA)	calcium transporting atpase 1	Calcium-transporting ATPase 8, plasma membrane-type			-3.07578									-3.07843	120.95	87.818	133.658	93.3475	85.3252	115.69	105.277	155.327	102.082	158.481	44.1571	54.396	51.8642	116.108	61.1218	146.209	47.1726	137.46	88.5519	50.4266	120.871	18.866	8.6166	10.3596	12.6516	15.587	11.7009	15.9054	12.3002	23.1002	12.391	1.85744
g4309.t1	NA	AT5G57110.1	P2B-type calcium cation-transporting ATPase *(ACA)	calcium transporting atpase 1	Calcium-transporting ATPase 8, plasma membrane-type		1.40332	1.51505		1.97563	1.66882			1.32862		1.21301	1.74164	209.162	251.437	327.378	345.877	402.971	330.544	355.98	247.905	253.688	282.454	260.036	97.5674	74.6845	112.363	90.6288	75.697	181.433	100.605	193.707	142.717	106.322	88.7811	276.689	226.028	335.268	341.8	285.698	265.09	364.086	285.199	238.527	221.036
g4276.t1	NA	AT5G57110.1	P2B-type calcium cation-transporting ATPase *(ACA)	calcium transporting atpase 1	Calcium-transporting ATPase 8, plasma membrane-type											-1.15968		137.319	87.818	147.193	107.104	160.513	74.3724	140.072	77.149	71.7604	85.6309	153.078	141.602	179.45	126.096	307.716	260.273	284.85	167.343	92.9795	265.453	176.829	186.44	68.9328	69.6919	125.462	121.356	91.6574	83.7685	104.552	99.5087	116.682	66.8679
g17924.t1	NA	AT2G38800.1	not classified	cam binding domain containing protein	Calmodulin binding protein PICBP									-1.13655				2083.43	2715.89	2041.25	2384.78	2774.33	2907.76	1822.72	4546.65	3135.22	3597.77	2026.32	2128.35	1607.79	2549.39	2895.91	2719.91	1735.41	2055.92	1479.92	2873.36	2074.95	3723.26	1503.12	1332.62	1568.8	1382.79	1176.92	2482.31	883.156	1236.75	883.894	2461.11
g11335.t1	NA	AT3G56880.1	regulatory protein *(JAV1) of WRKY transcription factor activity	vq domain containing protein	Calmodulin-binding protein 25					2.21308							1.29298	608.387	496.403	306.23	746.78	1114.3	720.999	840.433	146.069	381.038	99.6897	124.621	385.953	830.865	187.271	262.402	215.685	651.345	453.219	892.161	253.084	294.343	166.465	149.354	134.675	180.286	110.222	59.4798	203.589	195.573	789.851	424.393	634.317
g1939.t1	NA	AT2G24300.3	regulatory protein *(CBP60) of systemic acquired resistance	calmodulin binding protein e	Calmodulin-binding protein 60 E					1.96078								250.994	93.3644	194.566	386.164	374.248	221.051	139.18	62.7478	58.6212	109.914	26.4943	75.9817	88.1692	57.4298	40.0453	54.9581	96.1596	56.7769	47.5967	50.4266	102.964	23.305	78.5068	114.897	91.7242	97.9752	106.284	50.8973	178.353	136.824	196.191	72.4403
g28048.t1	NA	AT5G45800.1	LRR-VII protein kinase	leucine rich repeat receptor serine threonine protein kinase	Calmodulin-binding receptor kinase CaMRLK				-2.13065						-1.56028			210.071	170.09	236.863	401.886	576.156	404.917	167.73	531.814	302.202	209.604	53.9698	77.7086	63.2744	49.939	85.3597	88.1404	171.454	146.425	178.211	52.3294	52.6012	63.2565	105.314	128.082	128.625	172.57	110.184	264.03	161.133	255.88	116.682	331.554
g19103.t1	NA	AT5G58940.4	RLCK-IV receptor-like protein kinase	protein kinase domain containing	Calmodulin-binding receptor-like cytoplasmic kinase 1		1.6092			2.72445								1084	745.991	614.152	1345.19	1262.98	953.413	695.9	306.539	227.41	208.326	211.954	231.399	548.724	141.078	208.657	180.429	283.036	269.939	243.518	235.958	231.669	156.477	292.964	289.127	420.666	187.044	87.7571	149.511	170.973	562.402	308.743	194.103
g27832.t1	NA	AT2G22300.2	CAMTA transcription factor	calmodulin binding transcription activator	Calmodulin-binding transcription activator 3					1.66392								698.418	437.241	516.869	1175.2	1322.12	890.403	178.436	367.229	373.963	236.443	226.673	264.209	413.877	402.009	409.937	348.414	191.412	131.483	121.759	289.239	492.437	342.917	221.159	242.98	269.901	385.221	151.137	326.591	162.363	260.322	261.244	368.702
g6605.t1	NA	AT2G15680.1	calcium sensor *(CML)	calmodulin protein	Calmodulin-like protein 30	-3.03016			-4.31846		-1.86493	-2.81803			-3.84982			300.101	317.069	98.1289	591.528	658.102	552.628	198.956	661.424	586.212	374.475	7.85015	36.264	32.1558	22.4725	20.0226	30.0714	29.9365	60.7613	13.2828	34.252	17.9068	19.9758	117.76	141.267	111.756	131.376	78.9814	202.529	92.2516	146.598	261.244	697.47
g535.t1	NA	AT2G43290.1	calcium sensor *(CML)	calmodulin protein	Calmodulin-like protein 5					1.61547								2583.6	2356.3	1548.07	3403.74	3693.48	2938.74	1434.62	714.914	1580.75	788.571	830.154	860.838	1633.72	715.376	533.235	877.256	1103.11	810.814	1094.72	982.842	808.044	507.162	1138.35	1398.55	1468.64	699.187	635.751	856.772	933.587	1500.63	1051.17	742.977
g24817.t1	NA	AT3G22930.1	calcium sensor *(CML)	calmodulin 6 7 8	Calmodulin-related protein		3.14758			4.1059			2.6098					859.381	168.241	468.65	988.501	891.268	471.025	215.907	64.8052	231.453	98.4116	63.7825	83.7526	98.542	32.4603	74.8215	66.3645	63.5016	90.6439	71.9484	96.0959	152.208	48.8296	129.249	90.4111	119.136	144.736	135.536	71.0442	119.312	85.2932	83.6395	95.6583
g3218.t1	NA	AT3G43810.2	calcium sensor *(CaM)	calmodulin 6 7 8	Calmodulin-related protein					1.22805							1.10514	2242.58	2255.54	1471.09	4761.71	5838.44	3073.03	2422.27	2048.05	2537.89	1960.56	824.266	1066.33	1537.26	1433.25	1874.75	2028.27	1846.08	1242.12	1327.17	1322.51	1681	1330.61	1620.88	1277.06	1598.32	2412.64	1770.74	2456.86	1601.49	2442.41	1522.03	3656.38
g10039.t1	NA	AT3G62410.1	regulatory protein *(CP12) of GAPDH activity	cp domain containing protein	Calvin cycle protein CP12-2, chloroplastic	-4.98537			-5.21345		1.23772	-4.50719		1.01657	-4.44405		1.35747	1555.07	1718.46	1372.96	1552.52	1431.94	1730.19	1038.5	1467.89	1625.22	2590.65	67.7076	80.2989	93.3556	69.9146	40.0453	78.8079	73.4804	113.554	87.445	124.639	73.8655	59.9273	4925.82	4868.07	4378.51	5730.44	4920.25	5790.63	5139.03	3378.85	5372.55	5863.02
g6167.t1	NA	AT1G31500.1	EC_3.1 hydrolase acting on ester bond	endo exonuclease phosphatase domain containing protein	Carbon catabolite repressor protein 4 homolog 4		-1.37156			-2.1323	-1.53424					-1.44327	-1.26903	95.4868	82.2716	91.3614	95.3127	130.1	134.284	91.0023	126.524	105.114	150.813	271.811	233.126	206.42	711.631	842.005	721.714	78.9234	212.166	184.852	449.082	239.503	688.054	184.778	158.219	123.353	170.343	147.237	208.891	103.322	97.7318	122.878	125.377
g26111.t1	NA	AT5G62180.1	not classified	abhydrolase 3 domain containing protein	Carboxylesterase 1				1.15072									135.5	146.055	153.961	157.217	134.324	157.008	132.043	155.327	212.249	175.096	207.048	186.501	153.518	328.349	239.218	301.751	52.6156	135.468	157.18	169.357	222.716	244.148	95.74	100.771	65.3667	188.157	208.667	191.925	113.162	82.6278	70.2159	168.099
g26112.t1	NA	AT5G62180.1	not classified	abhydrolase 3 domain containing protein	Carboxylesterase 1				4.81937	3.21285	2.80309				4.71608			33.6477	41.598	41.451	50.1129	29.5681	29.9556	36.5794	44.2321	27.2892	39.6203	73.5952	33.6737	28.0067	82.3993	57.9603	85.0295	19.0505	49.8043	49.8105	54.2323	91.7723	65.4761	32.5516	27.3117	24.2489	33.4006	51.6792	21.2072	30.7505	11.5501	14.4562	13.9308
g5065.t1	NA	AT4G04870.1	cardiolipin synthase	cdp diacylglycerol glycerol phosphate 3 phosphatidyltransferase 1	Cardiolipin synthase (CMP-forming), mitochondrial		-1.24119		-1.06049	-1.67736	-1.31942			-1.14709				190.974	223.705	205.563	125.773	189.236	196.261	232.859	446.436	286.031	214.716	327.744	325.513	326.745	242.204	281.371	238.497	259.449	239.061	278.939	292.093	283.151	301.856	261.37	339.042	304.693	228.238	192.09	223.736	206.644	228.337	230.267	343.627
g24212.t1	NA	AT3G53130.1	EC_1.14 oxidoreductase acting on paired donor with incorporation or reduction of molecular oxygen	cytochrome p450 chloroplastic	Carotene epsilon-monooxygenase, chloroplastic												-1.20982	1066.72	1044.57	1789.16	1065.14	1082.19	1198.22	1191.95	1528.58	1242.16	1711.34	1498.4	1461.78	1290.38	2149.87	1263.53	1381.21	1155.73	1856.7	1606.11	1692.62	1843.28	1691.28	1148.88	1340.16	1285.19	1899.38	2231.95	1334.99	2091.04	1184.33	1563.34	657.535
g14703.t1	NA	AT3G63520.1	carotenoid cleavage dioxygenase *(CCD1)	9 cis epoxycarotenoid dioxygenase nced chloroplastic	Carotenoid 9,10(9',10')-cleavage dioxygenase 1												2.08373	3.63759	2.7732	9.30533	14.7391	3.37921	10.3295	5.35308	9.25788	33.3534	8.94651	12.7565	11.2246	12.4474	8.73932	5.26912	11.4064	9.07166	13.9452	8.85519	20.9318	2.23835	14.4269	75.6346	68.7501	73.8011	72.368	52.6542	99.674	124.232	101.286	123.91	93.8009
g21829.t1	NA	AT4G28880.3	CKL protein kinase	casein kinase i	Casein kinase 1-like protein 3	1.13725				2.15305								264.635	225.554	296.079	1501.42	1524.03	768.515	152.563	567.817	417.423	483.111	492.597	496.471	217.83	534.347	622.81	593.133	172.362	407.399	183.745	565.158	668.147	721.347	294.879	226.97	239.326	477.629	385.156	330.833	210.334	161.702	271.57	566.52
g23066.t1	NA	AT4G28880.3	CKL protein kinase	casein kinase i soform	Casein kinase 1-like protein 3				-2.0985	1.12786	-1.60521				-1.92472			1690.57	1359.79	119.277	321.312	283.854	385.29	2657.8	63.7765	143.521	118.861	28.4568	17.2686	454.331	17.4786	16.8612	20.7389	1576.65	10.9569	255.694	30.4462	20.1451	27.7441	2.8722	38.6131	104.376	23.3804	27.3022	21.2072	52.8909	946.221	56.7922	78.0126
g5184.t1	NA	AT4G15630.1	not classified	casp protein 1e1	CASP-like protein 1E1						2.05316							18.188	22.1856	236.017	245.651	55.757	83.669	344.381	39.0888	91.9746	259.449	88.3142	88.0697	65.3489	252.192	108.544	194.946	78.0163	156.386	317.68	93.2416	268.602	17.7562	12.4462	248.631	99.1043	386.334	383.206	60.4406	260.765	250.549	29.945	38.0776
g30633.t1	NA	AT3G50810.3	not classified	casp protein 5c1	CASP-like protein 5C1						-3.31116						-3.1696	39.1041	48.0688	32.1457	77.6258	49.8434	76.4383	70.4822	52.4613	24.257	86.9089	54.9511	29.3566	57.0507	41.1997	23.1841	61.1798	63.5016	47.8121	60.8794	46.6208	43.6478	82.1225	20.1054	18.8356	7.38011	1.11335	3.90031	9.54325	12.3002	36.4273	6.19552	10.2159
g6975.t1	NA	AT5G41610.1	proton:monovalent cation antiporter *(CHX)	na + h + antiporter	Cation/H(+) antiporter 18					-1.30467	-1.54469					-1.08045		593.837	883.727	368.829	484.424	328.629	491.684	675.38	601.762	433.595	329.743	742.821	687.289	1069.44	726.612	805.121	839.926	1008.77	640.484	1015.03	935.27	1043.07	975.483	595.503	555.652	669.481	331.78	237.919	548.207	846.255	1281.17	766.179	367.774
g3262.t1	NA	AT1G58030.1	cationic amino acid transporter *(CAT)	cationic amino acid transporter 2	Cationic amino acid transporter 2, vacuolar				-1.06372									881.207	904.063	451.731	582.685	673.308	941.018	642.369	301.395	584.19	332.299	341.482	381.635	722.987	362.058	364.623	603.502	617.78	216.151	351.994	574.672	276.436	426.149	774.536	747.775	833.953	708.093	533.368	1070.96	441.578	872.478	499.772	716.044
g4400.t1	NA	AT2G34960.1	cationic amino acid transporter *(CAT)	cationic amino acid transporter 2	Cationic amino acid transporter 5			-1.44523			-1.57259							194.611	173.787	152.269	151.321	114.048	91.9326	151.671	101.837	142.51	77.9624	157.003	141.602	182.562	121.102	140.159	120.286	97.0668	177.303	169.356	134.154	263.006	95.4397	64.1458	60.2741	63.2581	43.4208	20.4766	36.0523	91.0216	65.7468	23.7495	34.3627
g19600.t1	NA	AT5G05340.1	EC_1.11 oxidoreductase acting on peroxide as acceptor	anionic peroxidase	Cationic peroxidase 1	1.71899		1.64705						1.03155				720.243	710.864	1905.05	1810.94	1845.05	1017.46	1797.74	5299.62	1784.91	1720.29	1563.16	3132.52	4968.59	2051.24	2135.05	1702.66	1751.74	3302.03	2542.55	1450.95	1843.28	1433.82	3172.82	3677.66	2415.4	2443.81	1692.74	2384.75	5842.6	3535.23	5121.63	2201.07
g5786.t1	NA	AT2G41480.1	EC_1.11 oxidoreductase acting on peroxide as acceptor	cationic peroxidase	Cationic peroxidase 2										2.02329		2.7467	386.494	321.691	226.712	415.642	569.398	294.391	153.455	468.037	434.605	259.449	259.055	379.909	188.786	58.6783	449.983	162.8	200.484	692.28	48.7036	325.394	2415.18	221.953	351.366	209.076	264.63	155.87	76.0561	338.255	202.954	223.006	334.558	2288.37
g5787.t2	NA	AT5G64120.1	EC_1.11 oxidoreductase acting on peroxide as acceptor	cationic peroxidase	Cationic peroxidase 2												2.34297	34.5571	10.1684	42.2969	41.2694	59.1363	29.9556	1.78436	38.0602	76.814	24.2834	4.90634	8.63429	0	2.49695	13.6997	8.29556	0	9.96086	0	10.4659	321.203	9.98788	8.6166	6.59248	8.43441	27.8339	16.5763	62.5613	6.15011	14.2155	22.7169	878.571
g31151.t1	NA	AT5G58380.1	SnRK3 SNF1-related protein kinase	cbl interacting serine threonine protein kinase	CBL-interacting protein kinase 18					1.22968								1254.06	1364.41	981.289	2110.64	1377.87	1875.84	1299.91	501.983	1723.26	731.058	584.836	468.842	515.53	697.898	678.662	751.785	1193.83	341.658	339.818	582.284	493.556	562.65	1184.3	921.063	897.211	1004.25	972.153	852.531	421.897	1059.06	501.837	1592.76
g1804.t1	NA	AT3G17510.1	SnRK3 SNF1-related protein kinase	arath cbl interacting serine threonine protein kinase	CBL-interacting serine/threonine-protein kinase 1												1.02159	344.662	319.842	600.617	619.041	650.499	684.846	278.36	421.748	562.965	489.502	521.054	715.782	169.077	983.798	1349.95	936.362	343.816	639.487	363.063	733.564	543.919	720.237	416.469	499.145	312.073	1064.37	680.605	837.685	319.806	252.326	317.004	785.698
g8232.t1	NA	AT5G58380.1	SnRK3 SNF1-related protein kinase	cbl interacting serine threonine protein kinase	CBL-interacting serine/threonine-protein kinase 10					1.30824							2.52016	101.853	90.5912	61.7535	2575.41	3173.93	4397.27	80.2961	498.897	1112.79	618.587	148.172	66.484	40.4541	1585.56	1584.95	1491.13	76.2019	61.7574	54.238	677.429	451.027	713.578	44.0404	44.2638	137.059	1280.36	1453.84	1929.86	33.2106	78.1854	54.7271	3421.41
g1873.t1	NA	AT1G30270.1	SnRK3 SNF1-related protein kinase	cbl interacting serine threonine protein kinase	CBL-interacting serine/threonine-protein kinase 23					1.07269								3153.79	2324.87	2359.32	3355.6	3381.75	3865.3	2048.44	1550.18	2823.92	2363.16	1673.06	1744.13	1660.69	2704.2	2389.02	2195.21	2302.39	1617.64	1763.29	1920.97	1932.81	2804.37	1800.87	1717.81	1858.73	1615.48	1345.61	2226.76	1198.04	1913.77	1439.43	2811.24
g23520.t1	NA	AT3G23000.1	SnRK3 SNF1-related protein kinase	cbl interacting serine threonine protein kinase	CBL-interacting serine/threonine-protein kinase 4				-1.56585									1965.21	2145.53	1166.55	2193.18	1477.56	1703.33	1760.27	315.797	624.619	371.919	1314.9	1895.23	2235.35	168.544	265.564	319.379	1802.54	2192.39	1437.86	271.162	99.6065	204.197	1432.27	1914.64	1800.75	581.171	394.907	1032.79	542.44	1474.86	813.678	794.057
g891.t1	NA	AT5G10930.1	SnRK3 SNF1-related protein kinase	cbl interacting serine threonine protein kinase	CBL-interacting serine/threonine-protein kinase 5	1.11409					1.70838			1.08306				3291.11	2510.67	2652.02	4098.45	3638.57	4935.44	1100.95	2186.92	2620.77	4059.16	4501.08	4399.17	2208.38	5854.1	4528.28	3916.54	843.664	1786.98	1169.99	1844.85	3768.26	1980.93	1996.18	1699.92	2450.2	8936.9	7085.89	6953.85	1385	1496.18	2080.66	1761.78
g17687.t1	NA	AT4G30960.1	SnRK3 SNF1-related protein kinase	cbl interacting serine threonine protein kinase	CBL-interacting serine/threonine-protein kinase 6						1.03081							4372.39	4360.4	4737.26	5375.83	4714.85	6473.5	3152.96	2777.36	5896.48	5008.77	2108.75	2056.69	2724.95	3445.79	3024.47	3635.53	2219.84	1213.23	1994.63	2216.87	3374.31	1897.7	4625.2	5509.43	4526.12	6091.16	6573	5925.3	3401.01	3009.25	1846.26	5174.84
g14323.t1	NA	AT1G01140.1	SnRK3 SNF1-related protein kinase	cbl interacting serine threonine protein kinase	CBL-interacting serine/threonine-protein kinase 9					1.73525								265.544	134.038	905.155	953.127	1331.41	662.121	314.939	366.201	207.196	618.587	359.144	322.059	135.884	318.361	354.085	323.527	68.9446	631.519	287.794	156.988	417.452	136.501	304.453	389.898	183.448	356.273	406.608	253.426	729.403	140.378	455.37	224.751
g21962.t1	NA	AT1G47271.1	not classified	cbs domain containing protein x mitochondrial 1	CBS domain-containing protein CBSX3, mitochondrial			-2.44846						-2.12689			-1.973	49.1075	51.7664	135.35	111.034	43.9298	88.8337	61.5604	60.6905	66.7069	129.085	101.071	127.787	97.5048	199.756	99.0594	144.135	42.6368	121.523	115.117	156.037	230.55	149.818	8.6166	44.2638	7.38011	50.101	81.9066	5.30181	20.9104	25.7657	10.3259	21.3606
g28949.t1	NA	AT2G15890.1	regulatory protein *(CBP) ) involved in central cell formation	ccg binding protein	CCG-binding protein 1	1.2853			1.78098	-1.66546					1.18052			930.314	1092.64	1677.5	50.1129	39.7058	53.7134	1753.13	1025.57	482.109	915.1	7247.65	7904.69	2238.46	754.079	935.795	554.766	2465.68	7377.02	4015.83	1825.82	2100.69	3175.03	1818.1	1525.69	1617.3	185.93	198.916	119.821	2405.92	1561.93	2155.01	647.319
g3733.t1	NA	AT5G51720.1	iron-sulfur-cluster assembly transfer factor *(NEET)	cdgsh iron sulfur domain containing protein	CDGSH iron-sulfur domain-containing protein NEET					1.56736			2.88216	2.16586			3.09403	140.047	129.416	42.2969	249.582	184.167	237.579	338.136	23.659	53.5676	69.0159	11.7752	8.63429	56.0134	51.1875	24.2379	82.9556	49.8941	14.9413	22.138	28.5433	51.482	41.0613	98.6122	29.1952	90.6699	61.2345	89.7072	192.986	223.864	261.21	92.9327	258.185
g15674.t1	NA	AT5G66130.1	9-1-1 complex recruiting factor *(RAD17)	replication factor c large subunit	Cell cycle checkpoint protein RAD17					-1.28923				-1.31417		-1.50091		108.218	61.9348	57.5238	31.4434	58.2914	79.5372	84.757	52.4613	40.4284	48.5668	208.029	75.1183	82.9828	159.805	279.263	210.5	110.674	93.6321	157.18	64.6982	163.399	143.16	86.166	59.3323	86.4527	75.7081	48.7539	75.2857	20.9104	56.8621	56.7922	128.164
g10358.t1	NA	AT2G36250.2	component *(FtsZ2) of plastid division FtsZ prokaryotic-tubulin filaments	cell division protein ftsz 2 1	Cell division protein FtsZ homolog 2-1, chloroplastic									1.21335				1711.49	1762.83	1377.19	1216.47	1204.69	1160	1389.12	1023.51	1069.33	1170.71	1187.34	1201.03	1316.31	1198.54	1088.6	1130.27	715.754	747.065	1001.74	1133.17	1197.52	914.446	1548.12	1813.87	1530.85	1285.92	1354.38	1309.55	1546.14	1323.82	1689.31	1276.99
g18698.t1	NA	AT4G32410.1	bZIP class-H transcription factor	cellulose synthase a ctlytic subunit [udp forming]	Cellulose synthase A catalytic subunit 1 [UDP-forming]												-1.05285	532.907	673.888	578.622	321.312	279.63	366.697	989.427	474.209	361.834	567.464	874.311	738.231	958.451	525.608	410.991	383.67	1225.58	736.108	949.719	454.79	395.068	530.467	427	490.669	435.427	172.57	197.941	250.245	554.74	771.193	612.324	163.455
g18327.t1	NA	AT5G05170.1	catalytic component *(CesA) of cellulose synthase complex	cellulose synthase a ctlytic subunit [udp forming]	Cellulose synthase A catalytic subunit 3 [UDP-forming]											1.14489		1301.35	1401.39	1167.4	1462.12	1425.18	1468.86	1122.36	2381.33	1308.87	1513.24	1104.91	847.887	1083.96	1279.69	1396.32	1098.13	1447.84	855.638	895.481	1086.55	1392.25	1167.47	837.725	1185.7	955.197	1049.89	1126.22	874.798	926.206	1135.47	1364.05	848.851
g27724.t1	NA	AT5G64740.1	catalytic component *(CesA) of cellulose synthase complex	cellulose synthase a ctlytic subunit [udp forming]	Cellulose synthase A catalytic subunit 6 [UDP-forming]									1.00731				11302.9	11482	10415.2	9105.8	10158.8	8630.3	12370.1	6474.34	7069.92	5493.16	9009.03	7627.53	10691.3	7058.88	6028.92	6369.96	18094.3	9497.68	8836.37	6847.55	8202.43	4505.64	11101	15937.8	12857.2	8569.49	9826.84	8245.37	18513.1	17064.9	24706.7	5524.04
g29478.t1	NA	AT3G03050.1	catalytic component *(CesA) of cellulose synthase complex	cellulose synthase a ctlytic subunit [udp forming]	Cellulose synthase-like protein D3					1.10924								840.284	721.032	729.199	863.71	653.033	590.848	694.116	338.427	367.898	360.417	571.099	499.062	523.829	285.901	325.631	304.862	694.889	611.597	605.474	397.704	512.582	318.502	515.081	589.556	545.074	463.155	589.922	407.179	457.568	705.446	576.183	329.696
g19000.t1	NA	AT1G55850.1	not classified	cellulose synthase a ctlytic subunit [udp forming]	Cellulose synthase-like protein E1		-1.0437	-1.11984	-1.20314	-1.48012	-2.4766		-1.37788	-1.95106			-1.17705	348.3	496.403	469.496	105.139	99.6868	98.1303	561.181	290.08	125.328	242.834	928.28	1003.3	866.133	114.86	155.966	71.5492	1139.4	1089.72	910.978	244.521	201.451	249.697	399.236	437.929	400.635	65.6879	26.3271	67.8631	303.815	491.324	426.458	150.453
g24698.t1	NA	AT4G24000.2	not classified	cellulose synthase a ctlytic subunit [udp forming]	Cellulose synthase-like protein G2												3.03447	10.9128	0	1.69188	68.7824	0	2.0659	0	0	12.1285	0	12.7565	10.3611	12.4474	57.4298	151.751	93.3251	8.16449	9.96086	1.1069	38.0578	38.0519	37.732	2.8722	0	6.32581	55.6677	11.7009	115.579	8.61015	7.10777	13.4236	212.677
g11569.t1	NA	AT5G13930.1	chalcone synthase	chalcone synthase protein	Chalcone synthase				-1.34712						-1.38192			757.529	1943.09	3686.6	2495.82	1049.25	1960.54	16743.5	710.799	2208.4	3016.25	1170.65	2111.95	5393.88	1387.06	505.835	1272.33	24230.4	6297.26	16788.3	1162.67	1875.74	159.806	1113.46	5888.96	1447.56	4627.1	5350.26	2753.76	12141.5	18408.2	10839.1	1527.75
g26786.t1	NA	AT3G55120.1	type-I/II CHI-fold chalcone isomerase *(CHI)	chalcone flavanone isomerase 1	Chalcone--flavanone isomerase 1B-1		-5.30192	-1.90094		-2.97976	-1.4725					-4.56301	-2.38774	11.8222	1.8488	5.07563	7.86084	8.44804	16.5272	2.67654	19.5444	2.02142	5.11229	258.074	402.358	230.277	177.283	155.966	155.542	124.282	273.924	114.011	293.996	192.498	361.783	67.018	42.3802	35.8463	28.9472	18.5265	66.8028	57.811	30.208	32.0102	28.7904
g16667.t1	NA	AT1G74310.1	cytosolic chaperone *(Hsp101)	sp clpb chaperone protein clpb	Chaperone protein ClpB1												2.03596	736.613	668.341	571.009	1174.21	1017.99	1264.33	475.532	1025.57	1006.67	609.641	628.012	512.013	518.642	554.323	562.742	530.916	397.339	467.165	425.049	700.263	703.96	579.297	618.48	711.987	575.649	585.624	418.309	488.827	458.798	430.02	490.478	2677.5
g16711.t1	NA	AT1G74310.1	cytosolic chaperone *(Hsp101)	sp clpb chaperone protein clpb	Chaperone protein ClpB1												4.60317	8.18458	10.1684	7.61345	71.7302	10.1376	29.9556	7.13744	19.5444	3.03213	2.55615	1.96254	0	38.3795	1.24847	3.16147	4.14778	6.35016	5.97652	6.64139	1.90289	6.71504	3.32929	12.4462	9.41782	4.21721	13.3603	14.6262	38.173	23.3704	39.0927	77.444	486.65
g2876.t1	NA	AT5G15450.1	organellar chaperone *(Clp-p/Clp-m)	chaperone protein clpb	Chaperone protein ClpB3, chloroplastic	1.60561		1.3312	1.63058		1.23443	1.83435		1.58392	1.3584			397.407	438.166	593.003	394.025	455.349	432.806	558.504	210.874	564.987	375.753	1510.17	1421.2	1050.77	1603.04	1161.31	1318.99	971.575	1720.24	1204.31	1193.11	1210.95	1335.05	1157.5	1101.89	1065.9	935.218	951.677	1216.23	1095.95	764.085	1435.29	807.988
g13468.t1	NA	AT5G15450.1	organellar chaperone *(Clp-p/Clp-m)	chaperone protein clpb	Chaperone protein ClpB3, chloroplastic						-2.00111			-1.88227		-1.10812		933.952	1091.72	915.306	532.572	581.225	514.409	464.825	463.923	384.07	168.706	881.18	1289.96	1185.62	614.25	732.407	638.758	625.037	326.716	505.853	640.322	474.53	777.945	811.875	675.258	876.125	256.072	192.09	363.704	118.082	268.318	163.149	386.348
g6366.t1	NA	AT2G17880.1	not classified	sp dnaj chaperone protein dnaj	Chaperone protein dnaJ 11, chloroplastic					-1.13827							2.68632	570.193	500.101	694.516	179.817	378.472	348.104	537.984	499.925	896.5	538.069	896.88	1371.12	696.018	531.85	653.371	576.542	664.953	674.35	642.001	506.168	430.882	558.211	711.348	648.888	1036.38	290.586	364.679	586.38	724.483	1272.29	1101.77	2909.68
g29424.t1	NA	AT2G20560.1	co-chaperone *(Hsp40)	dnaj homolog subfamily b memer	Chaperone protein dnaJ 3						-1.21179						2.66331	133.682	100.76	76.9804	216.173	164.737	283.028	91.8945	305.51	299.17	251.78	71.6326	73.3914	119.288	74.9085	96.9518	80.8817	145.147	53.7887	97.4071	254.987	157.804	130.952	80.4216	93.2364	85.3984	47.8742	50.7041	77.4064	121.772	107.505	275.7	1811.01
g5512.t1	NA	AT2G20560.1	co-chaperone *(Hsp40)	dnaj homolog subfamily b memer	Chaperone protein dnaJ 3												4.70533	3.63759	1.8488	3.38376	1.96521	3.37921	2.0659	1.78436	18.5158	17.1821	5.11229	1.96254	1.72686	0	2.49695	8.43059	2.07389	0	0	6.64139	7.61156	6.71504	3.32929	4.787	4.70891	6.32581	4.45342	10.7259	5.30181	2.46004	11.5501	4.13034	625.03
g29328.t1	NA	AT2G42750.1	not classified	dnaj homolog subfamily a member	Chaperone protein dnaJ C76, chloroplastic						1.05134							2060.7	2976.57	4987.66	3956.95	4193.61	4948.86	3648.12	4814.1	3577.91	7104.81	5736.5	6345.34	2686.57	3211.08	3334.3	3982.91	6785.6	9285.52	6178.71	3554.6	2661.4	3098.46	4123.52	6619.79	3848.2	10645.9	10675.2	6029.21	5941.01	5428.56	12874.3	3490.14
g8790.t1	NA	AT1G26230.1	subunit beta of Cpn60 chaperonin complex	chaperonin subunit beta 1 chloroplastic	Chaperonin 60 subunit beta 4, chloroplastic												-1.23531	323.746	443.712	789.261	214.208	182.478	200.392	482.669	334.312	325.449	384.7	920.43	975.674	641.042	709.134	444.714	563.061	507.106	889.505	862.274	645.079	586.447	600.382	485.402	708.22	517.662	270.545	488.514	291.599	703.572	374.935	544.173	91.0147
g25488.t1	NA	AT3G23990.1	chaperone *(Hsp60)	quality protein chaperonin cpn 2 mitochondrial	Chaperonin CPN60-2, mitochondrial						1.06362							287.37	202.444	393.362	396.973	377.627	237.579	594.192	636.736	441.68	665.876	541.66	371.274	243.762	448.203	748.215	470.773	586.029	557.808	603.26	490.945	885.267	508.272	529.442	293.836	308.91	1068.82	1396.31	508.973	868.395	473.555	598.9	770.839
g25492.t1	NA	AT3G23990.1	chaperone *(Hsp60)	quality protein chaperonin cpn 2 mitochondrial	Chaperonin CPN60-2, mitochondrial												1.18685	359.212	353.121	274.084	367.494	335.387	326.412	375.608	365.172	279.967	223.663	308.118	277.161	311.185	103.623	263.456	167.985	344.723	290.857	256.801	186.483	194.736	168.684	385.832	226.97	270.956	428.642	561.645	226.917	424.358	326.957	360.373	935.223
g4799.t1	NA	AT4G04330.1	assembly factor involved in RuBisCo assembly *(RbcX)	chaperonin rbcx protein 1 chloroplastic	Chaperonin-like RBCX protein 1, chloroplastic	-2.75483	-1.77031	-1.43028	-2.5454	-1.8391	-2.03977	-2.82613	-2.02273	-1.6224	-2.49133	-1.5926	-2.23441	193.702	196.897	244.476	61.9041	43.085	97.0973	162.377	70.9771	111.178	120.139	81.4453	110.519	123.437	37.4542	40.0453	47.6995	98.8811	97.6165	100.728	73.2612	50.3628	43.2808	204.884	315.497	268.847	87.955	51.6792	50.8973	279.215	220.341	205.485	50.151
g18531.t1	NA	AT5G07810.1	chromatin remodeling factor *(SMARCAL1)	swi snf matrix associated actin dependent regulator of chromatin subfamily a protein	CHD3-type chromatin-remodeling factor PICKLE		1.80893			2.43835						1.8207		167.329	133.114	143.81	132.652	103.066	147.712	112.415	233.504	138.467	207.048	45.1384	36.264	28.0067	23.721	10.5382	16.5911	20.8648	21.9139	29.8863	26.6404	16.7876	16.6465	39.2534	23.5446	35.8463	40.0808	108.234	26.509	39.3607	42.6466	12.391	30.6478
g1245.t1	NA	AT1G50600.3	GRAS transcription factor	scarecrow transcription factor	Chitin-inducible gibberellin-responsive protein 1					1.74016								170.967	157.148	194.566	526.676	369.179	209.689	175.759	135.782	108.146	67.7379	153.078	254.711	290.44	63.6722	52.6912	68.4384	410.039	289.861	433.904	186.483	55.9587	75.464	233.606	223.202	240.381	86.8417	72.1558	115.579	259.535	456.674	252.984	165.312
g13079.t1	NA	AT3G27170.1	anion channel / anion:proton antiporter *(CLC)	chloride channel protein	Chloride channel protein CLC-b	1.75298			2.51459						1.85564			93.668	107.23	286.773	103.174	114.048	120.855	66.0213	226.304	140.489	746.394	688.851	423.08	130.698	1157.34	511.104	181.465	85.2736	361.579	145.004	310.171	1400.09	486.077	134.993	161.987	130.733	99.0886	248.645	88.01	113.162	59.5275	75.3788	101.231
g1284.t1	NA	AT5G54270.1	component *(LHCb1/2/3) of LHC-II complex	chlorophyll a b inding protein 2 1 chloroplstic	Chlorophyll a-b binding protein 13, chloroplastic				1.20487					1.13497			-1.5137	3376.6	4430.65	16905.2	10631.8	6507.52	8178.9	15508.8	13881.7	11845.5	23457.7	12022.5	15255.9	5807.76	25446.4	17694.8	15263.8	11159	31352.8	28460.6	12485.8	18285.1	16329.1	6405	12688.6	6884.59	19096.3	21424.4	9619.6	43761.7	17618.4	27417.2	2110.06
g7274.t1	NA	AT2G05100.1	component *(LHCb1/2/3) of LHC-II complex	chlorophyll a b inding protein 2 1 chloroplstic	Chlorophyll a-b binding protein 215, chloroplastic	1.45823			1.52284								-1.32424	12473.3	13025.7	37245.8	33035.2	26248.9	25931.2	29420.5	48669.7	36649.4	107961	80447.4	58612.1	12750.3	158717	108840	86593.2	31704.5	94322.4	66402.9	66046.4	81771.3	111694	19928.3	21935	20011.7	67320.1	71297.7	43760.1	90843.3	39379.7	62989.8	12847.9
g28419.t1	NA	AT2G34430.1	component *(LHCb1/2/3) of LHC-II complex	chlorophyll a b inding protein 1 chloroplstic	Chlorophyll a-b binding protein 8, chloroplastic				1.20317						1.07061			35803	34440.4	89469	77738.8	58712.2	63801.2	55153.6	89545.3	80027	193600	88362.3	79066.7	29582.3	252832	198489	160767	34397.9	176373	116530	111952	192415	144324	56748.9	58453.6	54023.5	152166	159918	82377.4	163375	53716.1	94339.1	46938.5
g28421.t1	NA	AT1G29930.1	component *(LHCb1/2/3) of LHC-II complex	chlorophyll a b inding protein 1 chloroplstic	Chlorophyll a-b binding protein AB80, chloroplastic	1.62093	3.60948	2.10508	1.47181	1.00189	1.0685		2.38709	2.8963				499.26	493.63	2255.27	2110.64	2264.07	2029.75	2718.47	303.453	741.861	2130.55	449.421	490.427	92.3183	1581.82	3121.43	4051.35	366.495	1762.08	1326.06	575.624	2578.58	1288.44	397.321	505.737	415.395	2116.49	2374.32	2152.53	4543.7	2610.33	2890.21	453.216
g2808.t1	NA	AT1G29930.1	mercator4v6.0: component *(LHCb1/2/3) of LHC-II complex	chlorophyll a b inding protein 1 chloroplstic	Chlorophyll a-b binding protein AB80, chloroplastic	1.94814	2.79202	2.52905	1.44133	1.68284	1.86297	2.61132		4.24792				193.702	156.224	511.793	1484.72	646.275	1352.13	1227.64	7.20057	454.819	254.336	195.273	319.469	44.6032	1193.54	1098.08	742.453	342.909	2634.65	2013.45	96.0959	519.297	106.537	317.857	275.942	141.276	1298.17	1527.95	1068.84	8468.7	1486.41	3880.46	52.9371
g28420.t1	NA	AT1G29930.1	component *(LHCb1/2/3) of LHC-II complex	chlorophyll a b inding protein 1 chloroplstic	Chlorophyll a-b binding protein AB80, chloroplastic				1.14179	-1.62211		1.36397		1.35183		-1.10615	-1.11926	95.4868	116.474	316.381	627.885	520.399	518.541	493.375	110.066	356.781	578.967	1712.31	1490.28	523.829	5880.32	3377.5	3477.92	736.619	3764.21	2678.7	1918.11	3240.01	2262.81	475.828	608.391	399.58	2053.03	1923.83	1941.52	3626.1	1319.38	2045.55	372.417
g5788.t1	NA	AT1G15820.1	component *(LHCb6) of LHC-II complex	chlorophyll a b inding protein 1 2 chloroplstic	Chlorophyll a-b binding protein CP24 10A, chloroplastic							1.40551		1.37008				2777.3	2934.05	6497.66	9152.97	6462.75	8412.35	5676.94	1459.66	4655.33	5573.68	5454.87	7259.71	2908.55	14735.8	10846	12315.8	3471.72	17915.6	13422.3	5423.23	9496.19	4550.03	5704.19	5793.84	5381.16	12430.6	12915.9	12544.1	17936.2	5958.97	9596.86	4601.81
g31460.t1	NA	AT3G08940.2	component *(LHCb4) of LHC-II complex	arath chlorophyll a b inding protein 3 chloroplstic	Chlorophyll a-b binding protein CP29.2, chloroplastic									1.04099				12254.1	13910.4	26192.8	25927	18517.2	20162.2	18999.9	10467.6	24681.5	32300.7	23417	27316.3	10998.3	41182.2	29086.6	31329.2	12299.4	34861	32046.9	17479	32390	20342	17299.3	20896.3	16906.8	35629.6	35353.4	28749.6	44947.5	21901.7	28149.3	12490.4
g18577.t1	NA	AT3G47470.1	component *(LHCa4) of LHC-I complex	chlorophyll a b inding protein 1 2 chloroplstic	Chlorophyll a-b binding protein P4, chloroplastic				1.27246									10258	11088.2	28544.5	11266.6	6788.84	8884.41	15856.7	7576.03	10854	19223.5	24485.6	31356.3	12066.7	26565.1	17928.7	16697.9	13243.7	38409.1	31887.5	11062.4	17763.5	16056.1	17602.8	22485.1	16343.8	16545.6	18001.9	10308.8	39777.7	18044	26324.8	3333.18
g14899.t1	NA	AT5G04900.1	component *(NOL) of chlorophyll b reductase complex	chlorophyll ide b reductase nol chloroplastic isoform	Chlorophyll(ide) b reductase NOL, chloroplastic						-1.18285						-1.1867	722.062	744.142	905.155	710.424	669.929	758.186	989.427	785.891	905.596	563.63	902.767	817.667	902.438	1033.74	708.169	916.66	866.343	814.799	864.488	1005.68	711.795	964.385	392.534	537.758	374.277	424.188	415.383	401.877	462.488	446.012	461.566	370.56
g2297.t1	NA	AT1G19670.1	chlorophyllase *(CLH)	chlorophyllase	Chlorophyllase-1	1.90886	3.04038		3.54534	4.2418		3.1638			4.31285	3.57629		302.83	375.306	296.079	377.32	280.475	214.854	280.144	42.1748	289.063	103.524	42.1946	314.288	165.966	96.1326	237.11	239.534	72.5733	127.499	448.294	266.404	288.747	110.976	6.7018	47.0891	5.27151	2.22671	0	42.4145	0	62.193	9.29327	13.0021
g2298.t1	NA	AT1G19670.1	chlorophyllase *(CLH)	chlorophyllase	Chlorophyllase-1	3.50343	4.49366		4.05597	5.12116		4.22735	4.96885		4.89622	4.25956		712.059	707.166	638.684	785.102	579.535	466.894	860.953	108.009	733.775	256.893	156.022	566.409	364.087	272.168	292.963	357.746	254.006	459.196	624.291	657.448	804.686	170.904	8.6166	29.1952	9.48871	2.22671	3.90031	31.8108	0	223.006	0	8.35849
g31762.t1	NA	AT5G16180.1	plastidial RNA splicing factor *(CRS1)	chloroplastic group iia intron splicing facilitator crs protein	Chloroplastic group IIA intron splicing facilitator CRS1, chloroplastic			1.33737			1.19692			1.12527				776.626	823.641	1175.86	579.737	525.468	596.012	607.574	867.155	625.629	702.94	996.969	821.984	752.031	841.472	542.719	642.906	478.984	534.898	649.75	737.37	1003.9	644.773	1608.43	1714.99	1368.48	1379.45	1454.82	1228.96	1311.2	858.263	1300.03	590.667
g7473.t1	NA	AT3G47860.1	regulatory protein lipocalin *(LCNP) of non-photochemical quenching	lipocln cytosolic fa bd dom domain containing protein	Chloroplastic lipocalin												-1.13379	559.28	698.847	944.068	466.738	327.784	298.523	975.152	452.607	658.983	570.02	628.993	792.627	809.082	669.183	519.535	743.49	940.731	1035.93	1080.33	694.555	677.1	607.041	528.485	656.422	605.169	649.086	801.514	379.609	884.386	934.671	875.633	379.847
g1412.t1	NA	AT4G22140.2	component *(SHL/EBS) of PRC1 complex	bah and domain containing protein	Chromatin remodeling protein EBS												-1.41018	118.222	151.602	126.891	153.286	177.409	165.272	142.749	145.04	145.542	213.438	138.359	132.968	119.288	107.369	129.62	136.877	128.818	96.6204	105.155	126.542	161.161	116.525	45.9552	43.322	55.878	43.4208	37.053	36.0523	29.5205	70.1892	32.0102	46.4361
g31704.t1	NA	AT2G33590.1	phaseic acid reductase *(CRL1/2)	epimerase domain containing protein	Cinnamoyl-CoA reductase 1		1.13105	1.05171		1.17668				1.19714	1.18389	1.79636	1.66874	702.055	649.853	845.939	1000.29	878.596	853.217	535.308	871.269	670.101	897.207	600.537	624.259	444.995	564.311	638.617	544.396	262.171	563.785	431.691	480.479	615.546	563.76	591.673	752.484	760.151	679.146	501.19	501.551	546.13	436.239	571.02	641.747
g4940.t1	NA	AT2G02400.1	not classified	bifunctional dihydroflavonol 4 reductase	Cinnamoyl-CoA reductase 1					-1.75237								331.93	240.344	137.042	115.947	135.169	122.921	152.563	424.834	294.117	434.545	401.339	378.182	413.877	395.767	387.807	410.63	244.028	285.877	298.863	452.888	315.607	561.541	502.635	488.785	555.617	415.281	397.832	542.905	302.585	259.433	339.721	521.941
g8314.t1	NA	AT5G58490.1	not classified	epimerase domain containing protein	Cinnamoyl-CoA reductase 1										1.39226		2.23829	97.3056	150.677	66.8292	301.66	211.201	222.084	205.201	104.923	151.606	79.2405	99.1082	190.818	259.321	113.611	280.317	194.946	534.321	161.366	178.211	242.618	313.369	214.184	194.352	262.757	236.164	241.598	307.15	496.249	151.293	272.761	204.452	440.214
g21861.t1	NA	AT4G19810.2	EC_3.2 glycosylase	gh domain containing protein	Class V chitinase	-1.51592						-1.97646						802.999	372.533	1525.23	2013.36	1883.91	708.604	1040.28	4726.66	1679.8	3103.16	263.961	366.957	85.0573	652.952	1669.26	292.419	333.837	723.159	426.156	810.631	1754.86	744.652	772.622	676.2	729.577	1225.8	831.742	1266.07	1392.38	1730.74	1339.26	2668.22
g19180.t1	NA	AT3G11130.1	heavy chain of clathrin triskelion	clathrin heavy chain	Clathrin heavy chain 2						1.09216							341.024	341.104	439.888	226.982	231.476	216.92	273.007	223.218	214.27	203.214	356.201	221.038	262.433	258.434	188.634	237.461	281.221	181.288	293.328	199.803	304.415	174.233	319.772	425.686	401.689	362.954	849.293	221.616	377.617	231.891	317.004	143.023
g653.t1	NA	AT3G21360.1	not classified	taud domain containing protein	Clavaminate synthase-like protein At3g21360					-1.09791	-1.19861					-1.20201		525.632	602.709	460.191	540.433	489.986	529.903	505.866	440.264	525.569	318.24	449.421	689.016	721.95	695.401	387.807	709.271	684.003	687.3	748.264	391.995	747.608	368.442	596.46	527.398	625.201	532.183	423.184	487.766	501.849	607.714	523.521	521.941
g18567.t1	NA	AT3G52140.1	regulatory protein *(FRIENDLY) of mitochondrion division	clustered mitochondria protein homolog	Clustered mitochondria protein						-4.87522						-5.07481	23.6444	41.598	65.1373	24.5651	44.7746	17.5602	50.8542	46.2894	29.3106	90.7432	84.3891	38.8543	12.4474	49.939	53.745	42.5148	65.3159	54.7847	35.4208	57.0867	88.4147	55.4882	0	0	4.21721	0	0	3.18108	0	14.2155	0	0
g22076.t1	NA	AT1G20160.1	protease *(SBT5)	subtilisin protease sbt	CO(2)-response secreted protease		4.48382	5.52848		4.44514							4.16038	68.2049	77.6496	33.8376	69.765	87.0148	53.7134	68.6978	5.14327	32.3427	19.1711	9.81269	7.77086	1.03728	1.24847	2.10765	0	1.81433	0	2.2138	0	2.23835	2.21953	69.8902	62.1576	151.819	50.101	18.5265	56.1992	34.4406	54.1967	81.5743	54.7946
g754.t1	NA	AT1G52360.3	not classified	coatomer subunit beta 1	Coatomer subunit beta'-2	-1.15501											1.12976	1224.05	887.424	398.437	1543.67	421.557	477.223	1251.73	736.516	482.109	520.176	337.557	310.834	448.107	142.326	327.739	185.613	671.303	466.168	710.629	411.024	160.042	540.455	869.319	858.905	941.491	326.213	123.835	1553.43	756.463	2165.2	977.859	3756.68
g17175.t1	NA	AT4G16120.1	regulatory protein *(COB) of cellulose-hemicellulose network assembly	cobra protein	COBRA-like protein 7					1.30145								153.688	116.474	118.431	323.277	228.942	192.129	96.3554	81.2636	66.7069	95.8555	108.921	87.2063	119.288	61.1753	87.4674	80.8817	107.046	88.6517	61.9863	101.805	179.068	12.2074	112.016	155.394	160.254	138.056	133.586	93.3118	116.852	111.059	118.747	144.881
g27975.t1	NA	AT1G29390.1	cold-responsive regulatory protein *(COR413-TM)	arath cold regulated inner membrane protein 2 chloroplastic	Cold-regulated 413 inner membrane protein 2, chloroplastic						-1.49596							4795.26	5851.45	4599.37	4775.46	5207.37	4292.94	5593.07	3079.79	5342.61	3062.26	5122.22	5184.89	4571.31	4801.63	4778.04	5102.81	7416.08	3006.19	5509.04	4715.36	2595.36	4993.94	5401.65	5801.38	5582.53	2807.88	2346.04	3523.58	3441.6	4415.7	3356.94	3200.37
g1633.t1	NA	AT1G16670.1	cold-responsive protein kinase *(CRPK)	protein kinase domain containing	Cold-responsive protein kinase 1						-1.64124							241.9	227.402	144.656	296.747	347.214	206.59	488.022	157.384	119.264	39.6203	132.471	248.667	365.124	61.1753	83.2521	81.9187	518.899	306.795	423.942	166.503	60.4354	124.294	132.121	140.326	139.168	41.1941	29.2524	96.4929	113.162	343.838	181.735	307.407
g25078.t1	NA	AT5G64330.1	not classified	btb poz domain containing protein	Coleoptile phototropism protein 1	-5.03326	-5.14617		-8.03703	-8.30852	1.53219				-6.51983	-6.61694	1.37775	1.8188	0.9244	0	0	0	0	0	2.05731	0	0	0	0	0	0	0	0	0	0	0	1.90289	0	0	265.2	201.541	163.417	1136.74	941.926	1787.77	218.944	79.9624	153.855	514.512
g31617.t1	NA	AT1G52770.1	substrate adaptor of CUL3-based E3 ubiquitin ligase complex	btb poz domain containing protein	Coleoptile phototropism protein 1					-1.43041								221.893	140.509	256.32	139.53	200.218	82.636	200.74	131.668	219.324	276.064	364.051	438.622	232.352	317.113	299.286	435.517	179.619	497.047	551.236	370.112	546.157	250.807	365.727	305.137	294.15	321.759	297.399	297.962	264.455	223.006	234.397	286.975
g9596.t1	NA	AT2G46270.1	bZIP class-G transcription factor	bzip domain containing protein	Common plant regulatory factor 1					1.83145								340.115	271.774	195.412	539.45	431.695	598.078	592.407	73.0344	118.253	77.9624	175.647	164.051	385.87	148.569	86.4135	131.692	974.296	270.935	394.056	148.425	130.943	55.4882	143.61	235.446	178.177	104.655	75.081	129.364	186.963	413.139	220.973	177.386
g20716.t1	NA	AT5G24320.1	not classified	wd repeat containing protein	COMPASS-like H3K4 histone methylase component WDR5B			-1.43986			-1.68098			-2.2339			-1.13073	418.323	312.447	176.801	245.651	237.39	265.468	429.138	126.524	101.071	56.2352	337.557	221.038	358.9	227.222	200.226	206.352	484.427	173.319	228.021	172.211	182.425	225.282	67.9754	116.781	115.973	46.7609	94.5826	60.4406	28.2905	139.49	49.5641	42.7212
g4486.t1	NA	AT4G15890.1	component *(CAP-D2B) of condensin II complex	cnd domain containing protein	Condensin-2 complex subunit CAP-D3						2.25593							31.8289	35.1272	47.3726	29.4782	16.8961	46.4828	15.1671	58.6332	18.1928	26.8395	33.3631	26.7663	19.7084	54.9329	27.3994	38.367	14.5147	9.96086	40.9553	31.3977	49.2437	29.9636	50.7422	42.3802	33.7377	135.829	121.885	44.5352	98.4017	33.7619	32.0102	14.8595
g4507.t1	NA	AT3G16730.1	component *(CAP-H2) of condensin II complex	condensin complex subunit h2	Condensin-2 complex subunit H2	-1.13176		-1.23183	-1.52862						-2.01439		-1.84903	139.138	183.956	163.266	99.2431	131.789	116.723	132.935	178.986	72.7711	103.524	80.4641	76.8451	97.5048	17.4786	47.4221	41.4778	58.0586	41.8356	42.0622	78.0185	14.5493	41.0613	92.8678	49.9145	93.8328	100.202	128.71	41.3541	114.392	81.7393	86.7372	63.1531
g25620.t1	NA	AT1G66240.1	copper chaperone *(ATX/CCH)	hma domain containing protein	Copper transport protein ATX1	-3.81455	-3.6513	-6.57014	-3.95134	-3.96837	-5.89009	-4.28747	-4.20555	-5.43366	-3.73938	-3.54078	-6.44692	123.678	73.0276	65.1373	55.0259	130.945	58.8782	51.7464	88.4642	101.071	67.7379	52.0073	77.7086	98.542	57.4298	84.3059	94.362	53.5228	50.8004	59.7725	96.0959	66.0313	75.464	12.4462	10.3596	8.43441	31.1739	5.85047	26.509	22.1404	31.0965	8.26069	22.2893
g13446.t2	NA	AT3G56240.3	copper chaperone *(ATX/CCH)	hma domain containing protein	Copper transport protein ATX1			-3.85622			-4.98288	1.40869		-3.12646	1.1047		-3.94432	513.81	763.555	1147.09	978.675	967.3	1090.8	457.688	1380.45	2030.52	1689.61	1962.54	551.731	1120.27	2503.19	1197.14	2071.82	1986.69	1332.76	1986.88	3252.04	1131.48	1669.09	16.2758	16.9521	60.0952	31.1739	27.3022	44.5352	13.5302	126.163	23.7495	20.4319
g21490.t1	NA	AT5G21930.2	P1B-type heavy metal cation-transporting ATPase *(HMA)	copper exporting p tye atase	Copper-transporting ATPase PAA2, chloroplastic									1.00418				702.965	611.029	462.729	558.12	524.623	568.123	587.054	376.487	346.673	384.7	492.597	535.326	511.381	589.28	723.977	607.65	438.161	470.153	451.615	492.848	613.307	692.493	617.523	621.576	512.391	477.629	528.492	691.356	985.247	707.223	1103.83	675.181
g5737.t1	NA	AT4G33640.1	not classified	costars family protein abracl	Costars family protein		-1.22806			-1.58686							-1.19288	63.6579	61.0104	141.272	49.1303	22.8097	35.1203	173.975	133.725	61.6533	104.802	275.737	371.274	283.179	220.98	134.889	169.022	381.917	683.315	477.073	184.58	195.855	217.514	64.1458	135.617	118.082	71.2547	76.0561	47.7163	246.004	154.594	217.876	60.3669
g13406.t1	NA	AT1G03940.1	EC_2.3 acyltransferase	coumaroyl coa anthocyanidin 3 o glucside transferase	Coumaroyl-CoA:anthocyanidin 3-O-glucoside-6''-O-coumaroyltransferase 1	-3.74311	1.82972	1.21479	-1.95819	3.07062	3.24237	-1.24079	1.99405	1.78707	-3.78859			16236.4	15057.6	15805.5	5857.31	6463.59	6660.46	9119.86	7677.87	5227.39	3999.09	184.479	202.906	476.114	249.695	108.544	125.47	874.508	801.85	868.916	148.425	308.892	59.9273	10391.6	12482.4	9138.69	8071.82	9859.02	3187.45	8606.46	7279.24	7073.21	2423.03
g18268.t1	NA	AT4G30870.1	component *(MUS81) of MUS81-EME1 Holliday junction cleavage heterodimer	ashgo crossover junction endonuclease mus	Crossover junction endonuclease MUS81	1.75993			2.00564						1.91265			61.8391	33.2784	83.748	43.2346	23.6545	45.4498	56.2073	18.5158	30.3213	21.7272	200.179	179.593	255.172	313.367	125.405	229.165	127.003	158.378	199.242	157.94	340.229	176.452	64.1458	80.0515	41.1178	65.6879	71.1807	30.7505	61.5011	57.7506	26.8472	55.7233
g2854.t1	NA	AT3G01100.1	calcium-permeable channel *(OSCA)	arath csc protein erd	CSC1-like protein HYP1					1.10385								153.688	105.382	126.891	547.311	623.465	953.413	319.4	72.0057	217.303	98.4116	80.4641	61.3034	65.3489	188.52	170.719	152.431	379.195	124.511	204.776	139.862	136.539	85.4518	79.4642	129.966	131.788	251.618	200.866	300.082	198.034	235.445	143.529	229.394
g7962.t1	NA	AT5G59100.1	protease *(SBT4)	subtilisin protease sbt	Cucumisin	4.28785	3.71472	5.93179			2.82871			2.28757			1.94911	1433.21	949.359	1293.44	162.13	148.685	63.01	739.617	2417.34	1726.29	2251.96	457.271	2455.59	2497.78	103.623	605.949	142.062	518.899	308.787	482.608	901.018	473.411	1700.16	6219.27	4886.91	5398.02	1943.92	195.016	3474.8	1057.82	4256.66	503.902	7452.06
g17889.t1	NA	AT2G02560.2	adaptor protein exchange factor *(CAND1)	cullin associated nedd dissociated protein 1	Cullin-associated NEDD8-dissociated protein 1		-1.05274			-1.24187						-1.73184		305.558	293.959	245.322	186.695	327.784	278.897	277.468	271.564	158.681	181.486	674.132	524.101	618.222	556.82	750.322	457.293	921.681	480.114	603.26	678.38	691.65	560.431	631.884	498.203	613.604	574.491	622.1	566.233	581.8	564.179	585.476	671.466
g23471.t1	NA	AT3G23490.2	cyanase *(CYN)	cyanate hydratase	Cyanate hydratase			-1.55314			-1.95791							1079.46	1146.26	1619.97	1225.31	1421.8	1236.44	975.152	1772.37	1207.8	1385.43	628.993	663.113	508.269	651.704	615.433	600.391	570.607	655.425	443.866	480.479	829.308	564.87	282.433	377.655	171.851	126.922	241.819	375.368	348.096	442.458	580.313	442.071
g23478.t1	NA	AT3G23490.2	cyanase *(CYN)	cyanate hydratase	Cyanate hydratase			1.98063			1.59165			1.08787			1.6276	285.551	346.65	520.252	350.79	396.213	324.346	299.772	480.381	416.412	431.989	226.673	322.922	212.643	225.974	277.156	234.35	230.42	318.748	170.462	274.016	289.866	229.721	1076.12	1358.05	1364.27	1233.6	939	1290.46	843.795	755.2	930.36	1182.26
g30551.t1	NA	AT2G44450.1	EC_3.2 glycosylase	beta glucosidase	Cyanogenic beta-glucosidase (Fragment)		-3.26643							-2.25128				3.63759	5.5464	1.69188	6.87824	10.1376	4.1318	1.78436	0	4.04284	2.55615	27.4755	50.0789	40.4541	39.9512	94.8441	43.5517	35.3795	40.8395	48.7036	62.7953	51.482	67.6956	7.6592	7.53426	18.9774	11.1335	14.6262	3.18108	14.7603	15.9925	7.2281	18.5744
g29922.t1	NA	AT4G34490.2	regulatory protein *(CAP1) of actin organisation	adenylyl cyclase associated protein	Cyclase-associated protein 1						1.31262							666.589	816.245	1149.63	935.44	739.203	807.767	796.716	711.828	834.846	1062.08	1004.82	976.538	874.431	1207.28	804.067	1129.23	751.133	1254.07	922.047	903.872	1435.9	877.823	1115.37	1199.83	1020.56	1530.86	1848.75	1017.95	1477.26	928.452	1259.76	937.08
g23093.t1	NA	AT5G53130.1	cyclic nucleotide-gated cation channel *(CNGC)	cyclic nucleotide binding domain containing protein	Cyclic nucleotide-gated ion channel 1												-1.06718	315.561	136.811	260.549	320.329	530.537	252.04	134.719	377.516	238.528	368.085	105.977	120.017	196.047	154.811	163.343	187.687	151.497	107.577	157.18	150.328	283.151	146.489	165.63	194.949	134.951	152.53	159.913	92.2514	291.515	112.836	263.309	115.161
g20510.t1	NA	AT1G44110.1	regulatory protein *(CYCA) of cell cycle	cyclin n termial domai cotaiig protei	Cyclin-A1-1	7.86715			7.54751			7.22415			7.75261			0	0	0	0	0	1.03295	0	0	0	0	283.587	295.293	297.701	274.664	326.685	243.682	231.327	188.26	233.556	245.473	265.244	348.466	0	0	0	0	0	0	0	0	0	0
g20511.t1	NA	AT1G44110.1	regulatory protein *(CYCA) of cell cycle	cyclin a1 1	Cyclin-A1-1						2.36411							20.0068	16.6392	49.0645	8.84345	13.5169	20.659	20.5201	68.9198	19.2035	113.748	9.81269	21.5857	6.22371	7.49085	6.32294	4.14778	9.07166	20.9178	15.4966	20.9318	8.95339	1.10976	82.3364	28.2535	18.9774	159.21	280.823	6.36217	123.002	15.104	38.2057	21.3606
g22905.t1	NA	AT5G11300.1	regulatory protein *(CYCA) of cell cycle	arath cyclin a2 2	Cyclin-A2-2	-2.0266	-3.12735			-5.79596						-2.95123	-2.09204	10.0034	5.5464	4.22969	0	1.68961	0	3.56872	9.25788	6.06426	1.27807	13.7378	22.4491	10.3728	22.4725	4.21529	14.5172	0	18.9256	5.53449	19.9803	17.9068	8.87811	39.2534	46.1473	22.1403	34.514	54.6044	43.4748	39.3607	14.2155	39.2383	13.9308
g16010.t1	NA	AT5G67260.1	regulatory protein *(CYCD) of cell cycle	b cyclin	Cyclin-D3-2						1.02128							186.427	215.385	219.944	145.426	170.65	149.778	156.131	327.112	230.442	311.85	396.433	375.591	238.575	285.901	321.416	272.717	286.664	365.564	356.421	279.725	355.897	240.819	389.662	382.364	335.268	419.735	461.212	305.384	430.508	249.66	427.491	263.757
g16410.t1	NA	AT1G67580.1	catalytic component *(CDKG) of cyclin-dependent kinase complex	cyclin dependent kinase 1	Cyclin-dependent kinase G-2					1.04017								1184.04	874.483	1098.87	1867.93	2436.41	1462.66	1217.82	976.192	954.11	886.982	1092.15	930.776	1200.14	1036.23	1294.1	807.781	1937.71	1190.32	1393.59	1019.95	1019.57	1104.22	1003.35	1014.3	1021.62	773.781	844.418	1058.24	932.357	1167.45	1071.82	1080.1
g10913.t1	NA	AT3G63120.2	regulatory protein *(CYCP/CYCU) of cell cycle:w	cyclin 1	Cyclin-P3-1												1.5695	217.346	294.884	291.849	760.537	676.688	678.648	175.759	389.86	517.483	544.459	217.842	228.809	173.227	629.231	852.543	778.746	196.855	223.123	140.576	474.771	434.24	497.174	232.648	222.261	234.055	970.845	766.412	1334.99	193.113	178.583	224.071	1057.81
g31211.t1	NA	AT3G60550.1	regulatory protein *(CYCP/CYCU) of cell cycle:w	cyclin u2 1	Cyclin-U2-2			-3.32061			-5.81526			-4.05087			-2.97982	33.6477	63.7836	60.9076	52.0781	64.2051	64.0429	40.1481	45.2607	41.4391	10.2246	100.089	99.2943	162.854	68.6661	74.8215	43.5517	115.21	82.6752	70.8415	67.5526	71.6271	84.3421	7.6592	7.53426	4.21721	0	0.975078	0	3.69007	15.104	2.06517	1.85744
g22154.t1	NA	AT4G35350.1	Papain-type subclass RD21/XCP thiol protease	cysteine protease xcp	Cysteine protease XCP1			1.11144				1.51071	1.27807		1.16048	1.03306		1471.41	1813.67	1648.74	2580.32	2787.85	2491.48	2411.56	1245.7	2990.69	2108.82	1217.75	1788.16	2229.12	2946.4	2242.54	2930.41	2421.23	2447.38	3203.37	2334.84	2255.14	2292.77	1799.91	1947.61	1958.89	2523.97	3116.35	2317.95	1789.68	2020.38	1453.88	1775.72
g7616.t1	NA	AT3G12490.1	Cystatin protease inhibitor	cysteine proteinase inhibitor	Cysteine proteinase inhibitor												1.21281	437.421	220.932	249.552	431.364	370.024	377.027	262.301	613.077	542.751	631.368	292.418	466.251	435.66	265.925	713.439	370.19	515.27	633.511	351.994	631.759	796.852	753.53	393.491	193.065	474.436	370.747	77.0312	603.346	217.714	511.759	240.593	1814.72
g4850.t1	NA	AT5G47550.1	Cystatin protease inhibitor	cystatin domain containing protein	Cysteine proteinase inhibitor 1					1.04895								201.886	138.66	126.045	375.355	356.507	151.844	112.415	103.894	195.067	62.6256	18.6441	65.6206	97.5048	87.3932	150.697	184.576	152.404	55.7808	73.0553	112.27	154.446	87.6714	72.7624	120.548	98.05	261.638	124.81	204.65	109.472	119.055	155.921	393.778
g14809.t1	NA	AT3G12490.2	Cystatin protease inhibitor	cysteine proteinase inhibitor	Cysteine proteinase inhibitor 12					1.76079	1.02573		1.23806	1.40116		1.19508	1.28927	983.969	966.923	991.44	2160.75	2689.85	1585.58	1316.86	1120.2	1582.77	1389.27	502.41	647.571	492.71	506.881	498.459	588.985	551.557	561.793	562.305	553.741	551.753	533.796	931.55	925.772	1025.84	1391.69	1234.45	1300	1252.16	1436.66	1497.25	1779.43
g26268.t1	NA	AT4G05200.2	DUF26 protein kinase	arath cysteine rich receptor protein kinase	Cysteine-rich receptor-like protein kinase 10	-3.85017			-3.80103						-3.34022			131.863	155.299	119.277	131.669	167.271	128.086	76.7274	170.756	125.328	80.5186	2.94381	0.863429	0	0	0	0	0	0	0	0	2.23835	0	53.6144	36.7295	75.9097	31.1739	27.3022	96.4929	38.1307	87.0701	33.0428	51.0797
g26265.t1	NA	AT4G05200.2	DUF26 protein kinase	cysteine rich receptor kinase protein	Cysteine-rich receptor-like protein kinase 25		-1.42279	-1.28088		-1.58731	-3.15003			-1.83107				89.121	108.155	53.2942	67.7998	93.7732	71.2736	53.5308	106.98	88.9425	63.9036	140.321	180.457	304.962	103.623	220.249	111.99	218.627	85.6634	174.89	357.743	55.9587	367.332	90.953	83.8186	90.6699	20.0404	1.95016	62.5613	13.5302	57.7506	10.3259	79.87
g26266.t1	NA	AT4G05200.2	DUF26 protein kinase	cysteine rich receptor kinase protein	Cysteine-rich receptor-like protein kinase 25	-5.40627	-1.07783		-5.87264	-1.05299		-6.21642			-7.82055			250.085	253.286	186.953	158.199	147.841	159.074	163.269	122.41	175.864	132.92	5.88761	8.63429	10.3728	12.4847	1.05382	5.18473	7.25733	3.98435	2.2138	5.70867	3.35752	5.54882	427	417.21	374.277	222.671	155.037	282.056	265.685	258.545	274.668	178.315
g26267.t1	NA	AT4G05200.2	DUF26 protein kinase	arath cysteine rich receptor protein kinase	Cysteine-rich receptor-like protein kinase 25	-4.08838			-7.55178			-6.2416			-7.61185			196.43	152.526	168.342	496.216	396.213	323.313	107.954	167.67	230.442	109.914	11.7752	0.863429	7.26099	1.24847	4.21529	0	0	0.996086	0	4.75722	0	2.21953	220.202	187.415	211.915	173.683	101.408	253.426	115.622	260.322	147.66	236.824
g18203.t1	NA	AT4G05200.1	not classified	cysteine rich receptor kinase protein	Cysteine-rich receptor-like protein kinase 25				1.37559									120.041	107.23	125.199	112.017	108.98	70.2406	99.9241	34.9742	88.9425	51.1229	121.677	130.378	143.145	243.453	267.671	215.685	41.7296	88.6517	97.4071	111.319	175.71	124.294	114.888	156.336	104.376	131.376	134.561	111.338	77.4914	127.051	64.0203	37.1489
g26230.t1	NA	AT4G05200.1	DUF26 protein kinase	arath cysteine rich receptor protein kinase	Cysteine-rich receptor-like protein kinase 25					3.30862								212.799	47.1444	71.9048	101.208	85.3252	101.229	49.962	17.4871	119.264	10.2246	0	0	61.1998	17.4786	34.7762	15.5542	35.3795	3.98435	22.138	30.4462	4.4767	33.2929	0	3.76713	3.1629	0	4.87539	4.24145	2.46004	2.66541	0	5.57233
g26274.t1	NA	AT4G21410.3	DUF26 protein kinase	arath cysteine rich receptor protein kinase	Cysteine-rich receptor-like protein kinase 29									-1.33271				535.636	279.169	470.342	472.633	505.193	365.664	171.298	423.805	373.963	185.321	127.565	179.593	218.867	272.168	311.932	233.313	204.112	214.159	137.255	281.628	448.789	263.014	134.993	182.706	156.037	218.217	120.91	227.978	130.382	120.832	114.617	402.136
g17542.t1	NA	AT4G15730.1	not classified	cw type domain containing protein	Cysteine-tryptophan domain-containing zinc finger protein 3		9.33849			6.64858						8.76019		728.428	807.926	548.168	511.937	489.141	629.067	523.709	642.908	509.398	406.427	0.981269	0	0	0	0	0	0	1.99217	0	0	4.4767	0	0.9574	0	15.8145	2.22671	0	0	0	112.836	0	3.71489
g3131.t1	NA	AT5G40670.1	not classified	cystinosin homolog	Cystinosin homolog			-1.48044			-2.36271							321.927	294.884	157.345	164.095	282.164	233.447	131.15	227.332	217.303	126.529	181.535	171.822	336.08	247.198	181.258	282.049	201.391	138.456	206.99	293.996	124.228	226.392	42.1256	38.6131	66.421	18.927	9.75078	59.3802	11.0702	85.2932	18.5865	50.151
g2489.t1	NA	AT2G19570.1	cytidine deaminase *(CDA)	cytidine deaminase	Cytidine deaminase 1					1.08044						1.33796		2809.13	2531.93	2813.59	1944.58	1411.67	1743.62	3051.25	1977.07	2073.98	3095.49	1969.41	1583.53	1147.24	1064.95	1187.66	975.766	1808.89	1559.87	1819.74	1168.37	1020.69	1331.72	1435.14	1570.89	1943.08	1108.9	942.901	872.677	1250.93	1682.76	1060.47	792.199
g20743.t1	NA	AT5G53560.1	cytochrome electron shuttle hemoprotein *(Cyt-b5)	cytochrome b5 heme binding domain containing protein	Cytochrome b5 isoform E	1.29621			1.8389			1.06277			1.51799	1.13143		1153.12	1247.94	1076.03	1519.11	1488.54	1469.89	970.691	2488.31	2249.84	3067.37	1928.19	2426.23	1744.71	3157.39	3694.71	3387.7	1560.33	2305.94	1548.55	3243.47	2825.91	4008.47	1305.89	1176.29	1187.14	1393.92	1190.57	2060.28	1055.36	1297.17	1155.46	2851.17
g4854.t1	NA	AT5G47530.1	not classified	cytochrome b561 and domon domain containing protein	Cytochrome b561 and DOMON domain-containing protein At5g47530					1.21602								1750.59	1232.23	1520.15	2954.69	2379.81	1881	1282.06	1185.01	1523.14	881.87	1077.43	1093.1	1475.02	1021.25	1394.21	1261.96	915.33	1222.2	1188.81	1157.91	1118.05	897.799	1122.07	970.036	1221.94	1147.87	831.742	1546.01	1045.52	1439.32	1173.02	1710.7
g795.t1	NA	AT1G80230.1	component *(COX5b) of cytochrome c oxidase complex	cytochrome c oxidase subunit 5b 1 mitohondrial	Cytochrome c oxidase subunit 5b-2, mitochondrial						1.09733							225.531	188.578	258.011	290.851	229.787	215.887	242.673	258.192	298.159	396.203	206.066	253.848	177.376	242.204	348.816	260.273	191.412	386.482	200.349	225.492	566.302	275.221	210.628	243.922	239.326	464.269	603.574	291.599	526.449	235.445	448.142	367.774
g31645.t1	NA	AT1G80230.1	component *(COX5b) of cytochrome c oxidase complex	cytochrome c oxidase subunit 5b 1 mitohondrial	Cytochrome c oxidase subunit 5b-2, mitochondrial						1.28784			1.00591			1.25287	390.132	235.722	243.63	320.329	259.355	251.007	365.794	106.98	171.821	184.042	251.205	285.795	292.514	299.634	402.561	243.682	309.344	321.736	275.618	269.259	430.882	350.685	489.231	537.758	520.825	661.333	779.088	630.915	696.192	620.153	736.234	729.975
g7035.t1	NA	AT4G10040.1	cytochrome c protein	cytochrome c domain ontaining protein	Cytochrome c-2									1.4959				208.252	183.956	234.325	419.572	254.286	297.49	322.969	228.361	379.016	502.283	200.179	191.681	244.799	529.353	230.787	458.33	206.834	391.462	247.945	226.444	448.789	237.49	196.267	325.857	234.055	428.642	339.327	383.851	865.935	606.826	848.786	515.44
g1576.t1	NA	AT3G14690.1	EC_1.14 oxidoreductase acting on paired donor with incorporation or reduction of molecular oxygen	cytochrome p450 family protein	Cytochrome P450 716A67		-3.01557	-3.16911		-2.3421	-2.16206			-3.53325			-3.48504	23.6444	28.6564	16.9188	16.7043	6.75843	24.7908	33.0106	17.4871	9.09639	2.55615	71.6326	82.0257	127.586	74.9085	48.4759	39.4039	56.2443	74.7065	64.2001	78.9699	57.0779	52.1589	15.3184	22.6028	26.3575	24.4938	20.4766	16.9658	18.4503	9.77318	15.4888	3.71489
g2580.t1	NA	AT3G14660.2	not classified	cytochrome p450 protein	Cytochrome P450 716A67												1.47689	29.1007	27.732	29.6079	16.7043	23.6545	20.659	14.2749	22.6304	28.2999	39.6203	17.6628	23.3126	13.4847	11.2363	30.5609	3.11084	38.101	44.8239	27.6725	25.689	32.456	22.1953	31.5942	47.0891	62.2038	33.4006	31.2025	45.5955	77.4914	57.7506	115.65	160.669
g15776.t1	NA	AT1G19630.1	EC_1.14 oxidoreductase acting on paired donor with incorporation or reduction of molecular oxygen	cytochrome p450 722	Cytochrome P450 716B1			-1.2429			-1.82832			-1.08581			-1.52069	806.636	1561.31	451.731	628.867	629.379	747.856	616.496	632.622	887.403	406.427	1007.76	834.072	2172.07	589.28	648.101	854.443	860.9	650.444	1108.01	1399.57	362.612	951.068	626.139	882.45	784.4	328.44	167.713	570.474	431.738	630.814	524.554	271.187
g27776.t1	NA	AT5G57260.1	EC_1.14 oxidoreductase acting on paired donor with incorporation or reduction of molecular oxygen	cytochrome p450 cyp736a12	Cytochrome P450 71AU50	1.21975	-3.47231	1.14366		-4.47472	1.85965			1.55861	2.52369	-3.8695	3.08892	7.27519	0	1.69188	1.96521	1.68961	4.1318	3.56872	4.11461	2.02142	1.27807	160.928	218.447	279.03	164.799	290.855	266.495	127.003	155.389	153.859	304.462	248.457	327.38	226.904	195.891	203.48	264.978	101.408	554.569	154.983	199.017	195.159	498.723
g27775.t1	NA	AT4G36220.1	EC_1.14 oxidoreductase acting on paired donor with incorporation or reduction of molecular oxygen	cytochrome p450 cyp736a12	Cytochrome P450 71AU50		-6.70988			-6.49581						-3.84741		0.909398	0	0	3.93042	0.844804	0	0.892179	0	7.07497	0	91.258	115.699	154.555	118.605	140.159	169.022	83.4593	154.393	102.942	176.017	96.249	186.44	116.803	76.2844	98.05	91.2951	71.1807	324.471	92.2516	95.9548	89.835	260.971
g7366.t1	NA	AT5G25140.1	EC_1.14 oxidoreductase acting on paired donor with incorporation or reduction of molecular oxygen	cytochrome p450 71d10 isoform	Cytochrome P450 71D10			-3.27665			-4.94876						-2.44852	36.3759	26.8076	43.9888	58.9563	96.3076	145.646	32.1185	49.3754	52.5569	116.305	321.856	354.869	165.966	278.41	270.833	171.096	48.0798	255.994	75.2691	228.347	279.794	265.234	6.7018	2.82535	10.543	3.34006	7.80063	2.12072	4.92009	11.5501	2.06517	19.5032
g8230.t1	NA	AT4G13310.2	EC_1.14 oxidoreductase acting on paired donor with incorporation or reduction of molecular oxygen	cytochrome p450 family protein	Cytochrome P450 71D11 (Fragment)	-1.02511										1.24551	1.10387	969.418	1000.2	816.331	2107.69	2171.15	2152.67	243.565	1919.47	1626.23	1207.78	338.538	274.57	344.378	769.061	942.118	864.813	135.168	101.601	94.0864	607.022	662.551	781.274	930.593	592.381	697.948	1098.88	545.069	1442.09	436.658	188.356	384.122	1416.3
g1570.t1	NA	AT3G14690.1	EC_1.14 oxidoreductase acting on paired donor with incorporation or reduction of molecular oxygen	cytochrome p450 cyp72a219	Cytochrome P450 72A68	-2.53017			-2.72486			-2.88427			-2.19239			1823.34	2169.57	1944.81	2182.37	2308.85	1990.5	1471.2	2185.89	1910.24	1706.23	463.159	379.909	426.324	474.42	373.054	478.032	202.298	328.708	316.573	407.218	396.188	388.417	2017.24	1976.8	1917.77	2035.21	1654.71	2774.97	1767.54	1768.06	2018.71	1713.49
g28789.t1	NA	AT3G48270.1	EC_1.14 oxidoreductase acting on paired donor with incorporation or reduction of molecular oxygen	quality protein cytochrome p450 71a26	Cytochrome P450 736A117		-5.09946			-4.59048			-5.28865			-3.73092		47.2887	44.3712	41.451	51.0955	49.8434	76.4383	25.8732	97.7221	80.8568	49.8448	1449.33	1294.28	1718.78	1337.12	1333.09	1529.49	928.031	1155.46	1058.2	1459.52	1009.49	1417.17	1862.14	1510.62	1559.31	1317.1	1098.91	2427.17	1559.67	1187.89	1934.03	1158.12
g16455.t1	NA	AT3G48280.1	EC_1.14 oxidoreductase acting on paired donor with incorporation or reduction of molecular oxygen	quality protein cytochrome p450 71a26	Cytochrome P450 736A117				-1.4541									203.705	20.3368	182.723	368.477	166.426	204.524	44.609	223.218	777.236	283.732	19.6254	25.0394	24.8948	69.9146	269.779	145.172	131.539	128.495	52.0242	112.27	361.493	179.782	21.0628	35.7877	55.878	616.798	228.168	1900.17	141.453	181.248	210.648	3527.28
g12026.t1	NA	AT2G45550.1	EC_1.14 oxidoreductase acting on paired donor with incorporation or reduction of molecular oxygen	cytochrome p450 protein	Cytochrome P450 76T24			-1.11147					-1.9497	-2.03032				913.945	957.679	1180.08	308.538	314.267	293.358	656.644	718	505.355	502.283	1094.11	753.773	1076.7	365.803	455.252	437.591	1246.45	1500.11	1168.89	408.17	439.835	440.576	675.924	514.213	574.594	251.618	177.464	311.746	633.461	579.283	733.136	278.616
g12025.t1	NA	AT2G45550.1	EC_1.14 oxidoreductase acting on paired donor with incorporation or reduction of molecular oxygen	cytochrome p450 protein	Cytochrome P450 76T24	1.25894			1.38953									1034.9	979.864	1086.19	304.608	328.629	306.786	675.38	718	522.537	554.684	2113.65	1503.23	1959.43	734.103	987.433	766.303	1749.02	2423.48	1991.31	661.254	1074.41	855.628	1227.39	943.666	1138.65	566.697	387.106	601.225	1200.5	679.68	1032.59	380.776
g12024.t1	NA	AT2G45550.1	EC_1.14 oxidoreductase acting on paired donor with incorporation or reduction of molecular oxygen	geraniol 8 hydroxylase	Cytochrome P450 76T24					-1.09128	-1.49995							264.635	296.732	274.084	107.104	112.359	170.437	166.838	273.622	136.446	155.925	875.292	1267.51	433.585	389.524	658.64	491.512	553.371	486.09	552.343	824.902	440.955	1027.64	273.816	145.034	361.625	52.3277	84.8318	178.141	72.5713	133.271	160.051	127.235
g17723.t1	NA	AT1G11600.1	fatty acid epoxygenase *(CYP77B)	cytochrome p450 77a3 protein	Cytochrome P450 77A3		-1.88306				2.92724							22.735	10.1684	57.5238	15.7217	0	18.5931	125.797	72.0057	11.1178	111.192	118.734	67.3474	126.549	132.338	50.5835	136.877	228.606	461.188	731.66	170.309	271.959	49.9394	222.117	307.963	277.281	436.435	470.963	156.933	747.853	381.154	405.806	69.6541
g25611.t1	NA	AT5G04660.1	fatty acyl in-chain hydroxylase *(CYP77A)	cytochrome p450 77a3 protein	Cytochrome P450 77A3				2.30461	2.3749	3.07973	2.21281	3.80729	3.22603				202.796	177.485	1007.51	890.24	318.491	362.566	1059.91	219.103	657.972	943.218	157.984	111.382	256.209	667.934	295.071	571.357	208.648	174.315	687.384	370.112	580.851	58.8175	112.973	989.813	312.073	1043.21	1181.8	189.805	937.277	765.862	231.299	70.5828
g14336.t1	NA	AT2G46660.1	regulatory signalling factor *(CYP78a) involved in female gametogenesis	cytochrome p450 78a6	Cytochrome P450 78A3								-1.01726	-1.27427				2126.17	2491.26	1292.59	1030.75	1338.17	1343.87	1426.59	1692.13	1623.2	1179.66	2348.18	2321.76	2982.19	1514.4	1386.83	2323.79	1769.88	1760.08	1785.43	2122.67	1199.75	2528.04	2826.24	2080.4	2499.75	904.044	713.757	1881.08	1075.04	1422.44	1255.62	1888.09
g6664.t1	NA	AT4G37330.1	EC_1.14 oxidoreductase acting on paired donor with incorporation or reduction of molecular oxygen	cytochrome p450 81e8	Cytochrome P450 81E8					-1.14914								3981.35	4954.79	4219.54	4421.72	6602.98	4745.37	5014.94	3859.51	4198.49	3083.99	8083.69	8219.84	6690.49	11638.3	11972.5	7604.96	3400.06	3735.32	4261.56	6592.56	5870.07	8762.7	6463.41	6109.34	5179.78	6299.36	4999.23	7442.68	5670.4	8357.84	7501.74	5790.58
g16025.t1	NA	AT4G37370.1	EC_1.14 oxidoreductase acting on paired donor with incorporation or reduction of molecular oxygen	cytochrome p450 81e8	Cytochrome P450 81E8					1.85656								142.776	63.7836	87.1317	467.72	99.6868	255.139	253.379	61.7192	408.327	58.7913	11.7752	22.4491	21.783	26.218	80.0906	34.2192	99.7883	45.82	77.4829	20.9318	5.59587	12.2074	20.1054	33.9042	68.5296	138.056	25.352	211.012	97.1717	165.256	96.0305	689.111
g16001.t1	NA	AT4G37370.1	EC_1.14 oxidoreductase acting on paired donor with incorporation or reduction of molecular oxygen	cytochrome p450 81e8	Cytochrome P450 81E8					2.47613							2.48187	113.675	65.6324	82.902	430.381	116.583	217.953	207.878	58.6332	285.02	69.0159	9.81269	18.132	19.7084	9.9878	44.2606	27.9975	90.7166	44.8239	40.9553	18.0774	7.83422	17.7562	25.8498	30.137	52.7151	118.016	22.4268	241.762	71.3413	191.91	169.344	878.571
g29509.t1	NA	AT5G36220.1	EC_1.14 oxidoreductase acting on paired donor with incorporation or reduction of molecular oxygen	quality protein cytochrome p450 81e8	Cytochrome P450 81Q32		-9.63071			-9.0681			-8.20133			-8.01041		3.63759	4.622	19.4566	3.93042	2.53441	10.3295	7.13744	2.05731	9.09639	8.94651	3593.41	4113.37	4996.6	2016.29	1753.56	2209.73	2742.36	3011.17	3242.11	2847.67	1545.58	3050.74	4512.22	4803.09	4130.75	1589.87	1254.93	2258.57	3821.68	2812.01	4173.71	1745.07
g2673.t1	NA	AT4G31940.1	EC_1.14 oxidoreductase acting on paired donor with incorporation or reduction of molecular oxygen	cytochrome p450 family protein	Cytochrome P450 82A1 (Fragment)						1.48834						2.01683	40.0135	12.9416	41.451	187.678	257.665	111.559	33.0106	83.3209	140.489	227.497	20.6066	7.77086	5.18642	56.1814	353.031	114.064	5.443	33.8669	6.64139	32.3491	117.513	21.0855	75.6346	64.0412	68.5296	227.124	285.698	220.555	57.811	34.6504	96.0305	589.738
g2674.t1	NA	AT4G31940.1	EC_1.14 oxidoreductase acting on paired donor with incorporation or reduction of molecular oxygen	cytochrome p450 family protein	Cytochrome P450 82A3					-1.36507								251.903	273.622	111.664	188.66	337.077	264.435	162.377	426.891	112.189	308.016	209.01	301.337	197.084	247.198	478.436	338.044	214.091	259.979	174.89	292.093	123.109	228.611	426.043	282.535	299.422	865.076	312.025	1648.86	264.455	280.757	393.415	1026.24
g31227.t1	NA	AT4G31500.1	EC_1.14 oxidoreductase acting on paired donor with incorporation or reduction of molecular oxygen	cytochrome p450 83b1 protein	Cytochrome P450 83B1		-2.05026	-2.44357		-1.91247	-1.64547		-2.27841	-1.07153		-1.26899	-1.1449	258.269	297.657	192.874	108.087	114.893	157.008	131.15	209.845	202.142	198.101	1172.62	1198.44	949.115	583.038	561.688	521.584	593.287	901.458	684.064	597.507	508.105	670.297	229.776	157.278	189.774	168.117	135.536	154.813	361.626	222.118	391.35	180.172
g31226.t1	NA	AT4G31500.1	EC_1.14 oxidoreductase acting on paired donor with incorporation or reduction of molecular oxygen	cytochrome p450 83b1 protein	Cytochrome P450 83B1	2.03734	3.43261			2.57187	3.34323					2.73146		194.611	173.787	869.625	174.904	93.7732	106.394	69.59	495.811	224.378	575.133	279.662	304.79	21.783	104.872	123.297	40.4409	20.8648	124.511	119.545	58.9896	183.545	46.6101	95.74	39.5549	55.878	156.983	374.43	22.2676	73.8013	31.0965	17.554	15.7883
g22659.t1	NA	AT4G31500.1	EC_1.14 oxidoreductase acting on paired donor with incorporation or reduction of molecular oxygen	cytochrome p450 83b1	Cytochrome P450 83B1					-4.40116								21.8256	12.9416	5.07563	15.7217	1.68961	3.09885	2.67654	0	5.05355	15.3369	37.2882	55.2594	118.25	8.73932	41.0991	57.032	180.526	68.73	73.0553	58.9896	13.4301	55.4882	8.6166	14.1267	22.1403	26.7205	18.5265	33.9316	0	15.9925	11.3584	72.4403
g31218.t1	NA	AT4G31500.1	EC_1.14 oxidoreductase acting on paired donor with incorporation or reduction of molecular oxygen	cytochrome p450 83b1 protein	Cytochrome P450 83B1								-1.46553	-1.50015				2279.86	2401.59	3648.53	488.355	490.831	404.917	974.26	1413.37	1239.13	921.49	4732.66	4594.3	2956.26	440.712	752.43	328.712	2283.34	3444.47	2456.21	566.109	1770.53	603.712	2682.63	2233.91	1995.79	425.301	167.713	240.702	1061.51	816.505	1168.89	469.004
g15748.t1	NA	AT4G36220.1	ferulate 5-hydroxylase *(F5H)	cytochrome p450 84a1 protein	Cytochrome P450 84A1												1.13429	712.968	848.599	358.678	557.137	794.96	684.846	508.542	264.364	560.944	355.304	548.529	710.602	877.543	637.971	710.277	588.985	410.039	475.133	518.029	548.032	517.058	699.151	764.962	421.918	863.473	411.941	292.524	771.943	360.396	356.277	536.945	636.174
g27435.t1	NA	AT2G45970.1	fatty acyl omega-hydroxylase	cytochrome p450 86a1	Cytochrome P450 86A22				1.65533	1.76697	3.30638		4.09517	3.89864				58.2015	48.9932	1102.26	995.379	102.221	269.6	1050.99	110.066	440.67	1085.08	47.1009	69.9377	144.183	606.759	179.15	562.024	84.3664	175.311	881.092	348.229	558.468	37.732	140.738	1270.46	500.793	1552.02	1342.68	222.676	1175.9	949.775	181.735	87.2998
g5709.t1	NA	AT1G64940.1	EC_1.14 oxidoreductase acting on paired donor with incorporation or reduction of molecular oxygen	cytochrome p450 89a2	Cytochrome P450 89A2												-1.04549	788.448	509.345	1001.59	701.58	425.781	667.286	904.67	304.481	442.691	313.128	1110.8	1067.2	975.048	1013.76	562.742	675.052	783.791	944.29	1001.74	959.056	721.867	751.31	503.592	523.631	416.449	408.601	368.58	269.332	521.529	430.908	464.664	202.461
g11095.t1	NA	AT5G63450.1	EC_1.14 oxidoreductase acting on paired donor with incorporation or reduction of molecular oxygen	cytochrome p450 94a1	Cytochrome P450 94A1			-3.41377		-3.12096	-4.7047			-2.13424		-2.15571	-2.96263	53.6545	60.086	16.9188	105.139	121.652	69.2077	137.396	16.4585	32.3427	30.6737	76.539	236.579	255.172	433.221	710.277	296.566	86.1808	84.6673	131.721	106.562	51.482	152.038	6.7018	6.59248	5.27151	41.1941	28.2773	31.8108	9.84017	67.5238	34.0753	26.0042
g11094.t1	NA	AT5G63450.1	EC_1.14 oxidoreductase acting on paired donor with incorporation or reduction of molecular oxygen	cytochrome p450 94a1	Cytochrome P450 94A1								2.54301					260.088	476.991	159.882	567.946	876.906	381.159	1009.95	91.5501	192.035	112.47	66.7263	162.325	129.661	147.32	241.326	66.3645	96.1596	68.73	117.331	51.378	52.6012	58.8175	113.931	66.8665	105.43	190.384	208.667	166.477	79.9514	634.368	309.776	158.811
g8487.t1	NA	AT3G48280.1	EC_1.14 oxidoreductase acting on paired donor with incorporation or reduction of molecular oxygen	cytochrome p450 cyp736a12	Cytochrome P450 CYP736A12			5.68998									5.88667	50.0169	70.2544	8.45939	90.3997	71.8083	28.9226	25.8732	30.8596	38.407	10.2246	2.94381	13.8149	17.6338	0	8.43059	8.29556	0.907166	0.996086	4.4276	8.563	24.6218	0	86.166	91.3529	150.765	104.655	0.975078	106.036	8.61015	40.8697	18.5865	166.241
g27105.t1	NA	AT5G07990.1	EC_1.14 oxidoreductase acting on paired donor with incorporation or reduction of molecular oxygen	cytochrome p450 cyp736a12	Cytochrome P450 CYP736A12		-1.51872			-2.14099						-1.60143		49.1075	60.086	21.1485	25.5477	14.3617	33.0544	57.0995	40.1175	20.2142	16.6149	114.808	151.963	195.01	57.4298	93.7903	87.1034	152.404	108.573	139.469	101.805	120.871	114.306	163.715	122.432	198.209	70.1413	20.4766	59.3802	127.922	151.04	148.692	121.663
g8484.t1	NA	AT5G07990.1	EC_1.14 oxidoreductase acting on paired donor with incorporation or reduction of molecular oxygen	cytochrome p450 cyp736a12	Cytochrome P450 CYP736A12		2.33975					-1.1037						1312.26	75.8008	988.903	1744.12	1093.18	1165.17	154.347	835.266	2363.04	958.555	71.6326	215.857	128.623	474.42	1236.14	786.005	163.29	230.096	135.042	421.49	831.546	468.32	144.567	108.305	231.946	924.084	455.362	2569.26	285.365	326.957	280.863	4640.82
g13926.t1	NA	AT4G31940.1	EC_1.14 oxidoreductase acting on paired donor with incorporation or reduction of molecular oxygen	cytochrome p450 82c4 protein	Cytochrome P450 CYP82J17	-6.78588			-8.91214			-8.24246			-8.72094			610.206	522.286	351.911	838.162	976.593	1020.55	529.062	440.264	599.351	522.732	0	0	6.22371	0	0	1.03695	1.81433	0	0	2.85433	0	2.21953	397.321	288.185	468.11	258.298	168.689	532.301	161.133	486.882	204.452	457.86
g11350.t1	NA	AT3G56630.1	EC_1.14 oxidoreductase acting on paired donor with incorporation or reduction of molecular oxygen	cytochrome p450 94a1	Cytochrome P450 CYP94D108	-1.76944				1.40343		-1.89695						650.22	660.022	795.183	179.817	191.77	160.107	859.169	182.072	248.635	319.518	112.846	170.095	127.586	26.218	12.6459	38.367	192.319	208.182	305.504	46.6208	49.2437	38.8417	344.664	433.22	367.951	118.016	79.9564	45.5955	794.594	583.725	571.02	44.5786
g30727.t1	NA	AT3G63440.1	cytokinin dehydrogenase *(CKX)	cytokinin dehydrogenase	Cytokinin dehydrogenase 6						-4.22471			-3.05046				28.1913	11.0928	5.07563	72.7128	111.514	33.0544	33.9028	10.2865	44.4712	7.66844	0.981269	1.72686	0	1.24847	8.43059	9.33251	29.0293	0	8.85519	11.4173	15.6684	4.43906	0	0	6.32581	0	0	2.12072	0	9.77318	0	0
g30198.t1	NA	AT2G28305.1	cytokinin phosphoribohydrolase *(LOG)	cytokinin riboside 5 monophosphate phosphoribohydrolase	Cytokinin riboside 5'-monophosphate phosphoribohydrolase LOG1					1.0712								157.326	123.87	36.3754	312.468	203.598	369.796	303.341	94.6361	268.849	135.476	104.996	42.308	121.362	58.6783	68.4985	117.175	226.791	125.507	268.976	141.765	31.3369	166.465	124.462	189.298	187.666	94.6351	101.408	176.02	97.1717	211.456	78.4765	160.669
g22030.t1	NA	AT2G28305.1	cytokinin phosphoribohydrolase *(LOG)	cytokinin riboside 5 monophosphate phosphoribohydrolase	Cytokinin riboside 5'-monophosphate phosphoribohydrolase LOG1					3.83515								170.057	166.392	74.4426	371.425	366.645	236.546	471.071	23.659	150.596	75.4063	16.6816	20.7223	32.1558	11.2363	12.6459	13.4803	155.125	18.9256	75.2691	46.6208	20.1451	29.9636	20.1054	27.3117	36.9006	26.7205	42.9034	27.5694	17.2203	205.237	20.6517	21.3606
g15304.t2	NA	AT2G03760.1	brassinosteroid sulfotransferase *(ST1)	arath cytosolic sulfotransferase	Cytosolic sulfotransferase 12						3.30156							43.6511	49.9176	104.896	77.6258	10.9824	21.692	165.053	82.2923	37.3963	117.583	56.9136	69.9377	40.4541	74.9085	28.4532	71.5492	14.5147	108.573	175.997	39.9607	176.829	0	106.271	193.065	101.213	207.084	353.953	31.8108	113.162	92.401	44.4012	8.35849
g1878.t1	NA	AT1G17745.1	phosphoglycerate dehydrogenase	d 3 phosphoglycerate ehyrogenase 1	D-3-phosphoglycerate dehydrogenase 2, chloroplastic							1.25517						477.434	731.201	373.059	358.651	332.008	286.127	1059.91	241.734	395.188	251.78	693.757	896.239	1060.1	408.251	432.068	501.882	2462.05	1790.96	1741.15	752.593	567.421	621.468	543.803	485.96	516.608	374.087	350.053	260.849	938.507	1214.54	1273.18	618.528
g3776.t1	NA	AT4G35360.2	not classified	armt like dom domain containing protein	Damage-control phosphatase At2g17340												-1.13975	176.423	193.2	190.336	220.104	253.441	277.864	216.8	339.456	249.645	297.791	417.039	416.173	358.9	615.498	486.866	536.101	400.06	534.898	439.439	478.577	410.737	492.735	212.543	209.076	193.991	288.359	214.517	308.565	230.014	199.017	266.407	216.392
g1390.t1	NA	AT5G57850.1	aminodeoxychorismate lyase	d amino aci transaminase chloroplastic	D-amino-acid transaminase, chloroplastic							1.00376						908.489	959.527	917.844	675.05	706.256	775.746	492.483	741.659	923.789	975.169	694.738	760.681	509.307	508.129	712.385	695.79	525.249	555.816	505.853	603.216	617.784	736.883	700.817	706.337	593.572	593.418	571.396	502.611	423.128	517.09	488.413	618.528
g15322.t1	NA	AT2G03800.1	not classified	d aminoacyl trna eacylase	D-aminoacyl-tRNA deacylase	2.83459	2.47339	2.30403	2.71908	2.96251	2.75659	2.47667	2.35709	2.08693	2.55499	2.22087	2.87406	178.242	201.519	166.65	159.182	184.167	218.985	199.848	148.126	160.703	117.583	219.804	256.438	214.718	171.041	173.881	141.025	185.062	219.139	179.318	153.183	168.995	211.965	194.352	147.86	153.928	133.603	172.589	177.08	105.782	169.698	171.409	217.321
g826.t1	NA	AT1G52590.1	not classified	dcc family protein chloroplastic	DCC family protein At1g52590, chloroplastic					-1.52652			-1.64329					103.671	116.474	137.042	146.408	133.479	109.493	91.0023	192.358	185.971	144.422	283.587	423.08	345.416	450.699	462.629	520.547	483.519	599.644	330.963	410.073	349.182	457.223	318.814	244.863	226.675	352.933	301.299	334.014	343.176	314.519	524.554	333.411
g27300.t1	NA	AT5G42050.1	not classified	dcd domain containing protein	DCD domain-containing protein NRP-B												1.16743	2152.55	1788.71	1235.07	3432.24	3303.18	2884	1873.58	1257.01	1564.58	1074.86	1102.95	1484.23	1870.22	1227.25	1704.03	1732.74	1689.14	1429.38	1194.34	1369.13	1298.24	1473.77	1074.2	1064.21	1311.55	1069.93	747.885	1507.83	984.017	1925.32	1900.99	2929.19
g12157.t1	NA	AT3G16840.1	RNA helicase *(RH13)	atp dependent rna helicase mak	DEAD-box ATP-dependent RNA helicase 13	2.59087	2.77762	4.35678	3.30657	4.2488	6.12511	3.81245	4.00592	5.64599		3.73545	5.90947	127.316	137.736	123.507	120.86	136.013	121.888	167.73	156.355	143.521	112.47	121.677	43.1714	177.376	73.66	77.9829	81.9187	148.775	121.523	153.859	38.0578	97.3681	16.6465	334.133	305.137	384.82	421.961	354.929	407.179	372.697	446.012	526.619	592.524
g19633.t1	NA	AT5G05450.1	not classified	dead box atp dependent rna helicase protein	DEAD-box ATP-dependent RNA helicase 18											-1.31161		130.044	157.148	135.35	103.174	152.065	121.888	134.719	73.0344	54.5783	49.8448	109.902	93.2503	126.549	87.3932	107.49	85.0295	113.396	80.683	81.9105	97.0473	109.679	64.3663	125.419	121.49	120.19	118.016	146.262	112.398	137.762	139.49	155.921	164.384
g18791.t1	NA	AT4G16630.1	not classified	atp dependent rna helicase drs	DEAD-box ATP-dependent RNA helicase 28											-1.01261		250.994	250.512	196.258	195.538	206.132	165.272	486.238	273.622	248.635	177.652	499.466	423.943	458.48	310.87	591.195	347.377	713.94	517.965	657.498	382.481	360.374	396.186	392.534	232.62	269.901	302.832	273.997	250.245	412.057	517.978	551.401	513.583
g22228.t1	NA	AT3G06980.1	RNA helicase *(RH50/RH39)	dead box atp dependent rna helicase	DEAD-box ATP-dependent RNA helicase 50			-1.31165		-1.02468	-1.36662					-1.01592	-1.69476	325.565	427.997	356.14	408.764	364.11	308.852	273.899	336.37	351.727	316.962	421.946	452.437	381.721	505.632	319.309	458.33	237.677	316.755	380.773	349.18	496.913	380.649	247.009	308.905	269.901	305.059	274.972	277.815	257.075	231.891	267.44	177.386
g18645.t1	NA	AT3G22330.1	group-II intron RNA splicing helicase *(PMH1/2)	dead box atp dependent rna helicase 3	DEAD-box ATP-dependent RNA helicase 53, mitochondrial	1.57258						1.1493						78.2082	35.1272	27.07	25.5477	36.3266	34.0874	166.838	38.0602	66.7069	8.94651	364.051	259.029	315.335	86.1448	256.079	188.724	714.847	319.744	656.391	188.386	255.172	189.77	43.083	38.6131	37.9549	50.101	97.5078	41.3541	120.542	180.36	110.487	109.589
g5602.t1	NA	AT5G11170.1	not classified	dead box atp dependent rna helicase	DEAD-box ATP-dependent RNA helicase 56		3.43263	3.71641		3.01064	4.01869		2.48267	3.29307		4.46118	4.81032	174.604	264.378	135.35	123.808	116.583	154.943	175.759	267.45	196.078	167.428	8.83142	9.49771	16.5966	14.9817	32.6685	14.5172	9.97883	11.953	22.138	9.51445	32.456	17.7562	284.348	224.144	188.72	281.679	183.315	240.702	227.554	246.995	289.124	247.04
g1335.t1	NA	AT5G63660.1	not classified	defensin protein	Defensin-like protein 230		1.15779	-1.8502			-2.6324			-1.34798			-1.73684	3754.91	4350.23	6194.81	5193.07	5459.97	5139.96	3694.52	6604.98	5466.93	5490.6	3779.85	4892.19	3210.4	5113.75	8451.67	3900.99	4002.42	3947.49	2642.17	4195.87	6203.58	6311.23	606.991	388.956	578.812	477.629	224.268	815.418	409.597	1421.55	412.002	912.004
g1338.t1	NA	AT5G63660.1	not classified	defensin protein	Defensin-like protein 230		1.73803	1.06326					1.21748			1.59898	1.65623	7497.99	8268.76	12840.5	9899.75	9096	10111.6	8159.87	13091.7	10305.2	10675.7	3873.07	5087.32	2958.34	4543.2	6459.94	4149.86	4787.11	4973.46	2892.33	4461.32	5828.66	6401.12	6818.6	5530.15	6036.93	7849.15	4640.4	11609.9	5264.49	7520.02	6603.39	13361.5
g3702.t1	NA	AT4G25470.1	subgroup ERF-III transcription factor	dehydration responsive element binding protein	Dehydration-responsive element-binding protein 1C									-2.10588				27.2819	37.9004	20.3025	1.96521	5.06882	2.0659	80.2961	2.05731	6.06426	0	28.4568	53.5326	21.783	3.74542	2.10765	2.07389	176.897	133.476	157.18	1.90289	0	0	35.4238	14.1267	33.7377	1.11335	0	0	28.2905	39.9812	16.5214	1.85744
g3691.t1	NA	AT4G25470.1	subgroup ERF-III transcription factor	dehydration responsive element binding protein	Dehydration-responsive element-binding protein 1D	1.65052								-1.39687				38.1947	27.732	42.2969	5.89563	15.2065	5.16475	116.876	15.4298	8.08568	8.94651	127.565	100.158	147.294	4.9939	0	6.22167	254.914	170.331	228.021	12.3688	0	15.5367	14.361	16.9521	13.7059	0	0	0	30.7505	46.2005	35.1079	8.35849
g7851.t1	NA	AT2G40340.1	subgroup ERF-IV/DREB2 transcription factor	dehydration responsive element binding protein	Dehydration-responsive element-binding protein 2A												1.50914	110.037	90.5912	46.5266	132.652	21.1201	17.5602	176.652	81.2636	71.7604	23.0053	60.8387	90.66	87.1319	28.7149	33.7224	14.5172	218.627	106.581	142.79	72.3098	24.6218	43.2808	64.1458	52.7398	80.1269	6.68013	11.7009	21.2072	114.392	166.144	117.715	168.099
g2217.t1	NA	AT1G20440.1	not classified	dehydrin dhn	Dehydrin DHN1				1.41517	2.067		1.04529						36.3759	34.2028	77.8264	931.51	1273.96	659.022	595.084	51.4327	149.585	135.476	139.34	174.413	72.6099	354.567	947.387	619.056	2191.71	1673.43	691.812	137.008	31.3369	152.038	22.9776	12.2432	47.4436	228.238	143.337	189.805	222.634	320.738	283.961	143.952
g15513.t1	NA	AT2G17570.1	not classified	alkyl transferase	Dehydrodolichyl diphosphate synthase 6										1.09088	1.30619		1525.97	1854.35	2691.78	911.858	978.283	930.688	320.292	3983.97	1737.41	2217.46	5063.35	5056.24	2183.48	3112.45	1898.99	1635.26	541.578	3351.83	1224.23	2422.38	1816.42	2723.36	4681.68	2498.55	2243.55	1713.45	1067.71	1929.86	2926.22	880.475	3409.6	1415.37
g28225.t1	NA	AT1G14920.1	gibberellin signal transducer *(DELLA)	della protein gai	DELLA protein 2	-1.09546			-1.8922						-1.85432			180.061	246.815	207.255	68.7824	87.8596	82.636	202.525	170.756	171.821	194.267	140.321	152.827	58.0879	26.218	24.2379	43.5517	186.876	321.736	228.021	51.378	54.8395	54.3784	240.307	265.583	215.078	128.036	132.611	93.3118	348.096	208.791	232.332	160.669
g4602.t1	NA	AT3G03450.1	GRAS transcription factor	della protein rgl	DELLA protein RGL2		-1.91726			-2.48647	-2.19782							112.765	208.914	214.023	75.6606	416.488	204.524	267.654	234.533	162.724	305.459	1262.89	1397.89	1615.05	1981.33	2767.34	1370.84	438.161	488.082	604.367	1106.53	381.638	2086.36	401.15	411.559	402.743	240.485	154.062	434.748	370.237	1127.47	774.44	415.138
g27184.t1	NA	AT4G29330.1	component *(DFM1) of ER-associated protein degradation (ERAD) machinery	derlin	Derlin-1		2.141		2.08811	3.28595	2.01781	2.71164	3.32532	2.79991	2.6485	2.47537	3.56312	100.034	97.062	73.5967	151.321	162.202	147.712	165.053	93.6074	125.328	54.9571	90.2767	69.0743	60.1625	46.1936	125.405	88.1404	161.476	81.6791	78.5898	98.9502	99.6065	92.1104	42.1256	62.1576	41.1178	107.995	59.4798	72.1046	126.692	103.951	101.193	213.606
g11832.t1	NA	AT1G01470.1	not classified	why domain containing protein	Desiccation protectant protein Lea14 homolog		1.50702		1.01705	1.22395			1.45146		1.34183	1.40569	1.93456	1254.06	1256.26	787.569	1320.62	1567.96	1077.37	1574.7	961.791	1098.64	810.298	768.334	821.121	802.858	1058.71	1335.19	1149.97	1457.82	766.986	645.322	911.484	620.022	1226.29	823.364	715.754	846.604	525.503	220.368	722.106	482.169	908.906	733.136	1464.59
g18962.t1	NA	AT3G48280.1	EC_1.14 oxidoreductase acting on paired donor with incorporation or reduction of molecular oxygen	cytochrome p450 71d10 isoform	Desmethyl-deoxy-podophyllotoxin synthase	1.40152				-1.12577								75.4801	53.6152	194.566	129.704	158.823	187.997	20.5201	723.143	269.86	636.48	509.279	550.004	133.81	1072.44	828.305	855.48	29.9365	627.534	102.942	808.728	496.913	1187.45	404.023	273.117	363.734	539.977	673.779	1082.63	418.207	107.505	558.629	765.266
g4522.t1	NA	AT1G20960.1	RNA helicase *(Brr2)	rna helicase activating signal cointegrator	DExH-box ATP-dependent RNA helicase DExH12	-3.18743	-1.9191		-3.24673			-2.48998			-1.952	-1.70436		58.2015	62.8592	66.8292	51.0955	47.309	66.1088	56.2073	48.3467	33.3534	39.6203	34.3444	18.9954	23.8575	18.7271	5.26912	6.22167	26.3078	17.9296	24.3518	46.6208	26.8602	28.8539	203.926	163.87	175.014	192.61	174.539	173.899	152.523	103.063	121.845	104.946
g31619.t1	NA	AT1G20960.1	RNA helicase *(Brr2)	activating signal cointegrator complex subunit	DExH-box ATP-dependent RNA helicase DExH12	-2.9348										-2.7244		81.8458	35.1272	23.6863	953.127	120.807	86.7678	45.5012	18.5158	12.1285	17.893	2.94381	10.3611	9.33556	11.2363	175.989	65.3276	7.25733	0	13.2828	26.6404	24.6218	55.4882	22.9776	25.4281	37.9549	24.4938	14.6262	49.837	12.3002	47.9774	48.5315	91.0147
g18492.t1	NA	AT5G61140.2	RNA helicase *(Brr2)	activating signal cointegrator complex subunit	DExH-box ATP-dependent RNA helicase DExH14												-1.06973	1089.46	970.62	1150.48	831.284	923.37	776.779	852.031	1026.6	760.054	403.871	1319.81	1046.48	1031.06	1179.81	1017.99	791.189	943.453	691.284	784.791	955.25	1044.19	985.47	780.281	783.563	655.776	479.856	576.271	504.732	599.021	550.852	643.301	338.983
g27598.t1	NA	AT5G63770.1	diacylglycerol kinase	diacylglycerol kinase protein	Diacylglycerol kinase 2					1.66176								165.51	154.375	194.566	667.189	801.719	371.862	165.945	197.501	234.485	181.486	240.411	203.769	160.779	288.398	253.971	209.463	149.682	214.159	131.721	183.629	246.218	237.49	299.666	234.504	253.032	209.311	196.966	219.495	120.542	203.46	149.725	264.686
g15439.t1	NA	AT3G51520.1	acyl-CoA:diacylglycerol acyltransferase *(DGAT2)	diacylglycerol o acyltransferase	Diacylglycerol O-acyltransferase 2D											1.22037	1.679	213.709	231.1	182.723	521.763	560.105	443.136	211.447	730.344	663.026	616.031	328.725	313.425	131.735	606.759	917.88	456.256	216.813	539.879	244.625	377.723	576.375	728.005	208.713	168.579	268.847	360.727	135.536	542.905	159.903	199.017	204.452	966.799
g23101.t1	NA	AT5G41480.1	dihydrofolate synthetase	dihydrofolate synthase folylpolyglutamate	Dihydrofolate synthetase	-3.29153	-2.12672		-2.00226	-1.51656		-3.21321			-3.44949	-1.42476	-1.44752	33.6477	32.354	52.4482	39.3042	32.9473	29.9556	60.6682	58.6332	46.4927	48.5668	9.81269	25.0394	23.8575	54.9329	9.48441	12.4433	12.7003	6.9726	11.069	7.61156	10.0726	14.4269	100.527	137.5	95.9414	138.056	113.109	96.4929	134.072	79.9624	120.813	56.652
g13927.t1	NA	AT3G25180.1	EC_1.14 oxidoreductase acting on paired donor with incorporation or reduction of molecular oxygen	cytochrome p450 cyp82d47	Dimethylnonatriene synthase							1.4377						25.4631	27.732	65.9832	41.2694	63.3603	43.3839	80.2961	22.6304	36.3856	1.27807	29.4381	45.7617	39.4168	47.442	263.456	192.872	119.746	416.364	278.939	17.126	10.0726	6.65858	12.4462	30.137	25.3032	38.9674	43.8785	104.976	110.702	111.947	70.2159	26.9329
g27381.t1	NA	AT4G23690.1	stereoselective coupling control protein *(DIRIGENT)	dirigent protein	Dirigent protein				3.03989		2.0974			2.90049				14.5504	12.0172	39.7591	132.652	27.8785	20.659	52.6386	1.02865	171.821	89.4651	43.1758	57.8497	12.4474	179.78	283.479	287.234	50.8013	146.425	36.5277	157.94	118.632	13.3172	36.3812	223.202	144.439	209.311	155.037	81.6478	150.063	169.698	137.334	47.3648
g12230.t1	NA	AT1G58170.1	not classified	dirigent protein	Dirigent protein 19	-2.04671	-1.28394	-1.44347	-2.51931		-1.66461	-1.57035		-1.26976	-2.16104	-1.70085		200.068	270.849	106.588	97.2779	138.548	78.5042	209.662	56.5759	88.9425	89.4651	79.4828	170.095	113.064	22.4725	27.3994	43.5517	202.298	203.202	84.1243	68.504	31.3369	59.9273	172.332	136.558	214.023	50.101	11.7009	117.7	102.092	282.534	195.159	132.807
g31518.t1	NA	AT1G58170.1	not classified	arath dirigent protein	Dirigent protein 19					-4.24435						-2.60933		31.8289	0	42.2969	30.4608	8.44804	35.1203	36.5794	109.037	38.407	112.47	71.6326	144.193	43.566	232.216	820.929	501.882	132.446	295.838	117.331	351.083	530.488	464.991	24.8924	24.4863	32.6833	494.329	113.109	1254.41	82.4115	83.5163	111.519	1370.79
g14462.t1	CCG10-NLR	AT4G27190.1	not classified	aaa domain containing protein	Disease resistance protein At4g27190	2.83128						1.43215			1.71614			20.9162	8.3196	15.2269	19.6521	16.0513	17.5602	16.0592	30.8596	20.2142	31.9518	362.088	309.107	326.745	138.581	179.15	144.135	179.619	187.264	173.783	276.87	121.99	336.259	41.1682	41.4384	42.1721	27.8339	49.729	41.3541	73.8013	30.208	66.0855	26.9329
g11154.t1	CC-NLR	AT3G14470.1	not classified	disease resistance protein rga	Disease resistance protein RGA2												-1.50008	343.753	331.86	380.673	467.72	244.993	306.786	187.358	268.479	246.613	231.331	340.5	267.663	432.548	279.658	222.357	231.239	172.362	144.433	159.393	218.832	259.648	267.453	324.559	368.237	363.734	174.797	165.763	221.616	215.254	159.036	266.407	116.09
g31354.t1	TIR-NLR	AT5G17680.2	not classified	disease resistance protein tir	Disease resistance protein Roq1		-1.44071			-1.95895						-1.4236		32.7383	45.2956	52.4482	22.5999	40.5506	23.7579	19.6279	56.5759	30.3213	33.2299	239.43	200.315	191.898	156.059	160.181	115.101	149.682	128.495	110.69	162.697	192.498	245.258	44.0404	97.9453	195.046	84.6149	73.1309	108.157	45.5108	73.7431	20.6517	27.8616
g18221.t1	CC-NLR	AT3G07040.1	not classified	nb arc domain disease resistance protein	Disease resistance protein RPM1		-2.32782	-6.11561			-3.88744		-5.33558	-4.45855			-3.23485	16.3692	17.5636	13.535	13.7565	13.5169	10.3295	4.4609	19.5444	6.06426	0	145.228	151.1	150.406	53.6844	26.3456	24.8867	238.585	281.892	231.342	111.319	99.6065	48.8296	3.8296	0	1.0543	2.22671	0	1.06036	4.92009	6.2193	12.391	5.57233
g18222.t1	CC-NLR	AT3G07040.1	not classified	nb arc domain disease resistance protein	Disease resistance protein RPM1	3.16064	3.29397	3.71277	3.32101	3.47544	3.20667	3.68592	3.3038	3.42001	3.25734	3.10185	3.40834	485.619	345.726	476.264	530.607	578.69	346.038	380.961	569.874	613.501	360.417	330.688	373.001	491.673	370.797	670.232	278.938	623.223	376.521	368.597	627.002	521.535	554.882	494.018	624.402	608.332	366.294	195.991	659.545	307.505	514.425	311.841	686.325
g18217.t1	CC-NLR	AT3G07040.1	not classified	nb arc domain disease resistance protein	Disease resistance protein RPM1	2.2779	1.56291	3.74039	1.78041		2.57304	2.29902		2.95779	1.39332		2.41007	269.182	155.299	200.488	259.408	286.388	205.557	149.886	311.682	275.924	135.476	319.894	291.839	360.975	329.597	602.787	254.052	514.363	267.947	307.718	443.373	398.426	526.028	795.599	835.361	946.763	606.778	304.224	997.8	492.009	580.171	600.965	986.302
g18231.t1	CC-NLR	AT3G07040.1	not classified	nb arc domain disease resistance protein	Disease resistance protein RPM1	-4.33287			-4.20315			-4.65856			-6.86898		-1.90443	133.682	146.98	230.941	155.252	105.6	147.712	93.6788	195.444	138.467	148.256	9.81269	7.77086	0	0	6.32294	4.14778	7.25733	2.98826	0	0.951445	2.23835	3.32929	73.7198	86.644	71.6925	40.0808	43.8785	50.8973	44.2808	62.193	59.89	35.2914
g29334.t1	NA	AT1G27180.1	effector receptor *(NLR)	disease resistance protein	Disease resistance protein RPV1		2.3017	1.24195		2.69432						1.61123	1.80168	546.548	312.447	356.986	623.954	481.538	231.381	272.115	234.533	371.941	201.935	18.6441	26.7663	115.139	14.9817	46.3682	23.8497	38.101	11.953	40.9553	58.0381	52.6012	43.2808	261.37	219.435	192.937	96.8618	68.2555	268.271	110.702	214.121	99.1283	313.908
g13834.t1	NA	AT5G36930.2	not classified	disease resistance protein tir nbs lrr class	Disease resistance protein RPV1	-6.85927	-5.00558		-6.91445	-5.22145		-5.46488			-6.29906	-6.395		6.36579	4.622	0	0	0	6.1977	1.78436	0	0	0	0	0.863429	0	0	0	0	0	0	2.2138	3.80578	0	0	128.292	168.579	122.299	175.91	107.259	173.899	83.6415	120.832	101.193	103.088
g2934.t1	TIR-NLR	AT5G36930.2	effector receptor *(NLR)	disease resistance protein tir nbs lrr class	Disease resistance protein RPV1											-1.65421		83.6646	138.66	203.025	97.2779	81.9459	142.547	58.8838	48.3467	64.6854	76.6844	358.163	305.654	419.063	370.797	480.544	239.534	190.505	194.237	162.714	347.277	196.975	386.198	283.39	249.572	338.431	140.283	92.6324	156.933	162.363	201.683	227.169	195.96
g28051.t1	TIR-NLR	AT5G17680.2	effector receptor *(NLR)	adp ribosyl cyclase cyclic ribose hydrolase	Disease resistance protein RPV1												-1.75017	71.8425	2.7732	55.832	11.7913	11.8273	18.5931	3.56872	13.3725	60.6426	28.1176	3.92508	10.3611	2.07457	14.9817	6.32294	11.4064	13.6075	3.98435	2.2138	28.5433	55.9587	15.5367	14.361	17.8939	15.8145	6.68013	6.82555	29.6901	17.2203	16.8809	27.8798	36.2201
g2921.t2	TIR-NLR	AT5G36930.3	effector receptor *(NLR)	disease resistance protein tir nbs lrr class	Disease resistance protein RUN1			-4.58934			-4.13304			-3.37714			-4.27877	242.809	192.275	254.628	225.017	234.011	211.755	147.21	253.049	219.324	158.481	314.987	292.702	271.769	303.379	157.02	173.17	197.762	187.264	223.594	209.318	149.969	213.075	3.8296	14.1267	13.7059	11.1335	0	7.42253	3.69007	40.8697	2.06517	5.57233
g14072.t1	TIR-NLR	AT5G17680.2	effector receptor *(NLR)	arath disease resistance protein rps	Disease resistance protein RUN1	-1.67244		-1.21786				-2.16246						117.312	64.708	82.0561	70.7476	59.1363	75.4054	29.4419	84.3496	35.3748	21.7272	35.3257	43.1714	80.9082	44.9451	52.6912	23.8497	33.5651	38.8474	22.138	39.9607	50.3628	44.3906	52.657	59.3323	104.376	63.4612	37.053	83.7685	79.9514	39.9812	50.5967	39.0063
g29594.t1	TIR-NLR	AT5G17680.1	effector receptor *(NLR)	adp ribosyl cyclase cyclic ribose hydrolase	Disease resistance protein RUN1	3.13073	3.05964	2.97693		3.25588	2.41198							137.319	122.021	109.126	166.06	169.806	114.657	108.846	75.0917	61.6533	99.6897	106.958	75.9817	186.711	81.1509	84.3059	54.9581	60.7801	45.82	77.4829	91.3387	61.5546	71.0249	119.675	119.606	99.1043	125.809	55.5795	106.036	43.0508	71.9661	76.4114	50.151
g15597.t1	TIR-NLR	AT5G36930.3	not classified	disease resistance protein tir nbs lrr class	Disease resistance protein RUN1		8.34804	8.52664		6.73156	6.29172		7.33672	8.28815		7.75139	7.97586	483.8	335.557	398.437	601.354	650.499	458.63	246.242	400.146	246.613	246.668	0	0	0	0	2.10765	0	0	0	2.2138	0	0	2.21953	427.958	425.686	505.01	438.662	427.084	429.446	370.237	397.146	444.012	295.333
g29376.t1	NA	AT5G36930.3	not classified	adp ribosyl cyclase cyclic ribose hydrolase	Disease resistance protein RUN1		-7.68174			-6.22545						-5.94021		0.909398	0	0	0	0	0	0	0	0	0	176.628	162.325	201.233	73.66	79.0368	93.3251	180.526	132.479	109.583	106.562	62.6737	89.8909	201.054	163.87	256.195	87.955	63.3801	125.123	110.702	115.501	100.161	109.589
g29377.t1	TIR-NLR	AT5G17680.1	effector receptor *(NLR)	adp ribosyl cyclase cyclic ribose hydrolase	Disease resistance protein RUN1		-7.4251			-6.54605				-1.24547		-6.0064		0.909398	1.8488	0	1.96521	3.37921	2.0659	0	1.02865	1.01071	2.55615	177.61	143.329	152.481	104.872	98.0056	108.879	140.611	80.683	88.5519	98.9502	72.7463	135.391	115.845	125.257	144.439	56.7811	50.7041	63.6217	46.7408	58.6391	49.5641	40.8637
g20024.t1	TIR-NLR	AT5G17680.2	effector receptor *(NLR)	arath disease resistance protein rps	Disease resistance protein RUN1	-1.76869	-2.37091					-1.16753				-1.59319		140.957	133.114	76.1345	143.46	130.1	143.58	179.328	122.41	109.157	39.6203	143.265	139.012	248.948	121.102	143.32	121.323	104.324	125.507	97.4071	222.638	89.5339	133.172	364.769	330.566	309.965	132.489	68.2555	192.986	180.813	358.942	251.951	283.26
g2917.t1	TIR-NLR	AT5G36930.4	effector receptor *(NLR)	disease resistance protein tir nbs lrr class	Disease resistance protein RUN1		1.39648			1.56523						1.18798		802.999	734.898	1007.51	837.18	982.507	913.128	625.418	832.18	1061.25	927.881	406.245	371.274	329.856	404.506	306.663	263.384	214.091	399.431	306.611	324.443	349.182	326.271	403.065	388.956	437.535	356.273	317.876	295.841	303.815	308.299	265.375	221.964
g29549.t1	TIR-NLR	AT5G17680.1	effector receptor *(NLR)	adp ribosyl cyclase cyclic ribose hydrolase	Disease resistance protein RUN1		1.61888			2.29208								341.934	325.389	324.841	406.799	650.499	372.895	214.123	172.814	142.51	149.535	76.539	126.061	143.145	77.4054	103.275	46.6625	74.3876	61.7574	81.9105	82.7757	58.197	82.1225	95.74	118.665	141.276	65.6879	73.1309	95.4325	102.092	102.174	81.5743	57.5807
g29547.t1	TIR-NLR	AT5G17680.1	effector receptor *(NLR)	adp ribosyl cyclase cyclic ribose hydrolase	Disease resistance protein RUN1		5.44203			5.93885						2.95311		238.262	199.67	290.157	288.886	595.587	242.743	157.916	111.095	180.917	43.4545	5.88761	5.18057	13.4847	6.24237	7.37676	4.14778	11.7932	6.9726	6.64139	10.4659	0	1.10976	5.7444	9.41782	13.7059	4.45342	2.92524	3.18108	7.38013	15.9925	3.09776	4.64361
g29548.t1	TIR-NLR	AT5G17680.1	effector receptor *(NLR)	adp ribosyl cyclase cyclic ribose hydrolase	Disease resistance protein RUN1		5.58776			8.13076						3.82228		277.366	245.89	270.7	377.32	544.054	241.71	173.083	108.009	129.371	99.6897	0	7.77086	2.07457	2.49695	1.05382	5.18473	8.16449	1.99217	5.53449	4.75722	0	3.32929	4.787	7.53426	10.543	5.56677	5.85047	4.24145	4.92009	41.7581	3.09776	0.928721
g29325.t1	TIR-NLR	AT5G17680.1	effector receptor *(NLR)	adp ribosyl cyclase cyclic ribose hydrolase	Disease resistance protein RUN1	-4.39081			-6.04178	2.18665		-6.27263			-3.91019			512.901	398.416	521.098	651.467	941.111	488.585	225.721	211.903	252.677	123.973	11.7752	2.59029	5.18642	2.49695	0	4.14778	2.7215	1.99217	1.1069	6.66011	2.23835	6.65858	250.839	241.096	203.48	131.376	110.184	139.968	115.622	212.345	161.083	135.593
g29280.t1	TIR-NLR	AT5G17680.1	effector receptor *(NLR)	adp ribosyl cyclase cyclic ribose hydrolase	Disease resistance protein RUN1	-2.74514			-3.9786			-3.81616			-4.40329			371.944	194.124	304.538	452.981	337.921	352.236	139.18	444.378	369.92	200.657	17.6628	31.0834	13.4847	2.49695	15.8074	19.702	9.97883	8.96478	17.7104	30.4462	14.5493	5.54882	99.5696	113.014	153.928	148.076	65.3303	223.736	127.922	136.824	90.8676	238.681
g13835.t1	TIR-NLR	AT5G36930.4	effector receptor *(NLR)	disease resistance protein tir nbs lrr class	Disease resistance protein RUN1	1.04263			1.53643						1.24111	1.02224		723.881	608.255	755.423	487.372	449.436	442.103	498.728	934.017	657.972	759.175	956.737	692.47	794.56	1029.99	973.733	612.835	527.971	608.609	630.932	856.3	767.753	1095.34	429.872	452.997	442.807	289.472	229.143	375.368	356.706	351.834	429.556	312.05
g13837.t1	TIR-NLR	AT5G36930.4	effector receptor *(NLR)	disease resistance protein tir nbs lrr class	Disease resistance protein RUN1					-1.31282								57.2921	61.0104	85.4398	33.4086	59.9811	58.8782	43.7168	78.1776	64.6854	20.4492	61.8199	50.0789	61.1998	52.4359	66.3909	33.1823	53.5228	22.91	67.5208	58.9896	29.0985	89.8909	71.805	57.4487	57.9866	45.6475	34.1277	79.5271	11.0702	61.3045	24.7821	71.5116
g29315.t1	TIR-NLR	AT5G17680.1	effector receptor *(NLR)	adp ribosyl cyclase cyclic ribose hydrolase	Disease resistance protein RUN1					1.35683								297.373	311.523	320.611	465.755	692.739	346.038	212.339	162.527	187.992	117.583	363.07	334.147	390.019	117.357	168.612	142.062	135.168	203.202	149.431	209.318	152.208	261.904	178.076	222.261	187.666	120.242	129.685	146.33	124.232	154.594	110.487	126.306
g22110.t1	TIR-NLR	AT5G17680.2	effector receptor *(NLR)	disease resistance protein tir	Disease resistance protein RUN1					1.5662								408.32	158.997	296.925	444.138	528.002	377.027	140.964	207.788	129.371	131.641	159.947	108.792	198.121	108.617	170.719	118.212	115.21	77.6947	96.3002	143.668	147.731	116.525	100.527	96.0618	131.788	87.955	81.9066	167.537	92.2516	171.475	110.487	204.319
g14048.t1	TIR-NLR	AT5G17680.2	effector receptor *(NLR)	disease resistance protein tir	Disease resistance protein RUN1					2.38068								138.229	72.1032	66.8292	138.547	235.7	110.526	86.5414	57.6046	68.7283	60.0694	88.3142	82.8891	99.5793	47.442	55.8526	70.5123	76.2019	75.7026	44.276	82.7757	35.8136	52.1589	58.4014	67.8083	71.6925	79.0482	30.2274	68.9235	57.811	99.5087	76.4114	41.7925
g20051.t1	TIR-NLR	AT5G17680.2	effector receptor *(NLR)	disease resistance protein tir	Disease resistance protein RUN1							-1.12287						850.287	456.654	650.527	837.18	1346.62	800.536	345.273	485.524	611.479	379.588	194.291	255.575	529.015	262.18	282.425	210.5	203.205	208.182	158.287	374.869	473.411	371.771	400.193	477.484	478.653	230.464	221.343	405.058	398.527	414.916	413.034	390.063
g31324.t1	CCG10-NLR	AT1G12280.1	not classified	lrr and nb arc domain disease resistance protein	Disease resistance protein SUMM2			1.57882			1.95195			1.17359				227.35	233.873	197.95	144.443	202.753	155.975	198.064	191.33	135.435	77.9624	343.444	246.077	307.036	159.805	124.351	132.729	161.476	136.464	189.28	243.57	172.353	244.148	337.962	564.128	378.494	218.217	512.891	454.895	204.184	199.017	227.169	134.665
g27378.t1	NA	AT1G64160.1	stereoselective coupling control protein *(DIRIGENT)	dirigent protein	Disease resistance response protein 206										-2.01987	-2.43437		7.27519	0	7.61345	223.051	10.1376	8.2636	8.02961	8.22923	65.6961	34.508	0.981269	12.9514	1.03728	1.24847	86.4135	5.18473	37.1938	6.9726	8.85519	31.3977	81.6997	28.8539	0	0.941782	2.1086	66.8013	0	102.855	11.0702	23.9887	25.8147	790.342
g27379.t1	NA	AT1G64160.1	stereoselective coupling control protein *(DIRIGENT)	dirigent protein	Disease resistance response protein 206												1.69544	178.242	0	109.972	776.258	133.479	73.3395	69.59	59.6619	539.719	323.352	3.92508	25.9029	3.11185	7.49085	320.362	52.8842	51.7085	42.8317	48.7036	61.8439	343.586	72.1347	1.9148	5.65069	14.7602	200.404	49.729	401.877	46.7408	71.9661	60.9226	1543.54
g27377.t1	NA	AT1G64160.1	stereoselective coupling control protein *(DIRIGENT)	dirigent protein	Disease resistance response protein 206												1.84951	38.1947	0	20.3025	234.843	47.309	15.4943	3.56872	22.6304	133.414	97.1335	0.981269	5.18057	0	2.49695	15.8074	6.22167	7.25733	7.96869	5.53449	0.951445	31.3369	7.76835	0	0.941782	1.0543	35.6273	9.75078	106.036	15.9903	15.104	16.5214	654.749
g4537.t1	NA	AT1G24020.1	not classified	major pollen allergen bet v 1	Disease resistance response protein Pi49					-1.80718						-1.31609	-1.89028	51.8357	1.8488	37.2213	50.1129	21.9649	34.0874	53.5308	85.3782	104.103	116.305	74.5764	325.513	22.8203	132.338	700.793	258.199	106.138	429.313	161.607	379.626	1123.65	443.906	6.7018	7.53426	14.7602	10.0202	8.77571	98.6136	14.7603	27.5426	20.6517	98.4445
g4536.t1	NA	#N/A	not classified	major pollen allergen bet v 1	Disease resistance response protein Pi49												1.10955	62.7485	0	60.9076	0	4.22402	3.09885	24.0888	63.7765	79.8461	99.6897	26.4943	77.7086	0	13.7332	28.4532	22.8128	58.9658	58.7691	40.9553	92.2901	63.7929	132.062	0	2.82535	6.32581	52.3277	16.5763	143.149	153.753	127.94	150.758	162.526
g10230.t1	NA	AT5G06580.1	D-lactate dehydrogenase	d lactate ehyrogenase [cytochrome] 1 mitochonrial	D-lactate dehydrogenase [cytochrome], mitochondrial					-1.03729								444.696	474.217	518.561	427.433	470.556	461.729	436.276	353.857	486.151	387.256	841.929	752.91	859.909	1092.42	1043.29	910.438	1105.84	876.556	773.722	897.212	818.116	1054.28	558.164	585.789	682.133	622.365	599.673	530.181	661.752	558.848	647.431	484.793
g6295.t1	NA	AT1G69770.1	DNA chromomethylase *(CMT)	dna cytosine methyltransferase protein	DNA (cytosine-5)-methyltransferase CMT3						3.68203			1.87582	-1.81032			39.1041	90.5912	192.028	47.1651	48.9986	28.9226	87.4336	413.519	82.8782	354.026	81.4453	86.3429	20.7457	51.1875	43.2068	49.7734	31.7508	177.303	85.2312	65.6497	90.6531	37.732	269.987	161.045	71.6925	721.454	1474.32	59.3802	672.822	51.5313	183.8	195.032
g18434.t1	NA	AT3G12610.1	not classified	lrrnt 2 domain containing protein	DNA damage-repair/toleration protein DRT100						2.08551			2.03936				114.584	105.382	1611.51	1422.81	50.6882	259.271	1105.41	102.865	921.767	1666.61	202.141	237.443	102.691	777.8	239.218	690.606	50.8013	585.699	743.836	647.934	1301.6	38.8417	607.949	2361.99	1265.16	1860.42	2386.02	563.052	1667.91	1087.49	504.935	150.453
g506.t1	NA	AT3G20820.1	not classified	lrrnt 2 domain containing protein	DNA damage-repair/toleration protein DRT100						2.11663		2.49297					297.373	299.506	1319.66	1226.29	227.252	458.63	867.198	104.923	558.923	899.763	397.414	312.561	207.457	466.93	379.376	497.734	121.56	234.08	397.377	709.778	493.556	279.661	307.325	837.244	578.812	1376.11	2049.61	265.09	328.416	597.052	108.422	103.088
g14684.t1	NA	AT3G12610.1	not classified	lrrnt 2 domain containing protein	DNA damage-repair/toleration protein DRT100						4.92609							84.574	177.485	976.214	314.434	39.7058	54.7464	595.084	23.659	150.596	442.213	88.3142	155.417	47.7151	106.12	22.1303	108.879	1.81433	94.6282	304.397	159.843	166.757	17.7562	152.227	949.316	343.702	332.893	1409.96	13.7847	257.075	315.407	6.19552	25.0755
g18045.t1	NA	AT4G09140.1	component *(MLH1) of MutLy endonuclease heterodimer	sp mutl dna mismatch repair protein mutl	DNA mismatch repair protein MLH1	2.44172			1.73826	-2.35021		1.87558			1.60694			9.09398	1.8488	4.22969	2.94782	6.75843	12.3954	10.7062	13.3725	0	20.4492	332.65	209.813	338.155	259.683	396.238	264.421	387.36	240.057	265.656	391.044	193.617	491.625	10.5314	3.76713	6.32581	27.8339	23.4019	5.30181	22.1404	28.4311	27.8798	21.3606
g6262.t1	NA	AT4G35520.2	component *(MLH3) of MutLy endonuclease heterodimer	sp mutl dna mismatch repair protein mutl	DNA mismatch repair protein MLH3						-1.36615							180.061	154.375	87.9777	101.208	174.03	141.514	158.808	170.756	124.317	118.861	237.467	165.778	260.358	280.907	264.51	169.022	209.555	108.573	151.645	280.676	166.757	324.051	96.6974	93.2364	80.1269	59.0078	81.9066	77.4064	68.8812	128.828	60.9226	43.6499
g10043.t1	NA	AT4G02070.1	component *(MSH6) of MSH2-x mismatch repair heterodimers	dna mismatch repair protein msh	DNA mismatch repair protein MSH6									1.16133				74.5707	169.165	128.583	120.86	147.841	276.831	198.064	135.782	113.2	86.9089	206.066	99.2943	120.325	146.072	124.351	134.803	107.046	104.589	110.69	111.319	132.063	116.525	201.054	101.712	168.688	215.991	341.277	162.235	249.694	244.329	188.963	128.164
g21007.t1	NA	AT5G63960.1	component *(POLD1) of DNA polymerase delta complex	dna polymerase catalytic subunit	DNA polymerase delta catalytic subunit											-1.77623		119.131	123.87	184.415	119.878	130.945	146.679	184.681	96.6934	53.5676	88.187	273.774	189.091	207.457	214.738	305.609	203.241	301.179	203.202	228.021	294.948	257.41	259.685	181.906	103.596	114.919	140.283	246.695	108.157	214.024	157.259	145.595	143.023
g20244.t1	NA	AT2G31970.1	component *(RAD50) of MRE11-RAD50-NBS1 (MRN) complex	dna repair protein rad	DNA repair protein RAD50	2.73535	1.46624	1.30297	2.90071	1.67265	1.13795	2.83499	1.5549	1.38532	3.12238	1.34925	1.36374	572.011	435.393	655.603	530.607	669.084	648.693	606.682	485.524	448.755	364.251	1466.02	1014.53	1373.36	1821.53	1291.99	1073.24	1592.08	1081.75	1334.92	1459.52	1375.46	1359.46	507.422	492.552	493.413	361.84	455.362	489.887	538.75	477.997	524.554	323.195
g17223.t1	NA	AT1G44900.1	component *(MCM2) of MCM replicative DNA helicase complex	dna replication licensing factor mcm	DNA replication licensing factor MCM2						2.19694							72.7519	67.4812	185.261	40.2868	88.7044	46.4828	75.8353	178.986	62.664	186.599	66.7263	89.7966	68.4608	58.6783	24.2379	31.1084	49.8941	125.507	118.438	46.6208	71.6271	15.5367	232.648	94.1782	95.9414	453.135	745.935	46.6559	388.687	71.9661	215.81	105.874
g28400.t1	NA	AT5G46280.1	component *(MCM3) of MCM replicative DNA helicase complex	dna replication licensing factor mcm	DNA replication licensing factor MCM3						1.93616							24.5538	54.5396	66.8292	33.4086	38.0162	25.8238	42.8246	166.642	21.2249	149.535	20.6066	51.8057	19.7084	17.4786	7.37676	10.3695	30.8436	121.523	56.4518	15.2231	22.3835	1.10976	131.164	32.9624	34.792	251.618	415.383	12.7243	302.585	18.6579	80.5417	34.3627
g27846.t1	NA	AT5G44635.1	component *(MCM6) of MCM replicative DNA helicase complex	dna replication licensing factor mcm	DNA replication licensing factor MCM6						2.96782							16.3692	14.7904	92.2073	13.7565	32.9473	22.7249	45.5012	176.928	16.1714	93.2993	33.3631	63.8937	30.0813	18.7271	3.16147	13.4803	37.1938	102.597	48.7036	38.0578	49.2437	2.21953	125.419	48.0309	54.8237	251.618	466.087	28.6298	275.525	20.4348	90.8676	44.5786
g10042.t1	NA	AT4G02060.2	component *(MCM7) of MCM replicative DNA helicase complex	dna replication licensing factor mcm	DNA replication licensing factor MCM7						1.84596							32.7383	9.244	39.7591	5.89563	7.60323	8.2636	22.3045	146.069	25.2677	146.978	21.5879	49.2154	10.3728	14.9817	4.21529	11.4064	29.0293	59.7652	40.9553	20.9318	19.026	1.10976	125.419	50.8562	20.0317	244.938	410.508	19.0865	242.314	25.7657	67.1181	52.9371
g2463.t1	NA	AT3G23890.1	not classified	dna topoisomerase 2	DNA topoisomerase 2					-1.72283	-1.16809			-1.29424		-1.56732	-1.43486	122.769	86.8936	104.896	63.8693	85.3252	106.394	106.169	76.1203	79.8461	100.968	253.167	107.929	114.101	325.852	186.527	146.209	247.656	170.331	107.369	312.074	191.379	386.198	68.9328	124.315	100.159	95.7485	123.835	134.666	88.5616	62.193	77.444	81.7275
g18343.t1	NA	AT3G23890.2	DNA topoisomerase *(TOP2)	dna topoisomerase 2	DNA topoisomerase 2						2.96112							77.2988	77.6496	208.101	48.1477	51.533	66.1088	86.5414	601.762	67.7176	318.24	164.853	214.994	170.115	89.8902	53.745	155.542	123.375	174.315	142.79	111.319	137.658	78.7932	522.74	196.832	87.507	847.263	1700.54	33.9316	633.461	86.1817	219.941	121.663
g28302.t1	NA	AT3G23890.2	DNA topoisomerase *(TOP2)	dna topoisomerase 2	DNA topoisomerase 2						3.29623							11.8222	19.4124	37.2213	11.7913	20.2753	29.9556	21.4123	114.181	34.3641	56.2352	42.1946	50.0789	47.7151	71.1631	44.2606	46.6625	31.7508	20.9178	49.8105	92.2901	42.5286	104.318	84.2512	32.0206	16.8688	136.943	274.972	23.3279	118.082	15.9925	27.8798	37.1489
g22960.t1	NA	AT4G31210.1	type-Ia DNA topoisomerase	dna topoisomerase	DNA topoisomerase 3-alpha											-1.14421	-1.20469	475.615	454.805	432.275	362.581	547.433	579.485	359.548	540.043	218.313	287.566	854.685	673.474	711.577	734.103	643.886	593.133	355.609	477.125	511.387	729.758	443.193	757.969	645.287	302.312	376.386	430.868	785.913	317.048	403.447	225.672	325.265	288.832
g17544.t1	NA	AT5G45140.2	not classified	dna directed rna polymerase subunit	DNA-directed RNA polymerase III subunit 2			-6.11464			-5.75781			-3.7196			-5.78792	57.2921	24.9588	30.4538	67.7998	35.4818	50.6146	36.5794	43.2034	33.3534	67.7379	119.715	150.237	120.325	198.508	120.136	105.768	69.8518	120.526	84.1243	120.833	154.446	143.16	0	0.941782	0	3.34006	4.87539	1.06036	2.46004	8.88471	4.13034	2.78616
g17545.t1	NA	AT5G45140.2	not classified	dna directed rna polymerase subunit	DNA-directed RNA polymerase III subunit 2			-4.30365			-3.36737						-2.85599	24.5538	19.4124	10.1513	24.5651	7.60323	25.8238	13.3827	24.6877	13.1392	43.4545	70.6514	63.8937	45.6405	42.4481	65.3371	55.9951	23.5863	54.7847	34.3139	73.2612	47.0053	63.2565	0	0	0	2.22671	0	0	1.23002	5.33082	0	0
g29111.t1	NA	AT2G15430.1	component *(NRPB3) of RNA polymerase II complex	dna directed rna polymerase ii subunit	DNA-directed RNA polymerases II, IV and V subunit 3	-1.077	-1.60918		-1.31181	-1.74291		-1.06846			-1.20532	-1.51419		92.7586	127.567	85.4398	106.121	131.789	97.0973	100.816	193.387	119.264	77.9624	128.546	158.007	151.444	119.854	163.343	151.394	145.147	176.307	151.645	141.765	184.664	154.257	127.334	242.98	148.657	287.245	168.689	242.823	277.985	171.475	228.202	220.107
g10049.t1	NA	AT3G62600.1	co-chaperone component *(ERdj3b) of ERdj3B-BiP-SDF2 chaperone complex	dnaj homolog subfamily a member	DnaJ protein ERDJ3B		2.08237									2.85663		593.837	313.372	978.751	752.676	748.496	700.34	519.248	249.963	589.244	663.32	37.2882	25.0394	56.0134	124.847	83.2521	166.948	39.0081	38.8474	38.7415	27.5919	90.6531	52.1589	270.944	97.9453	69.5839	337.346	68.2555	72.1046	236.164	93.2894	64.0203	136.522
g1000.t1	NA	AT5G22060.1	co-chaperone *(Hsp40)	dnaj homolog subfamily a member	DnaJ protein homolog												2.1466	2437.19	2234.28	1465.17	5730.55	4068.57	5060.42	4131.68	3863.62	4587.61	2176.56	1700.54	1423.79	2556.91	1830.26	2482.81	2528.07	3840.94	2010.1	2616.71	3700.17	2523.74	2510.29	1492.59	1409.85	1571.96	1461.83	1196.42	2119.66	2731.88	4541.86	4560.93	15553.3
g14024.t1	NA	AT1G51700.1	DOF transcription factor	dof zinc finger protein	Dof zinc finger protein DOF1.7		1.51038			1.37094							1.49779	481.072	468.671	227.558	431.364	604.879	477.223	488.022	168.699	281.988	146.978	147.19	163.188	187.749	81.1509	131.728	126.507	225.884	184.276	200.349	162.697	92.8914	97.6592	82.3364	110.189	120.19	152.53	164.788	170.718	205.414	342.061	240.593	370.56
g335.t1	NA	AT3G45040.1	dolichol kinase *(DOK)	arath dolichol kinase	Dolichol kinase EVAN		1.83298			2.68305								157.326	117.399	136.196	271.199	258.51	197.294	124.013	99.7794	141.499	89.4651	28.4568	42.308	31.1185	22.4725	30.5609	36.2931	39.0081	32.8708	38.7415	64.6982	27.9794	69.9151	8.6166	25.4281	9.48871	8.90684	5.85047	18.0261	14.7603	35.5388	14.4562	9.28721
g350.t1	NA	AT3G45040.1	dolichol kinase *(DOK)	arath dolichol kinase	Dolichol kinase EVAN											-1.92819		36.3759	40.6736	36.3754	70.7476	80.2563	63.01	37.4715	19.5444	34.3641	5.11229	97.1456	74.2549	110.989	103.623	163.343	83.9926	106.138	85.6634	76.376	87.5329	183.545	87.6714	137.866	139.384	153.928	115.789	117.009	149.511	163.593	91.5125	174.507	230.323
g455.t1	NA	AT1G20575.1	catalytic component *(DPMS1) of DPMS dolichol-phosphate-mannose synthase complex	dolichol phosphate mannosyltransferase subunit	Dolichol-phosphate mannosyltransferase subunit 1												1.1818	287.37	309.674	174.263	402.868	386.075	375.994	236.428	270.536	309.277	263.283	204.104	183.91	258.284	248.447	373.054	251.978	205.02	186.268	140.576	285.433	172.353	341.807	285.305	180.822	178.177	251.618	247.67	532.301	291.515	315.407	246.788	417.925
g29960.t1	NA	AT5G66680.1	component *(DGL1) of oligosaccharyl transferase (OST) complex	dolichyl diphosphooligosaccharide protein glycosyltransferase kda subunit	Dolichyl-diphosphooligosaccharide--protein glycosyltransferase 48 kDa subunit			1.10057						1.16135				479.253	397.492	599.771	564.015	642.896	480.322	462.149	680.968	556.901	566.186	287.512	322.922	241.687	243.453	281.371	175.244	263.985	287.869	246.838	223.589	384.996	271.892	530.399	566.011	519.771	635.725	834.667	519.577	701.112	509.982	640.203	705.828
g26894.t1	NA	AT1G73450.1	DYRK protein kinase	dual specificity tyrosine phosphorylation regulated kinase	Dual specificity protein kinase YAK1 homolog	-2.6881	-2.29864			-2.14357								27.2819	15.7148	27.07	8.84345	31.2577	17.5602	15.1671	70.9771	29.3106	47.2887	18.6441	6.90743	15.5593	49.939	22.1303	41.4778	22.6791	37.8513	17.7104	18.0774	38.0519	23.305	70.8476	65.9248	56.9323	48.9876	119.935	79.5271	131.612	61.3045	147.66	50.151
g27538.t1	NA	AT5G23720.1	MAP-kinase protein phosphatase *(MKP1/2)	dual specificity protein phosphatase 1	Dual specificity protein phosphatase PHS1						1.39602	1.58978		1.34217	1.5633	1.46058		251.903	263.454	566.779	467.72	380.162	332.61	359.548	401.175	510.408	530.4	311.062	275.434	287.328	501.887	433.121	297.603	488.055	288.865	419.515	449.082	690.53	393.966	255.626	275	323.671	493.216	763.486	216.314	403.447	308.299	331.46	164.384
g30310.t1	NA	AT5G59250.1	hexose transporter *(VGT)	mfs domain containing protein	D-xylose-proton symporter-like 3, chloroplastic	3.62566	3.0207	3.34728	4.04751	3.1233	3.8568	4.00908	3.18523	3.93328	3.75351	3.12935	2.64712	583.834	714.561	861.166	738.919	822.839	691.044	780.657	767.375	835.857	1285.74	1133.37	1177.72	939.78	1500.67	1170.8	1568.9	948.896	1454.29	1514.24	1295.87	1548.94	1524.82	918.146	904.111	880.342	1425.09	1183.75	1069.9	1483.41	873.367	1337.2	839.564
g270.t1	NA	AT5G60410.5	E3 SUMO ubiquitin ligase *(SIZ1)	e3 sumo protein ligase siz	E3 SUMO-protein ligase SIZ1					-1.44008						-2.28323		30.0101	33.2784	70.2129	28.4956	18.5857	36.1533	43.7168	25.7163	8.08568	28.1176	141.303	76.8451	117.213	102.375	108.544	110.953	97.9739	72.7143	105.155	80.8728	113.037	134.281	129.249	132.791	86.4527	95.7485	97.5078	126.183	81.1814	103.063	122.878	124.449
g19153.t1	NA	AT3G47160.1	E3 ubiquitin ligase	ring type domain containing protein	E3 ubiquitin-protein ligase AIRP2											1.22682	1.17433	126.406	113.701	119.277	63.8693	88.7044	74.3724	91.0023	652.166	367.898	394.924	182.516	316.015	101.654	76.157	172.827	125.47	61.6873	420.348	158.287	259.744	286.509	379.539	145.525	122.432	209.806	96.8618	71.1807	106.036	159.903	71.9661	200.322	495.937
g18660.t1	NA	AT4G11680.1	E3 ubiquitin ligase *(RIE1)	e3 ubiquitin protein ligase	E3 ubiquitin-protein ligase At4g11680							3.74235		2.88253	3.7599	3.65244	5.30305	47.2887	48.0688	40.6051	50.1129	44.7746	28.9226	118.66	46.2894	45.4819	39.6203	8.83142	35.4006	67.4235	39.9512	37.9376	27.9975	123.375	117.538	60.8794	51.378	40.2903	48.8296	58.4014	34.8459	60.0952	54.5544	36.0779	46.6559	38.1307	90.624	57.8248	85.4424
g7323.t1	NA	AT5G55970.2	E3 ubiquitin ligase *(DRR1)	ring type domain containing protein	E3 ubiquitin-protein ligase At4g11680												1.58929	384.675	474.217	265.625	372.407	429.16	359.467	398.804	424.834	511.419	434.545	313.025	365.23	265.545	446.954	547.988	393.002	371.031	285.877	281.152	380.578	322.322	538.236	460.509	312.672	612.549	354.047	241.819	490.947	333.336	399.812	390.318	768.053
g3653.t1	NA	AT3G05200.1	RING-H2-class ATL-subclass E3 ubiquitin ligase	ring h2 finger protein atl	E3 ubiquitin-protein ligase ATL6					1.62246								592.018	574.977	270.7	496.216	254.286	338.808	657.536	76.1203	127.349	62.6256	126.584	105.338	253.097	62.4237	76.9291	39.4039	632.295	157.382	193.707	56.1352	43.6478	68.8054	142.653	331.507	228.783	50.101	68.2555	57.2595	280.445	486.882	490.478	48.2935
g27465.t1	NA	AT2G44950.1	E3 ubiquitin ligase *(HUB)	e3 ubiquitin protein ligase	E3 ubiquitin-protein ligase BRE1-like 1					-2.65472							-2.55424	7.27519	10.1684	13.535	4.91303	1.68961	10.3295	8.02961	13.3725	0	12.7807	73.5952	52.6691	112.027	58.6783	70.6062	78.8079	51.7085	73.7104	80.8036	56.1352	99.6065	54.3784	9.574	0.941782	6.32581	4.45342	3.90031	9.54325	2.46004	7.99624	3.09776	7.42977
g9363.t1	NA	AT1G26800.1	E3 ubiquitin ligase *(SNIPER)	ring type domain containing protein	E3 ubiquitin-protein ligase MPSR1					-1.49921	-1.41209						1.00691	133.682	224.629	116.74	205.365	156.289	224.15	195.387	504.04	681.218	380.866	162.891	127.787	209.531	293.392	367.784	343.229	353.795	237.069	230.235	696.457	448.789	543.784	178.076	213.785	198.209	165.89	127.735	325.531	305.045	366.938	552.434	1298.35
g25397.t1	NA	AT1G02860.1	E3 ubiquitin ligase *(NLA)	ring type e3 ubiquitin transferase	E3 ubiquitin-protein ligase NLA	2.07012	1.81784	1.07388	2.52651	2.43119	1.81783	2.01295		1.25806	2.41306	2.4262	1.53558	458.337	466.822	499.104	376.338	327.784	432.806	239.996	396.032	438.648	453.716	546.567	599.219	532.127	453.196	372	385.744	283.036	423.337	354.208	393.898	378.281	508.272	285.305	343.751	264.63	221.558	228.168	328.712	216.484	237.222	214.778	229.394
g10273.t1	NA	AT3G52450.1	E3 ubiquitin ligase	ring type e3 ubiquitin transferase	E3 ubiquitin-protein ligase PUB23		3.19935	2.58273		1.95103	1.40656			2.27232				220.984	247.739	133.658	276.112	208.666	150.811	117.768	89.4928	175.864	25.5615	11.7752	66.484	35.2677	46.1936	76.9291	76.734	29.9365	79.6869	57.5587	57.0867	24.6218	11.0976	142.653	99.8289	171.851	154.756	74.106	258.728	77.4914	131.494	58.8574	213.606
g27886.t1	NA	AT5G14420.3	E3 ubiquitin ligase *(RGLG)	ring type e3 ubiquitin transferase	E3 ubiquitin-protein ligase RGLG2		1.68539			1.3089								884.844	207.066	411.972	708.458	560.105	589.815	132.043	269.507	315.341	198.101	243.355	292.702	468.853	338.337	538.504	397.15	321.137	292.849	270.083	279.725	496.913	388.417	283.39	261.815	318.399	299.492	234.994	367.945	257.075	232.779	318.037	762.48
g26457.t1	NA	AT1G15100.1	signal transducer of abscisic acid perception *(RHA2)	e3 ubiquitin protein ligase rnf	E3 ubiquitin-protein ligase RHA2A												1.41099	253.722	314.296	210.639	513.903	568.553	417.312	267.654	340.484	383.059	111.192	193.31	214.994	238.575	411.997	452.09	529.879	239.492	264.959	271.19	315.88	183.545	230.831	294.879	261.815	353.191	274.999	148.212	363.704	200.494	275.426	287.059	818.204
g14932.t1	NA	AT4G27470.1	E3 ubiquitin ligase *(RMA/MUSE)	ring type e3 ubiquitin transferase	E3 ubiquitin-protein ligase RMA3												1.28409	132.772	209.839	149.731	182.765	200.218	157.008	168.622	104.923	146.553	192.989	114.808	95.8406	82.9828	93.6356	92.7365	58.0689	142.425	105.585	120.652	109.416	68.2696	56.598	163.715	126.199	199.263	99.0886	93.6075	108.157	137.762	237.222	171.409	175.528
g23807.t1	NA	AT5G02750.1	gravity signalling E3 ubiquitin ligase *(SGR9)	e3 ubiquitin protein ligase ring	E3 ubiquitin-protein ligase SGR9, amyloplastic					2.07222						1.52917	2.87736	219.165	141.433	153.115	632.798	715.549	745.79	96.3554	199.559	662.015	166.149	74.5764	86.3429	82.9828	217.235	271.886	486.327	90.7166	92.636	75.2691	164.6	87.2956	156.477	98.6122	107.363	151.819	296.152	137.486	510.034	95.9417	134.159	96.0305	872.069
g26143.t1	NA	AT3G22840.1	LHC-related protein *(ELIP)	early light induced protein 1 chloroplastic	Early light-induced protein, chloroplastic				-1.17869									62.7485	260.681	113.356	211.26	240.769	399.752	1233.88	208.817	192.035	146.978	162.891	123.47	123.437	232.216	54.7988	121.323	2626.25	977.161	1482.14	139.862	195.855	59.9273	104.357	112.072	72.7468	140.283	248.645	398.696	564.58	1012.86	1249.43	273.973
g1372.t1	NA	AT5G53870.1	not classified	phytocyanin domain containing protein	Early nodulin-like protein 1			-4.44515		1.57744	-5.92505						-6.47312	3988.62	2640.09	5194.07	7063.95	11467.4	3435.59	4284.25	4479.78	4464.31	685.047	1672.08	2040.28	1872.3	2249.75	1921.12	1640.45	4973.99	2413.52	3225.5	1797.28	1090.08	912.226	13.4036	5.65069	182.394	15.587	19.5016	60.4406	0	698.338	6.19552	7.42977
g24866.t1	NA	AT1G64640.1	not classified	phytocyanin domain containing protein	Early nodulin-like protein 8						3.11841							8.18458	27.732	108.28	39.3042	24.4993	14.4613	55.3151	5.14327	18.1928	85.6309	32.3819	29.3566	16.5966	66.1692	50.5835	90.2143	26.3078	47.8121	63.0932	34.252	66.0313	16.6465	24.8924	145.034	62.2038	152.53	430.985	32.8712	95.9417	91.5125	42.336	18.5744
g28390.t1	NA	AT1G07920.1	aminoacyl-tRNA binding factor *(eEF1A))	elongation factor 1 alpha	Elongation factor 1-alpha	1.02357	3.08398			2.74945			2.70881			3.42374		1133.11	1328.36	1556.53	1243.98	1432.79	1455.43	1132.18	3437.76	1658.57	1919.67	429.796	354.869	281.104	298.386	510.051	361.894	324.765	381.501	287.794	470.965	302.177	523.809	361.897	211.901	294.15	259.412	387.106	267.211	253.384	512.648	198.257	489.436
g25759.t1	NA	AT1G07920.1	aminoacyl-tRNA binding factor *(eEF1A))	elongation factor 1 alpha	Elongation factor 1-alpha	4.57489	4.31016		3.20266	3.56043					2.93958			121.859	127.567	106.588	76.6432	113.204	86.7678	93.6788	75.0917	63.6747	63.9036	158.966	107.929	148.332	47.442	77.9829	115.101	114.303	110.566	71.9484	140.814	126.467	102.098	27.7646	13.185	8.43441	6.68013	3.90031	6.36217	12.3002	44.4235	8.26069	23.218
g16299.t1	NA	AT1G62750.1	translation elongation factor *(EF-G)	elongation factor g 1	Elongation factor G-2, chloroplastic		-1.31827	-1.35403		-1.71931	-1.04232		-1.6855			-1.20744	-1.95047	843.012	834.733	889.928	854.867	799.184	965.809	574.564	1141.81	864.157	1321.53	3202.86	2616.19	2239.5	4804.13	4058.27	4094.9	1593.89	3439.49	2440.71	3838.13	3579.12	4244.85	898.041	755.309	859.256	1500.8	1283.2	1346.66	1378.85	896.467	1558.17	729.046
g10941.t1	NA	AT4G02930.1	translation elongation factor *(EF-Tu)	elongation factor tu	Elongation factor Tu, mitochondrial	2.08692			1.75669									32.7383	18.488	28.7619	17.6869	25.3441	39.2521	45.5012	53.49	44.4712	28.1176	201.16	163.188	107.878	141.078	249.756	143.098	229.513	172.323	213.631	161.746	188.021	143.16	31.5942	45.2055	39.0092	41.1941	53.6293	31.8108	65.1912	43.5351	40.2709	28.7904
g21426.t1	NA	AT1G58370.2	endo-beta-1,4-xylanase *(XYN1/2/3)	gh domain containing protein	Endo-1,4-beta-xylanase 1	1.6042		1.44562			4.25232	2.06037			2.2433			42.7417	81.3472	183.569	104.156	52.3778	54.7464	99.0319	67.8911	58.6212	92.0212	300.268	191.681	88.1692	83.6478	77.9829	117.175	58.0586	123.515	212.525	218.832	88.4147	175.343	128.292	245.805	179.231	276.112	485.589	102.855	75.0313	91.5125	77.444	82.6562
g26320.t1	NA	AT4G33840.1	EC_3.2 glycosylase	endo beta xylanase	Endo-1,4-beta-xylanase 5-like						3.81586							10.9128	36.976	77.8264	29.4782	17.7409	13.4284	64.2369	26.745	38.407	62.6256	6.86888	16.4051	33.1931	11.2363	8.43059	29.0345	15.4218	38.8474	44.276	13.3202	13.4301	2.21953	18.1906	66.8665	48.4979	56.7811	77.0312	20.1469	93.4817	23.1002	32.0102	11.1447
g22032.t1	NA	AT1G75680.1	not classified	endoglucanase	Endoglucanase 2		1.12279			1.15948								456.518	610.104	388.286	714.354	839.735	757.153	558.504	189.272	678.186	263.283	207.048	284.068	319.484	416.991	297.178	348.414	566.072	308.787	462.684	271.162	232.788	157.586	273.816	319.264	481.816	421.961	732.284	437.929	494.469	418.47	456.403	254.47
g27070.t1	NA	AT1G70710.1	class-B endo-1,4-beta-glucanase	endoglucanase	Endoglucanase 8						2.74668							19.0974	15.7148	164.958	60.9215	3.37921	8.2636	65.1291	222.189	30.3213	314.406	49.0634	25.9029	3.11185	29.9634	11.5921	49.7734	5.443	31.8748	210.311	84.6786	59.3162	32.1832	29.6794	134.675	24.2489	261.638	553.845	4.24145	140.222	52.4198	18.5865	52.0084
g876.t1	NA	AT1G80650.1	component *(DRB7) of DRB4-DRB7.1 siRNA biogenesis regulator complex	ribonuclease protein isoform	Endoribonuclease Dicer homolog 4			-5.10023			-5.36783						-5.28259	22.735	20.3368	43.1429	27.5129	35.4818	17.5602	17.8436	38.0602	56.5998	48.5668	19.6254	25.9029	26.9694	79.9024	52.6912	50.8103	18.1433	35.8591	17.7104	39.9607	35.8136	26.6343	0	2.82535	3.1629	0	5.85047	2.12072	0	4.44235	0	3.71489
g365.t1	NA	AT3G45770.1	enoyl-ACP reductase *(mtER))	enoyl [acyl carrier protein] reductase 1 mitochondrial	Enoyl-[acyl-carrier-protein] reductase, mitochondrial						-1.25744							156.416	190.426	154.807	361.599	361.576	412.147	168.622	224.246	236.506	215.994	86.3517	130.378	105.803	176.035	166.504	206.352	184.155	126.503	160.5	205.512	164.519	175.343	57.444	58.3905	45.335	87.955	81.9066	118.76	35.6706	76.4085	32.0102	123.52
g13174.t1	NA	AT1G65520.1	dodecenoyl-CoA isomerase	enoyl coa delta isomerase 1 peroxisomal	Enoyl-CoA delta isomerase 1, peroxisomal				-1.61609	-1.78469								36.3759	7.3952	43.1429	56.0085	27.0337	61.977	9.81397	6.17192	132.403	21.7272	12.7565	12.9514	7.26099	14.9817	84.3059	67.4015	11.7932	15.9374	9.96209	27.5919	42.5286	23.305	3.8296	7.53426	3.1629	94.6351	20.4766	142.088	13.5302	0.888471	11.3584	209.891
g16217.t1	NA	AT4G17500.1	subgroup ERF-IX transcription factor	ethylene responsive transcription factor erf	Ethylene-responsive transcription factor 1A									3.14738				160.963	103.533	68.5211	202.417	46.4642	84.7019	148.994	24.6877	92.9853	83.0747	7.85015	63.0303	232.352	7.49085	21.0765	41.4778	30.8436	29.8826	59.7725	16.1746	31.3369	17.7562	35.4238	35.7877	32.6833	32.2873	15.6013	63.6217	113.162	331.4	171.409	150.453
g16215.t1	NA	AT5G47230.1	subgroup ERF-IX transcription factor	ethylene responsive transcription factor erf	Ethylene-responsive transcription factor 6	1.39584	1.30592									1.12796		879.388	786.665	791.799	300.677	376.782	444.169	347.95	790.006	745.904	531.678	433.721	634.62	1538.29	209.744	424.691	361.894	301.179	332.693	467.111	602.264	353.659	310.734	360.94	318.322	377.44	289.472	206.717	268.271	265.685	392.704	378.959	459.717
g16219.t1	NA	AT5G47230.1	subgroup ERF-IX transcription factor	ethylene responsive transcription factor erf	Ethylene-responsive transcription factor 6	2.52972	1.94785									1.32663		491.984	393.794	375.597	80.5736	70.1187	80.5701	214.123	541.072	480.087	187.877	154.059	496.471	1136.86	128.593	162.289	133.766	106.138	284.881	366.384	526.149	79.4614	165.355	217.33	150.685	293.096	95.7485	75.081	109.217	104.552	301.192	145.595	159.74
g1394.t1	NA	AT3G15210.1	subgroup ERF-VIII transcription factor	ethylene responsive transcription factor erf	Ethylene-responsive transcription factor 9	1.18814	1.17204									1.20463	1.73072	437.421	481.613	690.286	307.555	812.701	238.612	504.974	495.811	1015.76	397.481	402.32	751.183	486.486	303.379	409.937	232.276	449.047	583.707	684.064	867.717	247.337	429.479	310.198	207.192	408.015	233.804	116.034	196.167	399.757	388.262	334.558	1149.76
g29433.t1	NA	AT5G44210.1	subgroup ERF-VIII transcription factor	ethylene responsive transcription factor erf	Ethylene-responsive transcription factor 9		1.2769									1.69332	3.06638	277.366	241.268	269.009	192.591	417.333	267.534	165.053	298.309	742.872	201.935	77.5202	215.857	171.152	87.3932	143.32	113.027	252.192	119.53	245.732	557.546	97.3681	235.27	136.908	137.5	175.014	91.2951	99.458	133.606	132.842	170.586	116.682	1192.48
g22398.t1	NA	AT1G46768.1	subgroup ERF-II-DEAR transcription factor	ethylene responsive transcription factor erf	Ethylene-responsive transcription factor ERF011												1.41475	70.0237	47.1444	82.902	13.7565	33.7921	39.2521	89.2179	72.0057	86.9211	76.6844	54.9511	80.2989	91.281	27.4664	35.83	41.4778	313.879	70.7221	115.117	63.7468	43.6478	72.1347	47.87	70.6337	55.878	15.587	21.4517	59.3802	47.9709	129.717	94.9979	165.312
g31009.t1	NA	AT5G11590.1	subgroup ERF-III transcription factor	ethylene responsive transcription factor erf protein	Ethylene-responsive transcription factor ERF023					5.35548								75.4801	54.5396	17.7647	354.721	210.356	215.887	16.0592	7.20057	8.08568	14.0588	2.94381	31.9469	101.654	2.49695	15.8074	5.18473	15.4218	35.8591	1.1069	21.8832	98.4873	12.2074	20.1054	18.8356	26.3575	13.3603	5.85047	6.36217	52.8909	45.312	64.0203	13.0021
g6822.t1	NA	AT2G44940.1	subgroup ERF-III transcription factor	ethylene responsive transcription factor erf	Ethylene-responsive transcription factor ERF034		5.17979	5.25985						5.16222				64.5673	103.533	63.4454	3.93042	12.6721	2.0659	33.0106	8.22923	26.2785	15.3369	1.96254	0	0	0	0	0	0	0	0	0	0	0	79.4642	78.1679	81.1812	24.4938	13.6511	38.173	83.6415	97.7318	99.1283	40.8637
g13966.t1	NA	AT5G11590.1	subgroup ERF-III transcription factor	ethylene responsive transcription factor erf	Ethylene-responsive transcription factor ERF034		-1.76792		-1.42199	-2.29635						-1.38416		100.034	56.3884	42.2969	13.7565	33.7921	37.1862	61.5604	21.6017	54.5783	38.3422	123.64	112.246	232.352	46.1936	41.0991	47.6995	381.917	75.7026	293.328	96.0959	45.8861	61.037	105.314	138.442	158.145	64.5746	44.8536	74.2253	93.4817	142.155	137.334	61.2956
g27809.t1	NA	AT4G39780.1	subgroup ERF-I transcription factor	ethylene responsive transcription factor erf	Ethylene-responsive transcription factor ERF060					-1.57106	-1.21275							191.883	232.024	204.717	62.8867	95.4628	149.778	156.131	158.413	207.196	123.973	355.219	341.918	488.561	218.483	193.904	331.823	263.078	220.135	243.518	216.929	357.017	213.075	320.729	169.521	190.829	105.769	100.433	171.779	141.453	159.036	141.464	245.182
g6994.t1	NA	AT1G64380.1	subgroup ERF-I transcription factor	ethylene responsive transcription factor erf	Ethylene-responsive transcription factor ERF061		2.04949			3.13362			2.49208		1.65217	2.58831	3.01018	268.272	271.774	201.333	471.651	846.493	284.061	193.603	103.894	292.095	232.609	101.071	103.611	120.325	34.9573	59.0141	68.4384	50.8013	71.7182	83.0174	185.532	91.7723	104.318	52.657	65.9248	102.267	22.2671	23.4019	24.3883	57.811	105.728	58.8574	256.327
g25364.t1	NA	AT3G16770.1	subgroup ERF-VII transcription factor	ethylene responsive transcription factor erf	Ethylene-responsive transcription factor RAP2-3												1.95469	159.145	75.8008	115.894	158.199	174.03	187.997	71.3744	165.613	345.663	84.3528	36.307	33.6737	96.4675	18.7271	40.0453	46.6625	52.6156	60.7613	42.0622	120.833	45.8861	22.1953	128.292	125.257	87.507	99.0886	58.5047	156.933	72.5713	110.17	105.324	362.201
g8619.t1	NA	AT1G78080.1	subgroup ERF-I transcription factor	ethylene responsive transcription factor erf	Ethylene-responsive transcription factor RAP2-4		1.3382			1.00112			1.83433			1.19518	1.43893	1766.05	2006.87	1387.34	1268.54	1228.34	854.25	2290.22	1260.1	1461.49	838.416	655.488	1346.95	1481.24	375.791	435.229	402.335	1011.49	1043.9	1342.67	1199.77	442.074	493.845	828.151	856.08	981.555	563.357	438.785	464.438	756.463	1616.13	890.089	1368.94
g19521.t1	NA	AT1G78080.1	subgroup ERF-I transcription factor	ethylene responsive transcription factor erf	Ethylene-responsive transcription factor RAP2-4										1.07597	1.30607	1.29016	5049.89	5698.93	4543.54	3455.82	4256.97	4206.17	3804.25	7138.85	7031.51	7072.85	5081.99	5907.58	3990.43	4194.88	4020.34	3738.19	3187.78	5782.28	3909.57	6720.05	4557.28	6947.12	4637.64	3723.81	4302.6	2055.25	1944.31	2310.53	3909.01	3177.17	3275.36	7612.73
g21632.t1	NA	AT5G25390.2	subgroup ERF-V transcription factor	ethylene responsive transcription factor erf	Ethylene-responsive transcription factor SHINE 2						1.92472							27.2819	20.3368	94.7452	140.513	27.8785	49.5816	285.497	31.8883	59.6319	130.363	25.513	33.6737	69.4981	116.108	71.66	137.914	82.5521	79.6869	255.694	102.756	117.513	67.6956	16.2758	99.8289	28.4661	221.558	316.9	31.8108	292.745	360.719	57.8248	9.28721
g18115.t1	NA	AT1G75280.1	EC_1.3 oxidoreductase acting on CH-CH group of donor	nmra domain containing protein	Eugenol synthase 1						3.13624						3.05332	6.36579	0	5.92157	208.312	6.75843	6.1977	3.56872	5.14327	43.4605	25.5615	0.981269	0	0	0	0	4.14778	0	0	0	0	0	0	3.8296	3.76713	6.32581	152.53	83.8567	857.832	52.8909	38.2042	40.2709	1233.34
g2007.t1	NA	AT3G15610.1	not classified	droer eukaryotic translation initiation factor subunit i	Eukaryotic translation initiation factor 3 subunit I		-1.69252	-2.37851		-2.02462	-1.71402			-1.98056		-2.07193	-1.61246	74.5707	68.4056	49.9104	86.4693	50.6882	53.7134	58.8838	69.9484	61.6533	94.5774	268.868	393.723	344.378	505.632	764.022	564.098	363.774	380.505	444.973	598.459	361.493	627.017	47.87	33.9042	40.0635	92.4084	83.8567	57.2595	76.2614	55.0852	67.1181	101.231
g19240.t1	NA	AT5G58430.1	component *(EXO70) of Exocyst complex	exocyst subunit exo family protein	Exocyst complex component EXO70B1					1.08407								1437.76	804.228	900.925	1801.12	1719.18	1336.64	481.777	1310.5	1052.15	1215.45	703.57	816.803	1063.22	719.122	819.875	1017.24	627.759	792.885	549.022	948.59	1077.76	1013.21	791.77	649.83	700.056	670.239	462.187	719.985	559.66	689.453	694.93	1378.22
g14004.t1	NA	AT1G71820.1	component *(SEC6) of Exocyst complex	exocyst complex component sec	Exocyst complex component SEC6				-1.21217									186.427	156.224	157.345	79.591	116.583	122.921	97.2476	140.925	139.478	149.535	95.1831	95.8406	132.772	46.1936	51.6374	58.0689	66.2231	19.9217	74.1622	51.378	90.6531	61.037	243.18	221.319	189.774	134.716	186.24	172.839	158.673	100.397	116.682	104.946
g8019.t1	NA	AT2G39700.1	alpha-class expansin	expansin	Expansin-A4						-1.84669						-1.72788	208.252	52.6908	33.8376	789.032	1469.96	1033.98	224.829	367.229	1484.73	941.94	94.2018	60.44	7.26099	1642.99	1528.04	1209.08	93.4381	22.91	14.3897	2031.33	1395.61	3163.94	11.4888	32.9624	101.213	388.561	300.324	343.557	30.7505	62.193	24.7821	238.681
g453.t1	NA	AT2G39700.1	alpha-class expansin	expansin	Expansin-A4						1.15024							625.666	390.097	1035.43	351.773	401.282	274.765	253.379	768.404	1222.96	1733.07	513.204	704.558	214.718	1062.45	361.461	540.249	16.329	404.411	215.845	626.051	1742.55	463.881	468.168	498.203	538.748	892.91	1122.32	455.955	678.972	198.129	134.236	495.937
g30340.t1	NA	AT2G39700.1	alpha-class expansin	expansin	Expansin-A4									1.58414				120.95	94.2888	198.796	159.182	70.1187	89.8667	169.514	220.132	115.221	311.85	51.026	99.2943	60.1625	86.1448	16.8612	66.3645	24.4935	103.593	138.362	63.7468	370.447	23.305	139.78	320.206	168.688	261.638	528.492	45.5955	248.464	168.809	145.595	169.956
g2835.t1	NA	AT1G69530.2	alpha-class expansin	expansin	Expansin-A5			2.16546			4.2823			2.3658				67.2955	48.9932	178.493	204.382	16.0513	28.9226	114.199	28.8023	2.02142	205.77	3.92508	13.8149	8.29828	4.9939	6.32294	24.8867	38.101	22.91	86.3381	9.51445	62.6737	8.87811	89.0382	437.929	115.973	734.814	715.708	20.1469	185.733	159.925	39.2383	34.3627
g13495.t1	NA	AT2G03090.1	alpha-class expansin	expansin	Expansin-A5						1.51247							23.6444	47.1444	245.322	239.756	61.6707	73.3395	182.005	33.9456	145.542	419.208	21.5879	44.0349	18.6711	107.369	45.3144	47.6995	35.3795	47.8121	150.538	141.765	224.954	16.6465	48.8274	421.918	131.788	659.106	851.243	132.545	296.435	199.017	82.6069	139.308
g19293.t1	NA	AT2G40610.1	alpha-class expansin	expansin	Expansin-A8						2.07954							929.405	1231.3	2674.86	1017	267.803	419.378	903.778	2489.34	2524.75	4176.74	1771.19	3259.44	337.117	985.047	363.569	649.128	64.4088	1506.08	324.321	1232.12	1775.01	411.722	2923.9	3741.7	2626.27	2597.46	3467.38	767.702	2006.17	770.304	949.979	373.346
g29563.t1	NA	AT4G38400.1	alpha-like-class expansin	expansin a1	Expansin-like A2					3.06122								32.7383	11.0928	18.6107	92.3649	93.7732	71.2736	39.2559	23.659	38.407	15.3369	2.94381	3.45371	10.3728	0	10.5382	8.29556	29.0293	3.98435	12.1759	7.61156	8.95339	3.32929	2.8722	11.3014	10.543	0	1.95016	11.664	6.15011	30.208	28.9124	13.9308
g6799.t1	NA	AT4G17030.1	beta-like-class expansin	expansin b1 protein	Expansin-like B1						-1.31899							223.712	98.9108	240.247	282.99	322.715	283.028	271.223	473.18	300.181	407.705	140.321	127.787	150.406	269.671	203.388	361.894	557.907	367.556	299.97	385.335	211.524	244.148	53.6144	152.569	224.566	71.2547	21.4517	133.606	103.322	264.764	164.181	221.036
g16159.t1	NA	AT4G17030.1	beta-like-class expansin	expansin b1 protein	Expansin-like B1									-1.37678				135.5	189.502	191.182	230.912	111.514	57.8452	63.3447	180.014	197.088	224.941	262.98	325.513	112.027	146.072	266.617	96.4359	112.489	293.845	187.066	148.425	138.778	185.331	162.758	113.014	84.3441	80.1615	77.0312	50.8973	109.472	70.1892	33.0428	196.889
g28723.t1	NA	AT4G05020.1	NAD(P)H dehydrogenase *(NDB)	nadh ubiquinone reductase non electrogenic	External alternative NAD(P)H-ubiquinone oxidoreductase B2, mitochondrial						1.05393							567.464	410.434	549.014	588.581	501.813	492.717	490.699	628.507	570.04	493.336	457.271	442.939	394.168	614.25	652.317	463.515	374.66	470.153	392.949	426.247	744.251	507.162	618.48	805.224	807.595	981.979	1107.69	906.609	875.776	642.364	896.285	1211.05
g23645.t1	NA	AT2G23460.1	non-canonical component *(XLG) of heterotrimeric G-protein complex	guanine nucleotide binding protein alpha subunit	Extra-large guanine nucleotide-binding protein 1		2.05876			3.3112								338.296	88.7424	167.496	558.12	659.792	235.513	92.7867	80.235	130.382	29.3957	41.2133	98.4309	112.027	29.9634	55.8526	27.9975	88.9023	35.8591	43.1691	82.7757	72.7463	25.5246	79.4642	37.6713	101.213	48.9876	46.8038	130.424	52.8909	146.598	72.281	221.964
g291.t1	NA	AT5G03170.1	Fasciclin-type arabinogalactan protein	fasciclin arabinogalactan protein	Fasciclin-like arabinogalactan protein 11	-3.56499	-2.21551	-2.04722	-3.8788	-2.70689	-3.06422	-2.95924		-2.02944	-2.86986	-2.5383		127.316	135.887	58.3698	85.4867	94.618	75.4054	98.1397	59.6619	87.9318	95.8555	32.3819	47.4886	52.9015	21.2241	42.1529	34.2192	69.8518	56.7769	32.1001	87.5329	24.6218	77.6835	118.718	83.8186	152.874	76.8215	26.3271	98.6136	43.0508	144.821	106.356	262.828
g277.t1	NA	AT5G03170.1	Fasciclin-type arabinogalactan protein	fasciclin arabinogalactan protein	Fasciclin-like arabinogalactan protein 11				-1.71905									547.458	765.403	444.964	645.572	786.512	559.859	718.204	493.754	652.919	368.085	214.898	253.848	380.683	156.059	92.7365	210.5	323.858	256.99	303.29	436.713	74.9847	317.393	693.157	479.367	835.007	346.253	115.059	763.46	218.944	615.71	496.674	1124.68
g280.t1	NA	AT5G03170.1	Fasciclin-type arabinogalactan protein	fas domain containing protein	Fasciclin-like arabinogalactan protein 12			3.61292			3.27854			3.83065			3.02402	90.9398	80.4228	66.8292	76.6432	87.8596	50.6146	107.954	36.0029	172.831	103.524	25.513	37.9909	14.522	34.9573	36.8838	23.8497	20.8648	43.8278	17.7104	26.6404	25.741	26.6343	319.772	365.411	466.001	297.266	225.243	264.03	297.665	272.761	332.493	160.669
g276.t1	NA	AT5G03170.1	Fasciclin-type arabinogalactan protein	fasciclin arabinogalactan protein	Fasciclin-like arabinogalactan protein 12	-1.76466			-1.9574						-1.35343			240.081	373.458	215.714	260.39	392.834	215.887	317.616	181.043	201.131	172.54	52.9885	120.017	102.691	48.6905	8.43059	80.8817	137.889	137.46	198.135	128.445	12.3109	88.7811	209.671	149.743	230.892	47.8742	27.3022	204.65	82.4115	175.029	103.259	216.392
g290.t1	NA	AT5G03170.1	Fasciclin-type arabinogalactan protein	fasciclin arabinogalactan protein	Fasciclin-like arabinogalactan protein 12	-1.1643			-2.0748									249.175	386.399	222.482	201.434	300.75	164.239	262.301	115.209	299.17	241.556	78.5015	152.827	123.437	23.721	27.3994	71.5492	153.311	127.499	131.721	145.571	19.026	81.0128	485.402	406.85	455.458	138.056	49.729	458.076	157.443	344.727	257.114	522.87
g30278.t1	NA	AT5G60490.1	Fasciclin-type arabinogalactan protein	fasciclin arabinogalactan protein	Fasciclin-like arabinogalactan protein 12				-1.0525									641.126	884.651	725.816	752.676	1261.29	685.879	686.086	525.642	942.992	644.149	320.875	599.219	442.921	312.119	172.827	245.756	433.625	540.875	396.27	651.74	310.011	477.199	723.794	560.36	959.414	244.938	158.938	761.339	202.954	583.725	517.326	883.214
g28021.t1	NA	AT5G03170.1	Fasciclin-type arabinogalactan protein	fasciclin arabinogalactan protein	Fasciclin-like arabinogalactan protein 12						-1.07217							420.142	459.427	308.768	425.468	655.568	307.819	297.096	355.914	379.016	302.903	371.901	501.652	411.802	152.314	204.442	199.094	294.829	382.497	396.27	611.779	177.949	362.893	421.256	336.216	494.467	107.995	67.2804	299.022	118.082	331.4	138.367	604.598
g994.t1	NA	AT5G06390.1	Fasciclin-type arabinogalactan protein	fasciclin arabinogalactan protein	Fasciclin-like arabinogalactan protein 17						1.49342							50.0169	35.1272	139.58	95.3127	40.5506	65.0759	185.573	50.404	35.3748	54.9571	56.9136	73.3914	78.8336	102.375	35.83	85.0295	148.775	190.252	282.259	41.8636	153.327	36.6222	99.5696	239.213	109.647	246.051	491.44	61.501	361.626	215.01	239.56	23.218
g7232.t1	NA	AT4G12730.1	Fasciclin-type arabinogalactan protein	fasciclin arabinogalactan protein	Fasciclin-like arabinogalactan protein 2		6.25949	7.26695		6.78962	7.31388		8.24019	9.13064		6.82285	7.60593	3078.31	3243.72	2585.19	3930.42	4052.52	3629.79	3543.74	2632.32	3090.75	1885.16	28.4568	6.044	16.5966	19.9756	16.8612	15.5542	15.4218	10.9569	5.53449	8.563	11.1917	3.32929	4896.14	6806.26	6171.88	5256.15	5330.75	5953.93	5686.39	6317.92	7366.47	3880.2
g7253.t1	NA	AT2G04780.1	Fasciclin-type arabinogalactan protein	fas domain containing protein	Fasciclin-like arabinogalactan protein 7			1.06177			1.14749							807.546	926.249	1267.22	1012.08	1207.22	973.039	940.357	695.37	1126.94	1234.62	585.818	611.307	606.811	771.558	446.821	685.421	613.244	650.444	956.361	488.091	1031.88	358.454	1355.68	2098.29	1671.07	1653.33	2758.5	1112.32	1697.43	1178.11	1339.26	886
g196.t1	NA	AT2G20520.1	Fasciclin-type arabinogalactan protein	fasciclin arabinogalactan protein	Fasciclin-like arabinogalactan protein 9		2.08519	2.94785		2.97988	3.18794		3.46889	4.76482		2.78283		236.444	260.681	736.813	570.894	207.822	226.216	408.618	242.762	367.898	876.758	74.5764	67.3474	43.566	93.6356	43.2068	58.0689	21.772	103.593	63.0932	35.2034	200.332	14.4269	395.406	970.977	720.088	512.143	482.664	154.813	972.947	454.897	1160.63	95.6583
g189.t1	NA	AT2G20520.1	Fasciclin-type arabinogalactan protein	fasciclin arabinogalactan protein	Fasciclin-like arabinogalactan protein 9									1.58302				425.598	576.826	1704.57	1692.05	535.605	692.077	1062.59	577.074	988.474	1676.83	1371.81	1159.58	901.4	2000.06	912.611	1190.41	392.803	2002.13	1020.56	1117	3595.91	542.675	1063.67	3103.17	1877.71	1199.08	1359.26	453.835	2323.51	1181.67	2736.35	288.832
g30079.t1	NA	AT5G22500.1	fatty acyl CoA reductase *(FAR)	fatty acyl coa reductase 2	Fatty acyl-CoA reductase 1				1.76157		2.23121	4.4914		3.67929			3.56828	42.7417	61.9348	10.1513	42.252	31.2577	21.692	29.4419	4.11461	8.08568	1.27807	72.6139	113.109	237.538	129.841	100.113	125.47	244.028	58.7691	148.324	38.0578	61.5546	63.2565	94.7826	187.415	111.756	223.784	119.935	98.6136	125.462	114.613	48.5315	45.5074
g28741.t1	NA	AT1G61340.1	substrate adaptor *(FBS) of SCF E3 ubiquitin ligase complex	f box domain containing protein	F-box protein At1g61340		2.66324			2.52891							2.25911	306.467	78.574	160.728	476.564	679.222	218.985	57.9917	146.069	320.395	98.4116	18.6441	58.7131	39.4168	13.7332	107.49	53.9212	62.5945	33.8669	27.6725	74.2127	99.6065	42.171	34.4664	16.9521	65.3667	96.8618	29.2524	160.115	34.4406	121.72	76.4114	661.25
g28184.t1	NA	AT1G67340.1	not classified	mynd type domain containing protein	F-box protein At1g67340								-1.16497				1.59123	317.38	479.764	360.37	136.582	131.789	110.526	405.049	150.183	379.016	311.85	1102.95	1199.3	561.171	191.017	182.311	190.798	984.275	1429.38	1019.45	293.045	151.088	263.014	591.673	387.072	359.517	163.663	132.611	128.304	612.551	340.284	720.745	837.707
g7598.t1	NA	AT2G32560.1	substrate adaptor of SCF E3 ubiquitin ligase complex	f box domain containing protein	F-box protein At2g26850					-1.06173								1084	1169.37	955.065	778.223	649.654	873.876	653.075	1433.94	1538.3	1476.17	862.535	992.079	998.905	1840.25	1443.74	1891.39	568.793	610.601	774.829	2135.99	1140.44	1944.31	1274.3	1137.67	1099.64	1326.01	1137.92	1403.92	773.684	759.642	668.083	969.585
g1047.t1	NA	AT2G27310.1	not classified	f box protein	F-box protein At2g27310	1.41108										1.59065		201.886	184.88	126.045	58.9563	59.9811	28.9226	99.9241	384.716	215.281	166.149	109.902	303.927	179.45	48.6905	56.9065	31.1084	34.4723	262.967	157.18	210.269	98.4873	140.94	89.9956	103.596	110.702	34.514	13.6511	15.9054	92.2516	70.1892	76.4114	80.7988
g21178.t1	NA	AT1G67340.1	not classified	mynd type domain containing protein	F-box protein At5g50450									-1.00382				420.142	292.11	172.572	203.399	185.012	143.58	269.438	98.7507	226.399	153.369	169.76	225.355	341.267	107.369	81.1444	171.096	336.559	200.213	212.525	126.542	152.208	137.611	179.991	172.346	156.037	109.109	91.6574	77.4064	161.133	236.333	140.432	112.375
g13005.t1	NA	AT4G12560.1	not classified	f box domain containing protein	F-box protein CPR1				-1.15187									240.081	282.866	242.784	272.182	259.355	387.356	233.751	332.255	449.766	240.278	244.336	241.76	482.337	122.351	191.796	162.8	308.436	372.536	375.239	235.007	129.824	188.66	383.917	432.278	415.395	277.225	166.738	683.933	244.774	298.526	243.69	729.975
g3679.t1	NA	AT3G61060.1	substrate adaptor *(SKIP13/SKIP10/SKIP9) of SCF E3 ubiquitin ligase complex	f box domain containing protein	F-box protein PP2-A13	1.55174										1.05237		120.041	55.464	142.964	80.5736	72.6531	95.0314	39.2559	253.049	324.438	382.144	266.905	296.156	199.159	255.937	191.796	135.84	24.4935	146.425	66.4139	264.502	230.55	229.721	82.3364	63.0994	105.43	106.882	176.489	157.994	81.1814	51.5313	135.269	140.237
g14583.t1	NA	AT3G61060.1	substrate adaptor *(SKIP13/SKIP10/SKIP9) of SCF E3 ubiquitin ligase complex	f box domain containing protein	F-box protein PP2-A13											1.58343		205.524	204.292	219.098	117.913	114.048	145.646	210.554	364.143	281.988	328.465	138.359	183.91	136.922	169.793	152.804	136.877	70.7589	172.323	90.7657	227.395	123.109	187.55	156.056	183.648	142.331	129.149	86.782	106.036	130.382	106.616	123.91	138.379
g24897.t1	NA	AT1G80110.1	not classified	f box domain containing protein	F-box protein PP2-B11	3.9508		5.02408		3.91672	4.94614			4.61832	3.97804	3.8724	6.03368	40.0135	43.4468	21.1485	70.7476	38.0162	41.318	50.8542	49.3754	29.3106	53.6791	48.0822	39.7177	48.7524	54.9329	22.1303	25.9236	29.9365	66.7378	81.9105	55.1838	58.197	22.1953	66.0606	75.3426	79.0726	66.8013	82.8817	76.346	76.2614	55.9737	67.1181	162.526
g27306.t1	NA	AT4G10925.3	substrate adaptor of SCF E3 ubiquitin ligase complex	f box domain containing protein	F-box protein SKIP8											1.11114		140.957	175.636	138.734	203.399	146.996	197.294	140.072	414.547	273.902	433.267	127.565	176.139	140.033	153.562	141.212	170.059	108.86	119.53	102.942	174.114	154.446	210.855	191.48	165.754	164.471	132.489	135.536	141.028	102.092	128.828	138.367	282.331
g11196.t1	NA	AT1G13570.2	not classified	f box bd lrr repeat protein	F-box/FBD/LRR-repeat protein At1g13570		6.34285	6.5117		5.37182	5.39864			5.49588		6.25131	5.52011	152.779	116.474	127.737	96.2953	93.7732	87.8008	143.641	122.41	127.349	153.369	0	0	0	0	0	0	0	0	0	0	0	0	169.46	159.161	112.81	75.7081	119.935	86.9496	108.242	95.0664	92.9327	90.086
g22484.t1	NA	AT1G13570.3	not classified	f box bd lrr repeat protein	F-box/FBD/LRR-repeat protein At1g13570		-1.11762			-1.26111	-1.17155							71.8425	85.0448	96.437	87.4519	76.0323	68.1747	57.9917	82.2923	82.8782	85.6309	159.947	213.267	175.301	173.538	180.204	192.872	170.547	171.327	173.783	147.474	174.591	219.733	109.144	101.712	99.1043	61.2345	98.4829	85.8893	55.351	74.6315	86.7372	84.5137
g9042.t1	NA	AT1G23390.1	substrate(CHS) adaptor of SCF E3 ubiquitin ligase *(KFB-CHS)	f box domain containing protein	F-box/kelch-repeat protein At1g23390		-1.27242							-1.28002				110.947	164.543	109.972	62.8867	76.0323	47.5157	140.964	60.6905	120.274	74.1282	146.209	224.491	271.769	92.3871	72.7138	85.0295	323.858	208.182	276.725	221.687	55.9587	132.062	179.991	146.918	200.317	81.2749	87.7571	83.7685	66.4212	119.944	116.682	199.675
g15571.t1	NA	AT1G23390.1	substrate(CHS) adaptor of SCF E3 ubiquitin ligase *(KFB-CHS)	f box domain containing protein	F-box/kelch-repeat protein At1g23390							1.33299				1.98898	2.32714	618.391	566.657	471.188	482.459	568.553	538.167	278.36	603.819	1120.88	812.854	523.016	968.767	405.578	181.029	296.124	271.68	229.513	648.452	254.587	424.344	266.363	350.685	298.709	165.754	236.164	305.059	186.24	458.076	242.314	243.441	213.745	1263.99
g763.t1	NA	AT1G80440.1	substrate(PAL) adaptor of SCF E3 ubiquitin ligase *(KFB-PAL)	f box domain containing protein	F-box/kelch-repeat protein At1g80440	2.67303			1.69997			2.26809		3.01847	2.81043	2.42633	3.53044	525.632	568.506	563.395	145.426	168.116	194.195	510.327	1114.03	702.443	986.672	1877.17	2248.37	518.642	464.433	840.951	270.643	341.094	1176.38	663.032	885.795	861.764	1874.39	453.807	529.282	746.446	201.517	234.019	248.125	1008.62	1048.4	1439.43	2746.23
g28093.t1	NA	AT1G15670.1	substrate(PAL) adaptor of SCF E3 ubiquitin ligase *(KFB-PAL)	f box kelch repeat protein	F-box/kelch-repeat protein At2g44130											1.28906	1.44266	430.145	298.581	395.053	79.591	188.391	147.712	387.206	855.84	858.093	1060.8	604.462	881.561	248.948	590.529	563.796	571.357	136.982	933.333	442.76	662.205	693.888	923.324	218.287	144.093	217.186	185.93	240.844	262.97	539.98	406.031	388.252	1086.6
g283.t1	NA	AT5G60570.2	substrate adaptor *(ARKP1) of SCF E3 ubiquitin ligase complex	arath f box kelch repeat protein	F-box/kelch-repeat protein At5g60570					1.31169								101.853	96.1376	62.5995	178.834	157.133	143.58	109.738	21.6017	66.7069	150.813	68.6888	48.352	46.6778	46.1936	38.9915	44.5887	56.2443	29.8826	40.9553	34.252	50.3628	21.0855	45.9552	55.5652	48.4979	63.4612	22.4268	29.6901	50.4309	67.5238	41.3034	42.7212
g9317.t1	NA	AT2G02870.2	substrate adaptor *(ARKP1) of SCF E3 ubiquitin ligase complex	f box kelch repeat protein skip	F-box/kelch-repeat protein SKIP11					1.3459								532.907	481.613	501.642	947.232	1012.07	619.77	580.809	468.037	485.141	343.802	419.002	478.339	479.225	300.882	354.085	332.86	420.925	331.697	344.246	350.132	335.752	245.258	342.749	421.918	455.458	375.2	285.698	289.479	298.895	504.651	329.395	426.283
g20894.t1	NA	AT2G21950.1	substrate adaptor *(SKIP6) of SCF E3 ubiquitin ligase complex	arath f box kelch repeat protein	F-box/kelch-repeat protein SKIP6	-1.58156			-3.2157									105.49	91.5156	91.3614	62.8867	61.6707	121.888	95.4632	94.6361	102.082	80.5186	23.5505	39.7177	8.29828	16.2302	13.6997	4.14778	71.6661	26.8943	14.3897	36.1549	8.95339	39.9515	80.4216	88.5275	92.7785	61.2345	92.6324	88.01	47.9709	106.616	88.8024	84.5137
g29361.t1	NA	AT2G42620.1	substrate adaptor *(MAX2) of SCF E3 ubiquitin ligase complex involved in strigolactone signalling	quality protein f box lrr repeat max homolog a	F-box/LRR-repeat MAX2 homolog A	1.50202	1.38679									1.24395	1.02093	503.807	415.98	450.04	236.808	272.027	266.501	234.643	551.358	486.151	645.427	522.035	683.835	277.992	299.634	422.583	393.002	109.767	237.069	158.287	361.549	290.985	416.162	177.119	202.483	261.467	271.659	252.545	341.436	185.733	182.137	193.094	564.663
g9873.t1	NA	AT5G27920.1	substrate adaptor *(RAE1) of SCF E3 ubiquitin ligase complex	f box lrr repeat protein isoorm x1	F-box/LRR-repeat protein 3					2.84746								26.3725	16.6392	14.381	215.191	672.464	59.9111	7.13744	56.5759	8.08568	38.3422	14.719	2.59029	42.5287	27.4664	38.9915	24.8867	1.81433	19.9217	7.74829	26.6404	54.8395	16.6465	7.6592	6.59248	8.43441	32.2873	22.4268	14.8451	17.2203	7.10777	29.945	24.1468
g21719.t1	NA	AT5G11460.1	regulatory protein *(FLZ) of SnRK1 complex	flz type domain containing protein	FCS-Like Zinc finger 10		-3.01583			-4.66058						-2.76671		0	4.622	5.92157	1.96521	0	1.03295	0	0	2.02142	7.66844	46.1196	51.8057	24.8948	61.1753	113.813	57.032	97.0668	78.6908	37.6346	52.3294	76.1038	71.0249	63.1884	99.8289	60.0952	76.8215	60.4549	72.1046	127.922	54.1967	74.3462	147.667
g26191.t1	NA	AT3G22550.1	regulatory protein *(FLZ) of SnRK1 complex	flz type domain containing protein	FCS-Like Zinc finger 8	-4.3487	-1.8877		-5.04513	-2.41503		-5.23198	-2.00087		-5.05524	-1.70834		207.343	233.873	144.656	95.3127	82.7908	79.5372	173.083	141.954	145.542	108.636	45.1384	22.4491	38.3795	8.73932	10.5382	16.5911	29.0293	14.9413	15.4966	27.5919	8.95339	4.43906	824.321	691.268	736.957	388.561	299.349	453.835	553.51	658.357	681.507	488.507
g24592.t1	NA	AT3G22550.1	regulatory protein *(FLZ) of SnRK1 complex	flz type domain containing protein	FCS-Like Zinc finger 8											1.00776		768.441	796.833	705.513	573.842	528.002	684.846	233.751	863.04	947.035	1147.71	1000.89	1020.57	623.408	672.928	776.668	959.175	284.85	777.943	335.39	647.934	537.204	996.568	922.933	618.751	894.048	591.191	473.888	714.684	340.716	263.876	299.45	828.42
g21442.t1	NA	AT1G60960.1	metal cation transporter *(ZIP)	zinc transporter 4 chloroplastic	Fe(2+) transport protein 3, chloroplastic					-1.09432								227.35	281.942	207.255	256.46	156.289	171.47	154.347	162.527	260.763	263.283	322.837	272.843	302.887	312.119	321.416	236.424	222.256	86.6595	150.538	278.773	330.156	364.003	293.922	339.983	386.929	337.346	319.826	436.869	209.104	252.326	154.888	387.277
g29014.t1	NA	AT2G15620.1	nitrite reductase *(NIR1)	sulfite reductase [nadph] hemoprotein beta component	Ferredoxin--nitrite reductase, chloroplastic	1.33539			4.52425						4.40496			855.744	842.129	2649.48	512.92	826.218	417.312	657.536	411.461	639.779	3247.58	3907.41	5753.02	711.577	16630.9	3292.14	444.85	134.261	3676.55	376.346	1151.25	17494.9	2079.7	419.341	706.337	573.54	296.152	346.153	232.219	779.834	625.483	534.88	57.5807
g16482.t1	NA	AT5G50160.1	not classified	ferric reduction oxidase 3	Ferric reduction oxidase 8, mitochondrial					-1.21163								125.497	207.99	75.2886	93.3475	132.634	162.173	179.328	103.894	110.167	69.0159	244.336	281.478	334.006	247.198	353.031	333.896	340.187	313.767	255.694	328.248	142.135	364.003	292.964	266.524	322.616	193.724	107.259	341.436	234.934	222.118	270.538	291.619
g31498.t1	NA	AT5G01600.1	iron storage protein *(FER)	ferritin chloroplastic	Ferritin-3, chloroplastic								3.89347	2.2346			2.29377	377.4	200.595	14.381	764.467	227.252	183.865	856.492	28.8023	141.499	44.7325	12.7565	5.18057	100.617	38.7027	28.4532	127.544	39.9153	27.8904	40.9553	86.5815	88.4147	38.8417	107.229	11.3014	175.014	169.23	81.9066	56.1992	305.045	482.44	40.2709	293.476
g21074.t1	NA	AT2G30390.1	ferrochelatase *(FC)	ferrochelatase	Ferrochelatase-2, chloroplastic						1.00025							608.387	641.534	824.79	450.033	432.539	395.62	614.712	525.642	569.03	690.159	865.479	906.6	764.479	721.619	439.444	612.835	722.104	975.169	894.374	654.594	871.837	705.81	1596.94	1663.19	1452.83	1238.05	1120.37	1539.64	1658.07	1381.57	1803.93	1247.27
g7388.t1	NA	AT4G26700.4	fimbrin actin-crosslinking factor	fimbrin	Fimbrin-1					1.12175								77.2988	49.9176	42.2969	665.224	669.929	492.717	140.964	69.9484	66.7069	90.7432	26.4943	47.4886	58.0879	107.369	169.666	114.064	151.497	57.773	80.8036	81.8242	124.228	68.8054	62.231	33.9042	78.0183	262.752	142.361	312.807	54.121	92.401	98.0957	114.233
g27294.t1	NA	AT5G35700.1	fimbrin actin-crosslinking factor	fimbrin	Fimbrin-5		4.62095			4.87855			4.0109			4.88738		434.692	414.131	345.143	394.025	381.851	450.366	315.832	478.324	355.77	319.518	17.6628	4.31714	8.29828	9.9878	7.37676	41.4778	9.07166	3.98435	17.7104	17.126	21.2643	11.0976	42.1256	32.9624	29.5204	35.6273	27.3022	20.1469	22.1404	88.8471	21.6843	24.1468
g11798.t1	NA	AT1G79790.1	FMN hydrolase	flavin mononucleotide hydrolase 1 chloroplatic isoform	Flavin mononucleotide hydrolase 1, chloroplatic												-1.24127	165.51	218.158	410.28	306.573	256.82	249.974	186.466	349.742	272.892	430.711	127.565	108.792	143.145	178.532	154.912	146.209	91.6238	175.311	143.897	82.7757	181.306	102.098	142.653	225.086	158.145	231.578	281.798	189.805	252.154	143.932	168.312	99.3732
g14714.t1	NA	AT1G62620.1	EC_1.8 oxidoreductase acting on sulfur group of donor	flavin containing monooxygenase fmo gs ox	Flavin-containing monooxygenase FMO GS-OX-like 3					-1.23887	-1.16895			-1.10026				128.225	161.77	155.653	148.373	105.6	141.514	79.404	191.33	160.703	163.593	182.516	243.487	252.06	215.986	245.541	251.978	221.348	152.401	166.035	222.638	221.596	370.661	146.482	161.045	173.96	156.983	135.536	107.096	89.7916	72.8546	102.226	143.952
g28469.t1	NA	AT1G67980.1	caffeoyl-CoA 3-O-methyltransferase *(CCoA-OMT)	caffeoyl coa o methyltransferase	Flavonoid 3',5'-methyltransferase			1.09954			1.3545						1.46588	116.403	102.608	61.7535	49.1303	69.2739	63.01	60.6682	63.7765	37.3963	65.1817	49.0634	88.9331	72.6099	26.218	46.3682	27.9975	69.8518	47.8121	80.8036	33.3006	71.6271	34.4027	250.839	153.51	201.372	188.157	138.461	171.779	210.334	128.828	163.149	181.101
g16713.t1	NA	AT5G07990.1	flavonoid 3'-hydroxylase *(F3'H)	flavonoid 3 5 hydroxylase	Flavonoid 3'-monooxygenase							-1.6964		-2.28201		-2.89679	-1.87516	103.671	251.437	54.1401	16.7043	8.44804	30.9885	1485.48	11.3152	22.2356	23.0053	91.258	87.2063	365.124	18.7271	11.5921	26.9606	3983.37	292.849	1276.25	193.143	16.7876	15.5367	60.3162	373.888	67.4753	123.582	194.041	53.0181	1039.37	1998.17	1037.75	17.6457
g3988.t1	NA	AT1G73880.1	flavonol-3-O-glycoside rhamnosyltransferase *(UGT89A/B)	udp glycosyltransferase	Flavonol 3-O-glucosyltransferase UGT89B1									-2.87011				40.0135	26.8076	31.2997	18.6695	27.8785	19.6261	38.3637	29.8309	23.2463	34.508	31.4006	55.2594	28.0067	14.9817	10.5382	17.6281	48.987	86.6595	71.9484	24.7376	4.4767	6.65858	1.9148	4.70891	1.0543	0	0	1.06036	4.92009	6.2193	2.06517	2.78616
g27950.t1	NA	AT2G43840.1	EC_2.4 glycosyltransferase	udp glycosyltransferase 74f2	Flavonol 7-O-beta-glucosyltransferase UGT74F1	-6.5989	-5.35928	-7.13256	-3.53329	-5.86061	-3.64868	-8.03176	-8.63146	-8.00393	-4.83501	-4.90103	-7.01355	57.2921	24.0344	2.53782	0.982605	0	1.03295	0.892179	1.02865	0	7.66844	2.94381	6.90743	16.5966	0	0	8.29556	0.907166	6.9726	4.4276	14.2717	0	0	3.8296	0	17.9231	6.68013	0	2.12072	2.46004	14.2155	0	3.71489
g8733.t1	NA	AT5G08640.2	flavonol synthase *(FLS)	flavonol synthase flavanone 3 hydroxylase	Flavonol synthase/flavanone 3-hydroxylase				-1.40192						-1.501		-1.069	1178.58	2333.19	3707.75	2484.03	2062.17	1795.27	11101.4	2744.45	3110.97	2669.89	1934.08	2211.24	3737.34	1058.71	524.804	923.918	16143.9	4972.46	10463.5	1145.54	2024.59	402.844	1310.68	3779.37	1427.52	2745.53	3472.25	1592.66	7530.19	10725.6	8982.47	1109.82
g15983.t1	NA	AT4G36920.1	transcription factor *(WRI/AIL)	ap ethylene responsive transcription factor	Floral homeotic protein APETALA 2									-1.63143				140.957	89.6668	87.1317	32.426	45.6194	42.351	91.0023	78.1776	49.5248	63.9036	51.026	56.1229	72.6099	23.721	33.7224	25.9236	62.5945	105.585	61.9863	50.4266	23.5027	31.0734	62.231	41.4384	26.3575	27.8339	16.5763	20.1469	22.1404	48.8659	30.9776	27.8616
g17114.t1	NA	AT5G24860.1	not classified	flowering promoting factor protein	Flowering-promoting factor 1				-2.30279		-1.2973							428.327	379.004	149.731	548.294	454.504	435.905	440.737	124.467	413.38	130.363	37.2882	106.202	96.4675	27.4664	57.9603	72.5862	395.524	86.6595	167.142	124.639	15.6684	68.8054	75.6346	53.6816	110.702	95.7485	85.8069	137.847	126.692	319.849	294.287	431.855
g4463.t1	NA	AT5G10625.1	not classified	flowering promoting factor protein	Flowering-promoting factor 1-like protein 1		2.41045	2.02516						1.74442		1.92597	3.1553	140.957	127.567	95.5911	68.7824	100.532	97.0973	73.1587	112.123	77.8247	120.139	48.0822	32.8103	51.8642	46.1936	77.9829	24.8867	97.0668	31.8748	29.8863	29.4948	44.767	44.3906	123.505	94.1782	82.2355	91.2951	36.0779	92.2514	111.932	213.233	218.908	188.53
g24019.t1	NA	AT5G05980.2	EC_6.3 ligase forming carbon-nitrogen bond	folylpolyglutamate synthase	Folylpolyglutamate synthase	3.76942	3.6455	3.95857	4.65864	3.53451	4.47696	3.96128		4.0811	4.14301	2.64625	2.7999	122.769	122.021	127.737	62.8867	85.3252	109.493	89.2179	68.9198	91.9746	77.9624	137.378	131.241	134.847	220.98	119.082	155.542	135.168	169.335	175.997	143.668	200.332	176.452	134.993	163.87	159.2	123.582	161.863	148.451	169.743	122.609	212.713	55.7233
g2710.t1	NA	AT5G14780.1	EC_1.17 oxidoreductase acting on CH or CH2 group	formate dehydrogenase 1 mitochondrial	Formate dehydrogenase 1, mitochondrial			1.06279								1.04251		549.277	651.702	916.998	727.128	780.599	766.449	555.828	597.648	1194.66	1017.35	560.305	604.4	454.331	862.696	1023.26	802.596	735.712	672.358	619.863	696.457	831.546	779.054	797.514	654.539	780.183	700.3	477.788	665.907	495.699	502.874	482.218	683.539
g28925.t1	NA	AT3G25500.1	group-I formin actin filament elongation factor	formin protein	Formin-like protein 1		-4.501			-4.33526								0.909398	1.8488	2.53782	2.94782	0	4.1318	0	42.1748	2.02142	31.9518	36.307	27.6297	48.7524	9.9878	12.6459	27.9975	22.6791	17.9296	26.5656	50.4266	3.35752	27.7441	31.5942	8.47604	6.32581	82.3882	108.234	16.9658	109.472	21.3233	23.7495	13.0021
g10252.t1	NA	AT2G35900.1	not classified	fra a 1 ssocited protein	Fra a 1-associated protein					1.08364								180.061	199.67	197.104	303.625	254.286	288.193	185.573	206.759	220.335	212.16	238.448	231.399	234.426	265.925	264.51	235.387	213.184	288.865	262.335	183.629	237.265	200.867	144.567	167.637	165.525	175.91	126.76	185.563	109.472	136.824	155.921	284.189
g24829.t1	NA	AT4G10260.1	fructose kinase	pfkb domain containing protein	Fructokinase-2	-1.83596	-1.08699		-1.19451	-1.08353	-1.05475							281.004	308.75	231.787	194.556	180.788	171.47	262.301	393.974	259.752	336.133	159.947	147.646	193.972	186.023	141.212	179.392	163.29	185.272	152.752	289.239	268.602	246.368	289.135	351.285	266.738	162.55	184.29	207.831	389.917	402.477	416.132	248.897
g28605.t1	NA	AT5G64380.1	EC_3.1 hydrolase acting on ester bond	fructose bisphosphatase 1	Fructose-1,6-bisphosphatase, chloroplastic					-1.39643								421.051	519.513	921.228	359.634	283.009	362.566	258.732	625.421	439.659	1081.25	679.038	817.667	591.252	797.776	478.436	765.266	225.884	623.55	601.046	783.99	806.924	719.127	1196.75	1402.31	1074.33	1170.14	1056.98	1043.4	1344.41	501.098	1252.53	671.466
g5820.t1	NA	AT1G43670.1	cytosolic fructose-1,6-bisphosphatase	fructose bisphosphatase	Fructose-1,6-bisphosphatase, cytosolic						2.10467							58.2015	42.5224	61.7535	47.1651	28.7233	48.5487	33.9028	37.0315	19.2035	71.5721	57.8949	45.7617	23.8575	41.1997	23.1841	32.1453	13.6075	24.9022	29.8863	36.1549	44.767	24.4148	116.803	106.421	96.9957	92.4084	75.081	89.0704	102.092	68.4122	62.9878	53.8658
g24161.t1	NA	AT2G36460.1	fructose-bisphosphate aldolase *(FBA)	fructose bisphosphate aldolase 1	Fructose-bisphosphate aldolase 6, cytosolic												1.02069	1666.93	1766.53	1026.97	907.927	1197.09	1183.76	1340.95	1453.49	1757.62	1179.66	635.862	824.574	917.997	923.871	854.651	905.253	1381.61	888.509	645.322	618.439	933.391	811.238	1400.68	1049.15	1215.61	944.125	586.997	1239.56	1252.16	1641.89	2171.53	2170.42
g23772.t1	NA	AT3G57880.4	not classified	ft interacting protein	FT-interacting protein 3						1.73805							90.0304	101.684	153.961	71.7302	68.4291	64.0429	143.641	152.241	45.4819	63.9036	45.1384	54.396	41.4914	39.9512	44.2606	34.2192	84.3664	39.8435	104.048	22.8347	51.482	15.5367	154.141	219.435	141.276	201.517	750.81	56.1992	216.484	107.505	166.246	76.1552
g25360.t1	NA	AT2G47510.1	fumarase	fumarate hydratase 1 mitochondrial	Fumarate hydratase 2		1.05231				1.14721			1.17274				591.109	601.785	715.664	722.215	634.447	606.342	524.602	744.745	826.761	839.694	394.47	350.552	320.521	528.105	470.005	416.852	371.031	468.161	379.666	429.101	726.344	546.004	597.417	664.898	550.345	887.344	758.611	765.581	798.284	599.718	804.385	785.698
g30113.t1	NA	AT1G08230.2	GABA transporter *(GAT)	aa trans domain containing protein	GABA transporter 1		1.09702										1.20356	593.837	729.352	441.58	790.997	628.534	593.946	548.69	417.633	686.272	469.053	221.767	302.2	316.372	322.107	410.991	321.453	322.951	196.229	215.845	313.025	243.98	246.368	400.193	399.316	369.006	835.016	396.857	536.543	280.445	591.722	372.764	689.111
g15636.t1	NA	AT4G20170.1	beta-1,4-galactosyltransferase *(GALS)	glycosyltransferase family protein	Galactan beta-1,4-galactosyltransferase GALS3						4.32184			3.28588				3.63759	7.3952	29.6079	35.3738	6.75843	14.4613	37.4715	4.11461	2.02142	10.2246	6.86888	5.18057	4.14914	1.24847	4.21529	6.22167	27.215	6.9726	35.4208	1.90289	22.3835	6.65858	55.5292	177.055	50.6065	143.623	213.542	95.4325	148.833	68.4122	38.2057	17.6457
g10015.t1	NA	AT2G47180.1	galactinol synthase *(GolS)	galactinol synthase	Galactinol synthase 1			4.00232			2.30937			2.62981			3.88589	74.5707	53.6152	7.61345	141.495	101.376	95.0314	37.4715	45.2607	13.1392	43.4545	4.90634	12.088	69.4981	26.218	65.3371	69.4753	15.4218	15.9374	29.8863	58.9896	2.23835	54.3784	224.032	146.918	180.286	173.683	123.835	353.1	92.2516	143.932	160.051	356.629
g2593.t1	NA	AT5G40390.1	raffinose synthase *(RFS5)	galactinol sucrose galactosyltransferase	Galactinol--sucrose galactosyltransferase					1.10345							1.02024	725.7	636.912	597.233	1927.87	2164.39	3628.75	579.917	1291.99	1483.72	1094.03	365.032	470.569	435.66	865.193	722.923	905.253	784.699	744.077	649.75	1046.59	420.809	943.299	591.673	399.316	539.802	827.222	769.337	1769.74	435.428	422.024	428.523	2340.38
g26380.t1	NA	AT4G15480.1	hydroxycinnamate glucosyltransferase *(HCAGT)	udp glycosyltransferase	Gallate 1-beta-glucosyltransferase				-2.12414	-1.2591		-3.11143			-1.41939			289.189	576.826	554.936	530.607	324.405	449.333	1677.3	497.868	498.28	412.817	397.414	274.57	569.469	194.762	229.734	307.973	509.827	433.298	425.049	425.296	368.208	257.465	342.749	1214.9	286.77	1039.87	1005.31	865.255	2264.47	2277.15	2700.21	305.549
g26378.t1	NA	AT4G15480.1	hydroxycinnamate glucosyltransferase *(HCAGT)	udp glycosyltransferase	Gallate 1-beta-glucosyltransferase							1.05076						761.166	1073.23	517.715	1020.93	1261.29	943.084	1285.63	886.699	1695.97	651.817	819.36	1306.37	2311.07	1368.33	1944.3	1542.97	6020.86	3224.33	3159.09	1812.5	781.183	2256.15	246.052	239.213	389.037	631.272	327.626	1359.38	339.486	1409.11	934.49	1918.74
g25848.t1	NA	AT3G21560.1	hydroxycinnamate glucosyltransferase *(HCAGT)	udp glycosyltransferase	Gallate 1-beta-glucosyltransferase 84A23	-4.20368	-1.77235	-1.6328	-1.99924	-2.76232	-1.27484	-1.95551		-1.43113	-1.56808		-1.49319	160.054	240.344	180.185	66.8172	26.1889	43.3839	173.083	161.499	71.7604	90.7432	11.7752	17.2686	67.4235	97.381	31.6147	89.1773	278.5	88.6517	460.47	84.6786	135.42	14.4269	203.926	257.107	173.96	105.769	127.735	108.157	404.677	201.683	523.521	90.086
g28614.t1	NA	AT2G23970.1	gamma-glutamyl peptidase *(GGP)	gatase domain containing protein	Gamma-glutamyl peptidase 5		4.75324			5.09342				3.89724		5.61496	5.40608	98.215	49.9176	71.9048	120.86	58.2914	112.592	124.905	92.5788	75.8032	141.866	17.6628	6.044	14.522	16.2302	8.43059	8.29556	78.0163	37.8513	75.2691	26.6404	11.1917	56.598	14.361	27.3117	59.0409	32.2873	4.87539	45.5955	40.5907	71.0777	34.0753	83.5849
g19217.t1	NA	AT1G07080.1	not classified	gamma interferon inducible lysosomal thiol reductase	Gamma-interferon-responsive lysosomal thiol protein		-3.11622			-3.38365			-2.62469	-1.02868		-2.75185		32.7383	25.8832	11.8431	20.6347	31.2577	13.4284	38.3637	17.4871	24.257	20.4492	287.512	359.186	280.067	328.349	233.949	277.901	586.936	356.599	498.105	252.133	252.933	211.965	117.76	132.791	106.484	162.55	114.084	98.6136	134.072	135.048	150.758	65.0105
g22311.t1	NA	AT4G36240.1	A/B-GATA-type transcription factor	protein gata transcription factor	GATA transcription factor 6					1.66329								1056.72	899.441	737.659	1820.77	1219.9	1324.24	1092.03	337.398	741.861	511.229	450.402	591.449	1319.43	360.809	447.875	552.692	622.316	556.812	793.647	484.285	452.146	387.308	684.541	732.707	898.265	614.572	369.555	719.985	456.338	1091.04	496.674	935.223
g25722.t1	NA	AT1G08010.2	A/B-GATA-type transcription factor	gata transcription factor protein	GATA transcription factor 8					1.74748								476.525	441.863	284.235	787.067	382.696	540.233	471.963	138.868	278.956	249.224	295.362	198.589	368.236	136.084	141.212	141.025	523.435	293.845	398.484	164.6	237.265	140.94	308.283	318.322	418.558	298.379	270.097	137.847	341.946	557.071	432.654	168.099
g3322.t1	NA	AT4G32890.1	A/B-GATA-type transcription factor	protein gata transcription factor	GATA transcription factor 9					-2.1712								10.0034	4.622	9.30533	34.3912	27.0337	23.7579	15.1671	4.11461	14.1499	11.5027	54.9511	49.2154	43.566	113.611	70.6062	126.507	68.9446	46.8161	127.293	22.8347	47.0053	17.7562	69.8902	90.4111	111.756	149.19	124.81	196.167	66.4212	92.401	72.281	54.7946
g11507.t1	NA	AT4G32890.1	A/B-GATA-type transcription factor	protein gata transcription factor	GATA transcription factor 9						1.12745							99.1244	81.3472	103.205	63.8693	84.4804	65.0759	85.6492	166.642	98.0389	130.363	112.846	111.382	72.6099	141.078	111.705	162.8	87.0879	96.6204	147.218	70.4069	102.964	61.037	231.691	213.785	179.231	341.8	472.913	182.382	255.845	157.259	155.921	99.3732
g20193.t1	NA	AT2G04845.1	not classified	n acetyltrasferase domai cotaiig protei	GCN5-related N-acetyltransferase 9	-1.88914	-1.97469	-2.83072	-1.45031	-1.7186	-2.60103	-1.95699		-2.23141	-1.5346	-1.53571	-2.29251	44.5605	52.6908	50.7563	73.6954	58.2914	69.2077	42.8246	49.3754	66.7069	127.807	38.2695	62.1669	58.0879	32.4603	104.329	92.2881	52.6156	19.9217	43.1691	77.067	34.6944	116.525	18.1906	28.2535	34.792	25.6072	34.1277	47.7163	27.0605	47.089	39.2383	43.6499
g9695.t1	NA	AT5G28840.2	GDP-D-mannose-epimerase *(GME)	trifunctional udp glucose 4 6 3 5 epimerase	GDP-mannose 3,5-epimerase 2	-1.30813					1.22836			1.33044				2302.6	2293.44	3198.5	5224.51	5545.29	3252.76	2942.41	3807.05	5780.25	3085.27	237.467	828.891	206.42	1173.57	1542.8	1249.52	822.8	1385.56	656.391	1785.86	2360.34	358.454	1514.61	1445.64	1430.69	11701.4	5494.57	2755.88	3752.8	3315.77	3542.8	4619.46
g1707.t1	NA	AT5G28840.2	not classified	gdp mannose 3 5 epimerase	GDP-mannose 3,5-epimerase 2					5.85981								7.27519	36.976	32.1457	137.565	153.754	95.0314	99.0319	37.0315	66.7069	38.3422	0	0	2.07457	0	0	0	0	0	0	0	0	2.21953	4.787	3.76713	1.0543	8.90684	11.7009	13.7847	1.23002	38.2042	3.09776	8.35849
g6381.t1	NA	AT5G66280.1	GDP-D-mannose 4,6-dehydratase *(MUR1)	gdp mannose 4 6 dehydratase	GDP-mannose 4,6 dehydratase 1					1.00463								381.947	353.121	463.575	627.885	839.735	441.07	483.561	200.587	290.074	263.283	245.317	269.39	321.558	228.471	211.819	235.387	547.021	546.851	668.567	355.84	434.24	177.562	276.689	390.84	354.245	331.78	521.667	191.925	434.198	447.789	471.892	236.824
g13997.t1	NA	AT3G16370.1	EC_3.1 hydrolase acting on ester bond	gdsl esterase lipase	GDSL esterase/lipase APG				1.43924		1.56032			1.14744				1439.58	1046.42	6314.09	6025.34	3119.86	3782.66	4150.42	745.774	4969.66	7007.67	2902.59	1768.3	1357.81	7162.5	5696.97	5426.34	1333.53	3229.31	2983.09	3998.92	7939.42	876.714	2525.62	6927.75	3949.41	7991.66	7427.17	4029.37	4650.71	2750.71	2105.44	1430.23
g5435.t1	NA	AT1G28590.1	EC_3.1 hydrolase acting on ester bond	gdsl esterase lipase	GDSL esterase/lipase At1g28590				-1.02221									1076.73	1801.66	834.942	335.068	299.905	418.345	1593.43	370.315	428.541	282.454	837.022	900.556	745.808	272.168	171.773	239.534	1604.78	1440.34	1262.97	240.715	220.477	189.77	1527.05	1802.57	1714.29	528.843	541.169	696.657	2254.63	2562.35	2259.3	553.518
g5437.t1	NA	AT1G28590.1	not classified	gdsl esterase lipase	GDSL esterase/lipase At1g28590					1.60602	1.98425							83.6646	80.4228	56.6779	122.826	62.5155	124.987	74.0509	25.7163	127.349	81.7967	76.539	41.4446	53.9388	57.4298	94.8441	60.1428	42.6368	40.8395	32.1001	53.2809	40.2903	45.5003	89.9956	63.0994	78.0183	111.335	127.735	144.209	71.3413	76.4085	73.3136	67.7967
g5282.t1	NA	AT1G29670.2	EC_3.1 hydrolase acting on ester bond	gdsl esterase lipase	GDSL esterase/lipase At1g29670			1.33538	3.46358	3.80795	3.63287					2.61767		216.437	138.66	497.412	692.737	675.843	215.887	321.185	44.2321	756.011	759.175	104.015	121.743	93.3556	455.693	379.376	440.702	30.8436	240.057	153.859	259.744	530.488	52.1589	204.884	464.299	352.137	961.938	312.025	138.907	356.706	185.69	119.78	57.5807
g5286.t1	NA	AT1G29670.2	EC_3.1 hydrolase acting on ester bond	gdsl esterase lipase	GDSL esterase/lipase At1g29670	1.67099	2.92113	3.66754	4.3903	3.63108	3.44777				4.32589	4.62063		170.057	189.502	308.768	517.833	435.074	141.514	211.447	47.318	628.662	576.411	101.071	169.232	71.5726	645.462	498.459	628.389	8.16449	273.924	148.324	391.995	616.665	32.1832	224.032	474.658	377.44	643.519	232.069	95.4325	196.803	95.9548	53.6945	36.2201
g18033.t1	NA	AT1G33811.1	EC_3.1 hydrolase acting on ester bond	gdsl esterase lipase	GDSL esterase/lipase At1g33811		1.05608				1.04002							932.133	670.19	856.936	438.242	310.888	403.884	625.418	376.487	474.023	810.298	580.911	433.441	459.517	605.51	460.521	501.882	351.98	411.384	1179.95	453.839	1047.55	442.796	183.821	562.244	268.847	496.556	1019.93	229.038	328.416	380.265	174.507	78.9413
g20180.t1	NA	AT2G04570.1	EC_3.1 hydrolase acting on ester bond	gdsl esterase lipase	GDSL esterase/lipase At2g04570												1.68587	57.2921	82.2716	43.1429	51.0955	33.7921	19.6261	68.6978	43.2034	80.8568	29.3957	7.85015	12.088	6.22371	4.9939	8.43059	0	18.1433	1.99217	5.53449	11.4173	10.0726	0	42.1256	106.421	51.6608	95.7485	71.1807	54.0784	135.302	112.836	182.768	169.956
g7778.t1	NA	AT2G04570.1	EC_3.1 hydrolase acting on ester bond	gdsl esterase lipase	GDSL esterase/lipase At2g42990				2.26614	2.5999	3.55914	2.62234		1.9768				125.497	54.5396	842.555	781.171	165.582	196.261	845.786	144.011	333.534	791.127	66.7263	55.2594	76.7591	438.215	150.697	387.818	173.269	214.159	1039.38	315.88	509.224	139.83	39.2534	653.597	127.57	925.198	938.025	148.451	451.418	525.975	67.1181	44.5786
g7779.t1	NA	AT2G42990.1	EC_3.1 hydrolase acting on ester bond	gdsl esterase lipase	GDSL esterase/lipase At2g42990					1.53117	2.10097	1.62097	3.35743	2.84363				667.498	900.366	1721.49	1455.24	752.72	986.468	1308.83	389.86	1179.5	1308.75	197.235	320.332	271.769	876.429	370.946	643.943	242.213	303.806	706.202	512.829	889.743	132.062	702.731	2024.83	1064.84	1864.87	1922.85	757.098	1163.6	876.921	564.825	297.191
g11403.t1	NA	AT3G26430.1	alpha-L-fucosidase *(FXG)	gdsl esterase lipase protein	GDSL esterase/lipase At3g26430						-1.18042			-1.35944			-1.78285	353.756	387.324	680.135	375.355	410.575	338.808	349.734	553.415	434.605	821.801	774.221	856.521	438.771	660.443	480.544	596.244	257.635	614.585	491.463	581.333	927.795	492.735	181.906	264.641	260.412	181.477	246.695	123.002	98.4017	115.501	58.8574	106.803
g16433.t1	NA	AT3G48460.1	EC_3.1 hydrolase acting on ester bond	gdsl esterase lipase	GDSL esterase/lipase At3g48460	-1.42853					1.73717			1.73588				475.615	533.379	989.749	1142.77	473.09	743.724	1136.64	361.057	637.758	759.175	113.827	119.153	176.338	521.863	211.819	565.135	406.41	193.241	769.295	448.13	510.343	236.38	491.146	1330.74	700.056	1348.27	1625.46	686.054	1243.55	1050.17	586.509	365.916
g7006.t1	NA	AT4G10955.2	not classified	lipase 3 domain containing protein	GDSL esterase/lipase At4g10955						2.1172							43.6511	58.2372	208.101	323.277	127.565	74.3724	217.692	40.1175	96.0174	251.78	38.2695	42.308	95.4302	312.119	118.028	376.411	41.7296	45.82	387.415	154.134	303.296	18.866	72.7624	508.562	151.819	867.303	644.527	178.141	388.687	376.712	54.7271	101.231
g10378.t1	NA	AT5G03610.1	not classified	gdsl esterase lipase	GDSL esterase/lipase At5g03610						2.76378							30.9195	20.3368	45.6807	98.2605	43.9298	59.9111	47.2855	56.5759	30.3213	70.294	60.8387	38.8543	80.9082	96.1326	35.83	98.5098	99.7883	112.558	104.048	70.4069	102.964	43.2808	58.4014	91.3529	105.43	258.298	808.34	181.322	157.443	91.5125	56.7922	88.2285
g3107.t1	NA	AT5G33370.1	cutin synthase *(CD)	gdsl esterase lipase	GDSL esterase/lipase At5g33370						3.59148							20.9162	11.0928	191.182	125.773	5.91363	16.5272	114.199	57.6046	54.5783	268.395	25.513	16.4051	6.22371	73.66	20.0226	44.5887	4.53583	12.9491	348.673	95.1445	207.047	8.87811	1.9148	135.617	26.3575	172.57	385.156	18.0261	71.3413	55.0852	2.06517	1.85744
g3104.t1	NA	AT5G33370.1	cutin synthase *(CD)	gdsl esterase lipase	GDSL esterase/lipase At5g33370						6.74179							16.3692	17.5636	114.202	60.9215	2.53441	17.5602	104.385	36.0029	44.4712	219.829	19.6254	9.49771	15.5593	47.442	6.32294	43.5517	1.81433	3.98435	339.818	49.4751	141.016	4.43906	8.6166	176.113	37.9549	212.651	477.788	19.0865	52.8909	64.8584	6.19552	0
g27986.t1	NA	AT5G45670.1	EC_3.1 hydrolase acting on ester bond	gdsl esterase lipase	GDSL esterase/lipase At5g45670						1.10129							127.316	84.1204	109.126	77.6258	76.0323	46.4828	35.6872	63.7765	146.553	244.112	138.359	186.501	153.518	156.059	134.889	117.175	59.873	96.6204	110.69	242.618	364.851	295.197	133.079	215.668	145.494	217.104	207.692	144.209	102.092	76.4085	49.5641	116.09
g16531.t1	NA	AT5G62930.1	EC_3.1 hydrolase acting on ester bond	sgnh hydro domain containing protein	GDSL esterase/lipase At5g62930	-2.07171			-1.83157	2.11662	2.74539	-1.90769		1.52764	-1.47324	1.57069	1.50146	1114.01	1334.83	1706.26	1811.92	1370.27	1492.61	855.6	1494.63	1363.45	1643.6	209.01	223.628	236.501	117.357	56.9065	91.2512	75.2948	165.35	160.5	153.183	176.829	148.708	1617.05	2311.13	1703.75	2407.07	2314.84	2401.72	2285.38	1071.5	1939.2	1298.35
g22058.t2	NA	AT1G75900.1	EC_3.1 hydrolase acting on ester bond	gdsl esterase lipase exl	GDSL esterase/lipase EXL3						7.85377			4.241				13.641	11.0928	17.7647	70.7476	16.0513	19.6261	42.8246	6.17192	26.2785	19.1711	7.85015	12.088	29.044	18.7271	21.0765	18.665	44.4511	8.96478	22.138	16.1746	16.7876	1.10976	34.4664	313.613	50.6065	750.401	298.374	103.915	198.034	211.456	25.8147	26.9329
g9636.t1	NA	AT5G33370.1	cutin synthase *(CD)	gdsl esterase lipase	GDSL esterase/lipase LTL1						5.12199							35.4665	36.976	525.328	199.469	12.6721	26.8567	504.974	687.14	20.2142	322.074	123.64	143.329	64.3116	374.542	60.0679	85.0295	22.6791	98.6125	1272.93	71.3583	410.737	26.6343	161.801	646.063	33.7377	1481.87	5230.32	32.8712	952.037	275.426	37.1731	80.7988
g9642.t1	NA	AT3G04290.1	cutin synthase *(CD)	gdsl esterase lipase	GDSL esterase/lipase LTL1						6.00795							9.09398	17.5636	146.347	22.5999	7.60323	2.0659	80.2961	263.335	12.1285	118.861	47.1009	58.7131	18.6711	7.49085	4.21529	6.22167	17.2362	50.8004	607.688	27.5919	53.7204	11.0976	112.016	355.994	56.9323	546.657	2906.71	8.48289	571.96	113.724	22.7169	27.8616
g1452.t1	NA	AT1G28200.1	not classified	gram domain containing protein	GEM-like protein 2				-1.27254									1059.45	1173.06	991.44	517.833	499.279	645.594	1290.09	779.719	666.058	572.577	818.378	872.926	904.512	260.931	257.133	300.714	1316.3	1212.24	1033.84	429.101	510.343	468.32	1213.03	1142.38	1324.2	400.808	291.548	575.776	956.957	1098.15	1095.57	887.858
g11612.t1	NA	AT5G13200.1	not classified	gram domain containing protein	GEM-like protein 5					2.98118								155.507	260.681	93.0533	1318.66	905.629	375.994	270.33	119.324	100.06	92.0212	53.9698	57.8497	105.803	46.1936	77.9829	50.8103	140.611	75.7026	80.8036	56.1352	96.249	47.7199	106.271	61.2158	117.027	91.2951	70.2056	64.682	45.5108	142.155	91.9002	131.878
g25583.t1	NA	AT2G45550.1	EC_1.14 oxidoreductase acting on paired donor with incorporation or reduction of molecular oxygen	cytochrome p450 protein	Geraniol 8-hydroxylase	-7.13377	-7.23067	-7.15983	-6.52808	-6.8325	-6.6453	-6.38935		-6.35366	-6.65056	-6.75003	-6.88243	0	0	0	0	0	0	0	0	0	0	0	0	0	0	0	0	0	1.99217	0	0	0	0	0	0	0	0	0	0	0	0	0	0
g25587.t1	NA	AT2G45550.1	EC_1.14 oxidoreductase acting on paired donor with incorporation or reduction of molecular oxygen	cytochrome p450 protein	Geraniol 8-hydroxylase	-6.50534	-6.60695	-6.53254						-5.34662	-6.00188	-6.1082	-6.25052	0	1.8488	0	0	0	0	0	4.11461	0	0	0	0.863429	2.07457	0	0	0	0	7.96869	0	0	0	0	1.9148	0	2.1086	0	0	0	0	0	0	0
g25833.t1	NA	AT2G45560.1	EC_1.14 oxidoreductase acting on paired donor with incorporation or reduction of molecular oxygen	cytochrome p450 protein	Geraniol 8-hydroxylase	8.81072	8.75549		8.6373	8.93568					8.35737	8.28819		485.619	569.431	488.107	520.781	604.035	775.746	479.1	334.312	478.066	454.994	523.016	536.189	539.388	556.82	478.436	566.172	717.568	581.714	687.384	525.197	412.975	388.417	0	0	3.1629	0	0	0	0	117.278	0	0
g23600.t1	NA	AT2G45550.1	EC_1.14 oxidoreductase acting on paired donor with incorporation or reduction of molecular oxygen	geraniol 8 hydroxylase	Geraniol 8-hydroxylase				1.32851		1.01861							124.588	52.6908	166.65	119.878	117.428	116.723	28.5497	67.8911	78.8354	70.294	282.605	354.869	96.4675	320.858	273.994	234.35	34.4723	204.198	115.117	94.193	136.539	148.708	337.005	86.644	185.557	211.537	212.567	270.392	76.2614	16.8809	5.16293	79.87
g25244.t2	NA	AT3G62020.1	not classified	germin protein subfamily member	Germin-like protein subfamily 2 member 4	-1.33218			-2.2208			-1.53598			-1.59569			376.491	581.448	386.594	408.764	575.311	457.597	419.324	149.155	674.143	199.379	118.734	194.271	138.996	93.6356	69.5524	124.433	107.046	126.503	108.476	135.105	95.1298	81.0128	588.801	448.288	837.115	429.755	507.041	461.257	495.699	475.332	415.1	388.206
g26606.t1	NA	AT3G10080.1	not classified	germin protein subfamily member	Germin-like protein subfamily 3 member 2					2.3043	1.24347							529.27	360.516	428.045	666.206	512.796	535.068	422.893	216.017	665.047	513.785	187.422	286.658	294.589	126.096	105.382	117.175	312.065	496.051	345.352	175.066	251.814	76.5737	277.646	327.74	335.268	288.359	179.414	417.782	522.759	581.948	660.855	688.183
g5219.t1	NA	AT1G30040.1	gibberellin 2-oxidase	gibberellin 2 beta dioxygenase	Gibberellin 2-beta-dioxygenase					1.64696								55.4733	73.952	55.832	132.652	112.359	95.0314	323.861	49.3754	52.5569	19.1711	22.5692	17.2686	47.7151	17.4786	29.5071	43.5517	165.104	47.8121	101.835	36.1549	38.0519	41.0613	17.2332	31.0788	44.2807	21.1537	19.5016	23.3279	61.5011	201.683	110.487	140.237
g1595.t1	NA	AT1G78440.1	gibberellin 2-oxidase	quality protein gibberellin 2 beta dioxygenase	Gibberellin 2-beta-dioxygenase 1												1.05792	125.497	248.664	220.79	106.121	90.394	102.262	91.0023	130.639	108.146	116.305	100.089	105.338	56.0134	59.9268	84.3059	65.3276	85.2736	142.44	81.9105	48.5237	24.6218	32.1832	135.951	113.014	187.666	89.0684	189.165	149.511	124.232	110.17	135.269	282.331
g25298.t1	NA	AT1G02400.1	gibberellin 2-oxidase	gibberellin 2 beta dioxygenase	Gibberellin 2-beta-dioxygenase 2	3.04848				3.24654		1.37139						46.3793	43.4468	54.1401	278.077	244.993	89.8667	85.6492	24.6877	49.5248	39.6203	189.385	175.276	183.599	33.7088	55.8526	31.1084	323.858	260.975	276.725	50.4266	17.9068	84.3421	52.657	16.9521	32.6833	23.3804	6.82555	23.3279	22.1404	47.9774	37.1731	37.1489
g2662.t1	NA	AT5G14920.1	GASA precursor polypeptide	gibberellin regulated protein	Gibberellin-regulated protein 14						2.51338							97.3056	153.45	247.014	246.634	121.652	190.063	73.1587	299.338	67.7176	355.304	237.467	282.341	240.65	137.332	198.119	287.234	42.6368	49.8043	189.28	210.269	116.394	148.708	126.377	139.384	46.3893	342.913	993.605	56.1992	284.135	58.6391	25.8147	112.375
g16563.t1	NA	AT5G14920.1	GASA precursor polypeptide	gibberellin regulated protein	Gibberellin-regulated protein 14							2.53504						19.0974	18.488	40.6051	66.8172	43.9298	44.4169	32.1185	549.301	55.589	253.058	370.92	321.195	41.4914	214.738	148.589	267.532	89.8094	234.08	115.117	635.565	240.622	501.613	147.44	65.9248	91.7242	187.044	302.274	63.6217	141.453	84.4047	85.7046	246.111
g13520.t1	NA	AT5G15230.1	GASA precursor polypeptide	gibberellin regulated protein	Gibberellin-regulated protein 4						1.50944		2.54522	1.93011				170.967	337.406	677.597	299.695	170.65	202.458	565.642	246.877	359.813	529.122	116.771	152.827	130.698	152.314	102.221	166.948	53.5228	161.366	153.859	271.162	175.71	61.037	154.141	302.312	202.426	329.553	1120.37	67.8631	484.629	390.927	157.986	109.589
g13441.t1	NA	AT5G15870.1	not classified	endo 4 beta glucanase	Glucan endo-1,3-beta-D-glucosidase					1.50883								603.84	643.383	724.124	821.458	604.879	797.438	553.151	557.53	307.256	359.138	583.855	422.217	634.818	322.107	268.725	240.571	369.217	367.556	340.925	240.715	382.758	235.27	731.453	831.594	830.79	380.767	306.175	503.672	694.962	549.963	813.678	397.493
g24201.t1	NA	AT1G20030.1	not classified	cryja pathogenesis thaumatin protein	Glucan endo-1,3-beta-glucosidase	2.59695	3.77004									1.22671		669.317	185.804	1559.07	1102.48	800.029	572.254	726.234	1625.27	2020.41	1905.61	244.336	809.896	153.518	360.809	930.526	627.352	554.278	861.615	563.412	992.357	1229.97	715.798	341.792	160.103	212.969	390.787	194.041	728.468	626.081	624.595	733.136	1287.21
g6692.t1	NA	AT5G67460.1	EC_3.2 glycosylase	glucan endo beta	Glucan endo-1,3-beta-glucosidase 13	-2.19835					1.86011							26.3725	48.0688	89.6695	79.591	71.8083	47.5157	88.3258	211.903	35.3748	93.2993	19.6254	18.132	2.07457	22.4725	4.21529	26.9606	13.6075	23.9061	90.7657	19.0289	25.741	6.65858	114.888	103.596	48.4979	253.845	687.43	61.501	195.573	87.9586	88.8024	93.8009
g1096.t1	NA	AT2G27500.2	beta-1,3 glucanase *(BG14)	glucan endo beta glucosidase	Glucan endo-1,3-beta-glucosidase 14						-1.04368			-1.6266			-1.7252	804.817	880.953	1288.37	983.588	721.462	760.251	1030.47	1233.36	953.099	953.442	1263.87	1018.85	625.483	429.475	364.623	411.667	948.896	1170.4	937.543	600.362	794.614	423.93	314.027	452.055	426.992	189.27	307.15	101.795	243.544	290.53	205.485	144.881
g29925.t1	NA	AT4G34480.1	EC_3.2 glycosylase	glucan endo beta glucosidase	Glucan endo-1,3-beta-glucosidase 7						1.11168		1.23946	1.81128				485.619	622.121	1166.55	1114.27	932.663	693.11	906.454	692.284	726.7	1004.57	244.336	307.381	352.677	685.413	433.121	565.135	363.774	580.718	701.774	408.17	1007.26	205.306	889.424	1697.09	835.007	1497.46	2525.45	519.577	1461.27	918.679	1086.28	464.361
g3323.t1	NA	AT1G64760.1	EC_3.2 glycosylase	glucan endo beta glucosidase	Glucan endo-1,3-beta-glucosidase 8												1.20638	793.905	892.971	788.415	1254.79	1261.29	998.863	904.67	541.072	843.943	641.592	772.259	718.373	866.133	873.932	730.3	833.704	633.202	605.621	557.877	576.575	435.359	672.517	1263.77	1353.34	1327.37	970.845	700.106	1460.12	859.785	1217.2	1025.36	1012.31
g29538.t1	NA	AT4G16260.1	EC_3.2 glycosylase	glucan endo beta glucosidase basic isoform	Glucan endo-1,3-beta-glucosidase, acidic isoform GL153	1.46268	1.59429							-1.20422				8540.16	3105.06	16662.5	5004.41	9651.04	2363.39	4247.67	14154.3	19470.3	18446.4	7655.86	13627.5	5148.04	3619.33	10940.8	3639.68	8567.28	14140.4	7642.03	6480.29	20351.1	8379.83	2689.34	2039.9	2233.01	2316.89	726.433	3683.7	2746.64	4401.48	2996.56	6720.23
g29894.t1	NA	AT4G39210.2	large subunit of ADP-glucose pyrophosphorylase	glucose phosphate adenylyltransferase large subunit 1 chloroplastic	Glucose-1-phosphate adenylyltransferase large subunit 1 (Fragment)	-1.21005	-1.18327	-1.22805	-2.30507	-2.16267	-2.18722	-1.91202		-1.84991		-1.33998		261.907	476.991	122.661	273.164	119.117	166.305	438.06	133.725	226.399	129.085	262.98	224.491	360.975	178.532	174.935	153.468	512.549	117.538	154.966	228.347	302.177	307.405	314.985	258.048	265.684	140.283	148.212	238.581	127.922	358.942	326.297	299.048
g22197.t1	NA	AT4G39210.2	large subunit of ADP-glucose pyrophosphorylase	glucose phosphate adenylyltransferase large subunit 1 chloroplastic	Glucose-1-phosphate adenylyltransferase large subunit 1 (Fragment)				-3.41873		-1.71824				-1.37219			2723.65	3622.72	684.365	1904.29	1504.6	1345.93	4843.64	298.309	571.051	245.39	540.679	657.069	2998.79	162.302	155.966	228.128	8605.38	433.298	2048.87	347.277	166.757	224.172	1175.69	2102.06	2137.07	560.017	468.038	654.243	1798.29	5751.07	5400.43	787.556
g17717.t1	NA	AT5G19220.1	large subunit of ADP-glucose pyrophosphorylase	glucose phosphate adenylyltransferase large subunit 1 chloroplastic	Glucose-1-phosphate adenylyltransferase large subunit 1, chloroplastic												-1.07381	1974.3	2225.03	5005.42	2969.43	2052.03	2575.15	3351.92	4168.1	3772.98	4220.2	3832.84	3970.04	3116	7980.25	3836.97	4483.75	3661.32	7168.83	6139.97	4926.58	6062.57	4466.8	3382.49	4423.55	2998.43	4494.61	5072.36	3050.66	6503.13	3093.66	4992.55	1517.53
g7289.t1	NA	AT5G48300.1	small subunit *(APS) of ADP-glucose pyrophosphorylase	glucose phosphate adenylyltransferase subunit 1 chloroplastic	Glucose-1-phosphate adenylyltransferase small subunit 1, chloroplastic				-1.22407									1823.34	2089.14	1544.68	938.388	1044.18	784.009	2126.06	985.45	1111.78	647.983	1069.58	1348.68	2517.49	732.855	523.75	693.717	2378.59	1795.94	2094.25	793.505	664.789	571.528	1549.07	2013.53	1946.24	787.142	776.162	1025.37	2664.23	2224.73	3223.73	1135.83
g8699.t1	NA	AT4G24620.2	not classified	glucose phosphate isomerase 1	Glucose-6-phosphate isomerase 1, chloroplastic		-4.86779			-5.14337						-5.26392		0	0.9244	0.845939	0	0.844804	5.16475	0.892179	0	4.04284	0	99.1082	74.2549	102.691	83.6478	114.867	72.5862	87.9951	42.8317	13.2828	98.9502	86.1764	76.5737	55.5292	63.0994	43.2264	60.1211	56.5545	90.1307	77.4914	45.312	82.6069	93.8009
g18035.t1	NA	AT4G09990.1	glucuronoxylan 4-O-methyltransferase *(GXM1/2/3)	polysacc synt 4 domain containing protein	Glucuronoxylan 4-O-methyltransferase 3					1.13559			1.18185					337.387	529.681	565.933	747.763	619.241	515.442	668.242	218.074	747.925	465.218	375.826	426.534	301.85	511.875	364.623	545.433	345.63	481.11	482.608	380.578	307.773	213.075	534.229	687.501	824.464	488.763	596.748	484.585	412.057	570.398	429.556	392.849
g19421.t1	NA	AT5G17330.1	glutamate decarboxylase *(GAD)	glutamate decarboxylase	Glutamate decarboxylase 1		1.64524										1.01943	2794.58	1418.95	1947.35	3207.22	3459.47	2383.02	394.343	2772.22	2821.9	1768.85	1196.17	1364.22	1205.32	1563.09	2309.98	1502.53	264.892	353.611	411.766	1186.45	1050.9	1287.33	1351.85	1043.49	1375.86	1107.79	513.866	2695.44	440.348	627.26	393.415	3875.55
g11490.t1	NA	AT5G18170.1	glutamate dehydrogenase *(GDH)	catabolic nad specific glutamate dehydrogenase	Glutamate dehydrogenase 1	1.07874		1.83842	1.25697		1.69582			1.82978				224.621	220.932	378.981	310.503	296.526	329.511	258.732	578.103	417.423	501.005	605.443	504.242	441.883	801.521	582.764	850.295	323.858	666.382	469.325	435.762	809.163	437.247	689.328	928.597	859.256	965.278	969.228	995.679	1003.7	604.16	1000.58	635.245
g5464.t1	NA	AT2G29120.1	ligand-gated cation channel *(GLR)	glutamate receptor	Glutamate receptor 2.7				-4.11167		-1.57205	-2.10141			-3.96963	-1.56593	-1.12554	365.578	112.777	129.429	2283.57	2188.89	1939.88	70.4822	525.642	662.015	314.406	15.7003	11.2246	89.2065	148.569	182.311	264.421	41.7296	27.8904	44.276	118.931	72.7463	99.8788	102.442	86.644	158.145	796.049	695.231	1805.8	50.4309	115.501	61.9552	785.698
g23054.t1	NA	AT5G53460.1	NADH-dependent glutamate synthase	glutamate synthase nadh	Glutamate synthase [NADH], amyloplastic	1.04844			1.57427			1.00914			1.66067			115.494	214.461	351.911	311.486	340.456	221.051	857.384	258.192	326.459	391.09	712.401	612.171	276.955	1015.01	1030.64	353.598	1407.01	1130.56	913.192	827.757	1607.13	803.469	200.097	216.61	265.684	246.051	444.636	287.358	1111.94	732.1	1014	346.413
g11768.t1	NA	AT3G24090.1	glutamine:fructose-6-phosphate amidotransferase	glutamine fructose phosphate	Glutamine--fructose-6-phosphate aminotransferase [isomerizing] 1					1.5266								561.099	221.856	569.317	777.241	533.916	702.406	332.783	331.226	541.74	370.641	282.605	202.906	240.65	273.416	263.456	262.347	370.124	303.806	216.952	221.687	360.374	160.916	223.074	212.843	234.055	238.258	370.53	327.652	198.034	231.891	353.144	566.52
g8388.t1	NA	AT1G58290.1	glutamyl-tRNA reductase *(HemA)	glutamyl trna reductase 1	Glutamyl-tRNA reductase 1, chloroplastic		-1.82554	-2.20538			-1.27957					-1.47455	-2.03754	333.749	201.519	211.485	1033.7	707.101	753.021	539.769	46.2894	509.398	194.267	1235.42	1241.61	897.251	2859.01	1795.72	1990.94	479.891	1385.56	1278.47	1218.8	2363.7	1011	165.63	151.627	262.521	398.581	497.29	442.171	558.43	284.311	173.474	109.589
g13672.t1	NA	AT5G40370.1	glutaredoxin	glutaredoxin domain containing protein	Glutaredoxin			-3.04423			-2.90167			-2.7293			-2.10592	444.696	419.678	415.356	637.711	659.792	597.045	596.868	424.834	482.109	527.844	295.362	375.591	321.558	368.3	491.082	427.222	544.3	513.981	534.632	432.907	368.208	334.039	55.5292	114.897	85.3984	83.5016	122.86	120.881	61.5011	200.794	107.389	164.384
g12964.t1	NA	AT5G40370.1	glutaredoxin	glutaredoxin domain containing protein	Glutaredoxin	2.96409	3.54416	5.46192	3.24676	3.9651	5.65799	4.43953	4.56221	6.52495	5.85322	6.32688	8.73285	127.316	128.492	100.667	153.286	164.737	172.503	147.21	154.298	163.735	116.305	53.9698	112.246	94.3929	104.872	99.0594	125.47	125.189	157.382	122.866	94.193	136.539	104.318	409.767	353.168	402.743	474.289	513.866	454.895	525.219	416.693	497.707	589.738
g10161.t1	NA	AT3G62950.1	glutaredoxin	glutaredoxin domain containing protein	Glutaredoxin-C11				2.23827									10.9128	16.6392	18.6107	2.94782	2.53441	13.4284	1.78436	22.6304	13.1392	25.5615	33.3631	27.6297	3.11185	132.338	46.3682	124.433	0	30.8787	8.85519	22.8347	58.197	65.4761	104.357	42.3802	22.1403	36.7407	52.6542	59.3802	7.38013	15.9925	9.29327	31.5765
g25429.t1	NA	AT2G47880.1	glutaredoxin	glutaredoxin domain containing protein	Glutaredoxin-C13				-2.703			-2.51494			-3.49422	-1.13608		692.052	769.101	75.2886	550.259	561.794	935.853	932.328	115.209	558.923	144.422	18.6441	2.59029	483.375	44.9451	6.32294	249.904	166.011	145.429	233.556	85.63	50.3628	45.5003	939.209	819.351	797.052	663.559	377.355	1390.13	1081.19	2207.85	2164.3	1824.94
g24407.t1	NA	AT4G28730.1	glutaredoxin	glutaredoxin domain containing protein	Glutaredoxin-C5, chloroplastic				1.03115									1066.72	1148.11	1663.12	1334.38	1417.58	1375.89	1285.63	1889.64	1971.89	1883.88	1784.93	1877.96	1493.69	2645.52	2104.49	2590.29	1608.41	2345.78	2301.24	2095.08	2200.3	2058.61	1197.71	1385.36	1232.48	1260.32	1580.6	1549.19	1765.08	1284.73	1826.64	1215.7
g10729.t1	NA	AT5G44070.1	phytochelatin synthase *(PCS)	glutathione gamma glutamylcysteinyltransferase	Glutathione gamma-glutamylcysteinyltransferase 2	-1.92202			-1.80645			-1.38784			-1.81187			475.615	565.733	450.04	606.267	551.657	524.739	484.453	339.456	460.884	402.593	152.097	145.056	144.183	159.805	142.266	215.685	207.741	134.472	170.462	178.872	91.7723	178.672	352.323	404.966	450.187	300.606	317.876	376.428	289.055	409.585	271.57	364.059
g20470.t1	NA	AT4G39640.1	gamma-glutamyl transpeptidase *(GGT)	glutathione hydrolase proenzyme	Glutathione hydrolase 1					-3.46578						-5.1122		1.8188	0	0.845939	9.82605	0	0	0.892179	0	7.07497	3.83422	25.513	49.2154	40.4541	73.66	182.311	118.212	41.7296	67.7339	56.4518	117.979	235.027	183.111	21.0628	2.82535	15.8145	102.429	37.053	247.064	49.2009	70.1892	38.2057	319.48
g25414.t1	NA	AT1G02930.2	not classified	class glutathione s tranferae	Glutathione S-transferase					-4.86061	-4.64626							0	0	0	0	0	0	0	1.02865	0	0	83.4079	64.7571	31.1185	111.114	151.751	62.2167	17.2362	29.8826	22.138	14.2717	27.9794	106.537	0	0	0	2.22671	0	0	0	0	0	0
g19420.t1	NA	AT3G03190.1	anthocyanin glutathione S-transferase *(TT19)	arath glutathione s tranferae	Glutathione S-transferase F11			2.03538				1.91762		1.12427			1.40452	104.581	163.619	420.432	602.337	241.614	209.689	436.276	83.3209	328.481	429.432	182.516	354.006	422.175	583.038	229.734	708.234	875.415	556.812	841.243	560.401	766.634	67.6956	379.13	889.042	581.974	850.603	413.433	627.734	507.999	638.81	258.147	274.902
g7527.t1	NA	AT2G30860.1	anthocyanin glutathione S-transferase *(TT19)	arath glutathione s tranferae	Glutathione S-transferase F9		-2.12664	1.21621		-3.87379	1.4009			2.36995	1.28572	-2.16816	2.19599	706.602	1198.02	1955.81	404.833	200.218	420.411	208.77	940.189	242.57	402.593	8635.17	10105.6	5223.77	8229.95	6991.07	8999.65	822.8	5154.75	2584.61	5866.61	7912.56	7096.94	17852.6	14823.7	13672.2	12823.6	10513.3	19591.2	10569.6	5919.88	11471	11179.9
g24255.t1	NA	AT5G02790.1	class lambda glutathione S-transferase	glutathione s tranferae l3 protein	Glutathione S-transferase L3	-1.66939		-1.2325			-1.72812	-1.92863	-1.61807	-1.07125				958.506	757.084	501.642	1723.49	2598.62	884.205	719.097	795.149	1761.67	792.405	317.931	587.131	554.947	1001.28	3902.31	685.421	654.067	622.554	570.053	760.204	1066.57	770.176	282.433	583.905	1055.36	1503.03	485.589	1679.61	846.255	1356.69	1058.4	2683.08
g10624.t1	NA	AT5G02790.1	class lambda glutathione S-transferase	gst n termial domai cotaiig protei	Glutathione S-transferase L3	-3.35399		-1.07588	-3.27971		-1.3557	-3.77177		-1.10126	-2.86718			731.156	887.424	610.768	676.032	511.951	467.926	661.997	419.691	695.368	706.774	116.771	121.743	123.437	113.611	130.674	95.399	110.674	105.585	85.2312	159.843	79.4614	149.818	588.801	534.932	612.549	401.921	418.309	449.593	638.381	669.907	603.03	567.449
g2156.t1	NA	AT2G29420.1	class tau glutathione S-transferase	arath glutathione s tranferae	Glutathione S-transferase U7	1.71624	3.29637	3.55246	2.0783	3.51924	2.86641		3.46551	3.47599		3.47142	4.18639	491.984	404.887	241.939	529.624	490.831	747.856	410.403	420.719	341.62	374.475	51.026	179.593	213.681	36.2058	512.158	204.278	208.648	15.9374	145.004	61.8439	16.7876	263.014	442.319	450.172	460.73	301.719	216.467	670.148	266.915	525.975	273.635	685.396
g9473.t1	NA	AT2G02380.1	maleylacetoacetate isomerase *(MAAI)	glutathione transferase	Glutathione S-transferase zeta class						-1.95176			-1.11353				100.943	124.794	76.9804	219.121	225.563	245.842	143.641	303.453	181.928	150.813	144.247	156.281	145.22	287.149	463.682	351.525	275.778	177.303	188.173	324.443	153.327	543.784	77.5494	65.9248	85.3984	92.4084	62.405	156.933	39.3607	140.378	77.444	168.099
g9771.t1	NA	AT5G27380.1	glutathione synthetase *(GS)	glutathione synthetase	Glutathione synthetase, chloroplastic					-4.53767								3.63759	2.7732	1.69188	0	1.68961	2.0659	1.78436	0	6.06426	0	6.86888	6.044	14.522	9.9878	8.43059	19.702	30.8436	3.98435	3.3207	11.4173	0	4.43906	7.6592	12.2432	6.32581	13.3603	17.5514	7.42253	2.46004	1.77694	6.19552	3.71489
g28023.t1	NA	AT2G29420.1	class tau glutathione S-transferase	arath glutathione s tranferae	Glutathione transferase GST 23		2.29417	1.51545	1.42841	1.22191	1.30002							222.803	130.34	269.009	509.972	520.399	422.477	169.514	297.281	550.837	370.641	41.2133	43.1714	50.8269	274.664	852.543	520.547	84.3664	150.409	84.1243	201.706	296.581	187.55	120.632	126.199	146.548	460.929	325.676	718.925	226.324	167.921	238.527	892.501
g28025.t1	NA	AT2G29420.1	class tau glutathione S-transferase	arath glutathione s tranferae	Glutathione transferase GST 23												1.35887	568.374	662.795	323.149	1277.39	1009.54	1010.23	1138.42	290.08	634.726	285.01	371.901	686.426	916.96	566.808	1020.1	806.744	850.922	605.621	687.384	723.098	380.519	629.236	540.931	589.556	654.721	997.566	349.078	1843.97	512.919	1678.32	1048.07	2356.17
g1736.t1	NA	AT1G79530.1	glyceraldehyde 3-phosphate dehydrogenase *(GAPcp1)	glyceraldehyde phosphate dehydrogenase 1 cytosolic	Glyceraldehyde-3-phosphate dehydrogenase GAPCP1, chloroplastic												1.04356	316.471	369.76	189.49	572.859	593.052	503.047	469.286	239.676	424.498	218.55	143.265	192.545	341.267	233.465	149.643	215.685	541.578	281.892	326.535	117.028	340.229	114.306	236.478	232.62	186.611	624.592	539.218	401.877	250.924	359.831	362.438	703.971
g31468.t1	NA	AT2G38110.1	glycerol-3-phosphate acyltransferase *(GPAT4-8)	quality protein glycerol phosphate 2 o acyltransferase	Glycerol-3-phosphate 2-O-acyltransferase 6				2.09503									63.6579	22.1856	310.46	240.738	49.8434	50.6146	250.702	75.0917	87.9318	370.641	105.977	107.929	126.549	483.16	161.235	285.16	39.0081	148.417	443.866	214.075	404.022	88.7811	36.3812	377.655	72.7468	295.039	277.897	66.8028	236.164	175.029	22.7169	35.2914
g31477.t1	NA	AT2G38110.1	not classified	quality protein glycerol phosphate 2 o acyltransferase	Glycerol-3-phosphate 2-O-acyltransferase 6				5.52718	4.89083	5.34764					5.15665		30.9195	27.732	177.647	170.973	31.2577	38.2192	204.309	14.4011	40.4284	230.053	48.0822	40.5811	57.0507	137.332	69.5524	134.803	21.772	28.8865	150.538	122.736	138.778	45.5003	11.4888	130.908	17.9231	129.149	143.337	37.1126	126.692	103.063	5.16293	19.5032
g31476.t1	NA	AT2G38110.1	not classified	quality protein glycerol phosphate 2 o acyltransferase	Glycerol-3-phosphate 2-O-acyltransferase 6						2.28469							30.9195	12.0172	200.488	202.417	42.2402	34.0874	238.212	37.0315	62.664	352.748	39.2508	21.5857	18.6711	74.9085	30.5609	48.7364	3.62866	29.8826	74.1622	36.1549	68.2696	26.6343	30.6368	281.593	76.964	273.885	220.368	53.0181	152.523	117.278	39.2383	20.4319
g11618.t1	NA	AT3G02040.1	not classified	glycerophosphodiester phosphodiesterase	Glycerophosphodiester phosphodiesterase GDPD1, chloroplastic	3.26807			3.15435			1.98205			2.14077	2.03902		82.7552	195.048	673.367	118.895	72.6531	154.943	141.857	3170.31	2956.33	2165.06	557.361	1875.37	771.74	2002.55	2278.37	2008.56	451.769	3953.47	327.642	2551.77	483.483	5776.32	353.281	383.305	294.15	173.683	536.293	352.04	143.913	155.482	377.927	1426.52
g6768.t1	NA	AT1G32470.1	lipoamide-containing component *(H-protein) of glycine cleavage system	glycine cleavage system h protein 1 mitocondrial	Glycine cleavage system H protein, mitochondrial												-1.08802	6423.08	8089.43	14280.3	7466.82	4537.44	6096.47	6988.44	9787.64	10594.3	15633.4	8702.87	11071.7	7919.67	13087.8	7604.39	10656.7	5092.83	11363.4	8120.21	10994.9	16444	10341.9	8045.03	12632.1	8073.84	11934	11480.6	6770.41	14923.9	6462.74	9787.88	4061.3
g2089.t1	NA	AT2G26080.1	not classified	glycine dehydrogenase decarboxylating 1 mitochondrial	Glycine dehydrogenase (decarboxylating), mitochondrial		-1.13639			-1.25068							-1.28603	116.403	166.392	143.81	139.53	103.911	120.855	100.816	117.266	149.585	148.256	284.568	337.601	354.751	335.84	242.379	290.345	329.301	360.583	255.694	360.597	372.685	257.465	173.289	185.531	137.059	248.278	138.461	201.469	159.903	235.445	296.352	120.734
g28484.t1	NA	AT3G26420.1	RNA chaperone *(RZ1)	glycine rich rna binding inducible protein	Glycine-rich RNA-binding protein RZ1A		-5.30557			-5.24301			-4.76233	-1.0078		-5.35166		2.72819	6.4708	6.76751	5.89563	8.44804	11.3625	8.02961	2.05731	12.1285	11.5027	163.872	151.1	157.667	240.956	207.603	216.722	183.248	186.268	228.021	180.774	157.804	186.44	233.606	177.997	223.512	236.031	260.346	290.539	205.414	160.813	228.202	260.042
g28508.t1	NA	AT3G26420.1	RNA chaperone *(RZ1)	glycine rich rna binding inducible protein	Glycine-rich RNA-binding protein RZ1A		4.84757			5.4639						4.1085		160.054	207.99	161.574	254.495	234.011	339.841	210.554	121.381	211.238	227.497	0.981269	0	0	4.9939	0	1.03695	0	0	2.2138	1.90289	2.23835	0	0	0	3.1629	1.11335	0	2.12072	0	43.5351	6.19552	0
g28254.t1	NA	AT3G14420.1	glycolate oxidase	peroxisomal s 2 hydroxy acid oxidae	Glycolate oxidase 1			1.37859			1.71784			1.52797			1.52732	149.141	148.828	197.95	238.773	243.303	183.865	174.867	297.281	217.303	245.39	265.924	235.716	213.681	342.082	331.954	309.01	231.327	265.955	285.58	307.317	361.493	305.185	761.133	760.018	681.079	1044.33	1093.06	1125.04	811.814	586.391	614.389	962.155
g8865.t1	NA	AT1G68390.1	not classified	adaptin n domain containing protein	Glycosyltransferase BC10		2.10215			1.77026								263.725	115.55	247.014	344.894	332.853	357.401	114.199	90.5215	161.714	54.9571	28.4568	59.5766	114.101	72.4115	114.867	89.1773	42.6368	59.7652	70.8415	64.6982	89.5339	32.1832	55.5292	34.8459	76.964	129.149	69.2306	185.563	39.3607	67.5238	71.2484	154.168
g23305.t1	NA	AT3G52060.1	not classified	glycosyl transferase family	Glycosyltransferase BC10	-1.10941			-1.51427	-1.1595		-1.01503			-1.2855			217.346	172.863	201.333	179.817	171.495	247.908	234.643	256.135	213.26	172.54	139.34	137.285	246.874	157.308	168.612	136.877	107.953	115.546	206.99	149.377	175.71	106.537	188.608	240.154	223.512	198.177	198.916	342.497	210.334	222.118	179.67	224.751
g11198.t1	NA	AT3G08550.1	regulatory protein *(KOBITO) of cellulose-hemicellulose network assembly	glycosyltransferase family protein	Glycosyltransferase-like At3g57200					1.16488								176.423	164.543	175.109	336.051	531.381	239.644	169.514	110.066	125.328	126.529	186.441	201.179	199.159	121.102	205.496	139.988	191.412	164.354	159.393	142.717	191.379	149.818	169.46	204.367	141.276	156.983	105.308	170.718	146.373	169.698	212.713	239.61
g5919.t1	NA	AT1G80160.1	not classified	voc domain containing protein	Glyoxylase I 4						2.5229							4.54699	12.9416	106.588	118.895	76.8771	17.5602	123.121	78.1776	97.0281	52.401	58.8761	197.725	32.1558	84.8963	40.0453	54.9581	195.948	141.444	22.138	134.154	208.166	26.6343	11.4888	18.8356	27.4118	566.697	251.57	8.48289	34.4406	17.7694	32.0102	70.5828
g31650.t2	NA	AT1G15380.2	not classified	voc domain containing protein	Glyoxylase I 4											2.59173		0	2.7732	551.552	55.0259	5.91363	3.09885	82.9727	117.266	119.264	351.47	29.4381	125.197	1.03728	34.9573	21.0765	1.03695	1.81433	68.73	22.138	19.9803	163.399	15.5367	1.9148	13.185	5.27151	337.346	305.2	4.24145	41.8207	19.5464	23.7495	0.928721
g16851.t1	NA	AT1G80160.1	not classified	voc domain containing protein	Glyoxylase I 4												4.9412	8.18458	3.6976	3.38376	178.834	64.2051	21.692	30.3341	1.02865	2.02142	0	18.6441	13.8149	2.07457	2.49695	0	3.11084	0	3.98435	0	35.2034	6.71504	0	0	3.76713	5.27151	2.22671	3.90031	2.12072	4.92009	47.9774	28.9124	158.811
g14625.t1	NA	AT2G45630.2	non-peroxisomal hydroxypyruvate reductase *(HPR)	glyoxylate hydroxypyruvate reductase hpr	Glyoxylate/hydroxypyruvate reductase HPR3		-3.68014			-3.41567						-2.09494		6.36579	14.7904	23.6863	5.89563	5.91363	6.1977	13.3827	42.1748	11.1178	48.5668	217.842	243.487	85.0573	137.332	136.997	90.2143	129.725	190.252	140.576	91.3387	152.208	132.062	221.159	181.764	171.851	205.971	197.941	109.217	250.924	55.9737	178.637	103.088
g14626.t1	NA	AT2G45630.2	non-peroxisomal hydroxypyruvate reductase *(HPR)	glyoxylate hydroxypyruvate reductase hpr	Glyoxylate/hydroxypyruvate reductase HPR3	-1.32193	-1.73667			-1.11374		-1.05301	-1.84908					142.776	112.777	114.202	97.2779	55.757	76.4383	111.522	53.49	132.403	144.422	129.528	108.792	231.314	119.854	73.7676	183.539	162.383	189.256	280.045	171.26	208.166	63.2565	386.789	473.716	420.666	372.974	379.305	287.358	608.861	479.774	444.012	415.138
g17134.t1	NA	AT3G06860.1	multifunctional enzyme *(MFP)	fatty acid oxidation complex subunit alpha	Glyoxysomal fatty acid beta-oxidation multifunctional protein MFP-a						-1.10407							282.823	333.708	231.787	325.242	426.626	445.202	338.136	239.676	251.667	290.123	260.036	245.214	287.328	253.44	328.793	335.97	223.163	236.072	243.518	251.181	247.337	253.026	188.608	226.97	312.073	222.671	181.365	256.607	184.503	219.452	96.0305	292.547
g14296.t1	NA	AT1G32900.1	granule-bound starch (amylose) synthase *(GBSS)	granule bound starch synthase 1 chloroplastic amyloplastic	Granule-bound starch synthase 1, chloroplastic/amyloplastic			-5.73082			-6.10652						-5.75339	1728.77	2248.14	1178.39	2589.16	2313.92	2612.33	2812.15	520.499	1281.58	558.518	457.271	733.051	1693.89	1204.78	1246.67	1429.95	2192.62	905.442	1654.81	1066.57	1038.59	823.445	0	7.53426	45.335	10.0202	5.85047	44.5352	6.15011	726.769	6.19552	9.28721
g14282.t1	NA	AT1G32900.1	granule-bound starch (amylose) synthase *(GBSS)	granule bound starch synthase 1 chloroplastic amyloplastic	Granule-bound starch synthase 1, chloroplastic/amyloplastic			1.71239			1.63026			1.94366			2.56715	819.368	1126.84	459.345	1180.11	947.025	1052.58	1075.08	221.16	505.355	227.497	326.763	390.27	978.159	655.449	673.393	825.409	1304.5	507.008	829.067	594.653	571.898	380.649	2008.62	2482.54	2611.5	4037.02	1678.11	3534.18	2964.35	2482.39	2126.09	2892.04
g24881.t1	NA	AT1G32900.1	granule-bound starch (amylose) synthase *(GBSS)	granule bound starch synthase 1 chloroplastic amyloplastic	Granule-bound starch synthase 1, chloroplastic/amyloplastic				-2.69889	-5.8569	-2.20511							7.27519	1.8488	0	0	0.844804	0	0	0	2.02142	2.55615	0	5.18057	19.7084	9.9878	2.10765	8.29556	30.8436	13.9452	11.069	4.75722	0	4.43906	1.9148	1.88356	9.48871	7.79348	19.5016	5.30181	2.46004	22.2118	3.09776	20.4319
g24965.t1	NA	AT5G28640.1	SMARCL component *(AN3) of SWI/SNF chromatin remodeling complex	ssxt domain containing protein	GRF1-interacting factor 1	-3.24634			-3.71502		-2.05141							43.6511	88.7424	47.3726	242.704	234.011	186.964	154.347	28.8023	99.0496	5.11229	5.88761	5.18057	0	21.2241	14.7535	32.1453	26.3078	16.9335	5.53449	29.4948	7.83422	3.32929	17.2332	9.41782	11.5973	162.55	18.5265	62.5613	17.2203	68.4122	11.3584	69.6541
g4042.t1	NA	AT2G31955.5	cyclic pyranopterin monophosphate synthase *(CNX2)	gtp 3 8 cyclase	GTP 3',8-cyclase, mitochondrial	1.43843			1.52323			1.45107						233.715	191.351	589.619	316.399	390.299	243.776	163.269	680.968	577.115	936.827	600.537	596.629	144.183	1156.09	834.628	528.842	234.956	912.415	523.563	758.301	1210.95	838.982	253.711	251.456	200.317	428.642	661.103	239.642	394.837	96.8433	269.505	251.684
g23309.t1	NA	AT4G03230.4	SD-1 protein kinase	receptor serine threonine protein kinase	G-type lectin S-receptor-like serine/threonine-protein kinase At4g03230									1.02974				678.411	726.579	381.518	551.242	562.639	768.515	483.561	496.84	420.455	276.064	533.81	474.022	1131.68	555.571	664.963	618.02	598.73	314.763	483.715	616.536	257.41	477.199	847.299	776.029	883.505	584.511	411.483	806.935	473.558	774.747	623.682	651.034
g4353.t1	NA	AT5G24080.3	RLCK-Os receptor-like protein kinase	g type lectin s receptor erine threonine protein kinae	G-type lectin S-receptor-like serine/threonine-protein kinase At5g24080					2.58027								165.51	26.8076	82.902	143.46	143.617	74.3724	0	43.2034	67.7176	20.4492	19.6254	44.0349	79.8709	16.2302	50.5835	39.4039	24.4935	6.9726	3.3207	78.9699	79.4614	14.4269	0	5.65069	14.7602	4.45342	3.90031	4.24145	7.38013	1.77694	2.06517	26.0042
g30800.t1	NA	AT5G35370.1	EC_2.7 transferase transferring phosphorus-containing group	g type lectin s receptor erine threonine protein kinae	G-type lectin S-receptor-like serine/threonine-protein kinase At5g35370	-7.0373		-5.10283	-6.86911		-6.99129	-6.89561		-3.17196	-7.06826		-7.28656	219.165	217.234	186.107	223.051	212.046	172.503	175.759	198.53	240.549	232.609	0	0	0	0	2.10765	1.03695	0	0	1.1069	1.90289	0	0	0	1.88356	5.27151	0	0	0	0	43.5351	3.09776	0.928721
g1699.t1	NA	AT5G24080.2	SD-2 protein kinase	g type lectin s receptor erine threonine protein kinae	G-type lectin S-receptor-like serine/threonine-protein kinase RLK1		1.23644			1.5707								353.756	303.203	413.664	564.998	520.399	448.3	381.853	147.097	179.906	259.449	117.752	130.378	178.413	156.059	146.481	165.911	87.0879	111.562	143.897	137.959	149.969	112.086	88.0808	134.675	91.7242	97.9752	162.838	93.3118	73.8013	155.482	64.0203	71.5116
g13855.t1	NA	AT5G24080.2	SD-2 protein kinase	g type lectin s receptor erine threonine protein kinae	G-type lectin S-receptor-like serine/threonine-protein kinase RLK1	-4.6356			-5.30658			-4.02932			-5.51799			429.236	222.78	307.922	113.982	119.117	146.679	89.2179	176.928	225.388	106.08	10.794	6.90743	14.522	4.9939	2.10765	8.29556	5.443	0	18.8173	17.126	5.59587	1.10976	680.711	638.528	573.54	466.496	248.645	543.965	479.709	519.755	432.654	424.426
g13854.t1	NA	AT5G24080.2	not classified	g type lectin s receptor erine threonine protein kinae lecrk	G-type lectin S-receptor-like serine/threonine-protein kinase RLK1							-1.11546						435.602	521.362	513.485	246.634	224.718	248.941	397.02	243.791	310.288	336.133	262.98	360.913	273.843	328.349	290.855	331.823	121.56	358.591	169.356	335.86	452.146	347.356	589.758	543.408	503.956	447.569	367.605	436.869	644.531	502.874	556.564	277.688
g22870.t1	NA	AT4G32300.1	SD-2 protein kinase	g type lectin s receptor erine threonine protein kinae	G-type lectin S-receptor-like serine/threonine-protein kinase SD2-5												1.27359	71.8425	48.0688	107.434	215.191	195.994	283.028	51.7464	96.6934	184.96	102.246	43.1758	24.176	34.2304	109.866	90.6288	98.5098	30.8436	41.8356	33.207	75.1641	36.9327	49.9394	55.5292	90.4111	121.245	175.91	148.212	260.849	71.3413	51.5313	39.2383	204.319
g1798.t1	NA	AT5G28050.1	guanosine deaminase *(GSDA)	cmp d type eaminase omain containing protein	Guanosine deaminase										2.00072	2.79227		0	7.3952	50.7563	0	6.75843	4.1318	0	250.991	69.739	624.978	324.8	202.906	0	103.623	184.419	72.5862	3.62866	124.511	6.64139	151.28	259.648	218.624	21.0628	4.70891	0	34.514	98.4829	10.6036	46.7408	1.77694	21.6843	26.9329
g14980.t1	NA	AT4G25200.1	class-M-I small heat-shock-responsive protein	heat shock kda protein mitochondrial	Heat shock 22 kDa protein, mitochondrial												2.55773	6.36579	7.3952	4.22969	49.1303	19.4305	52.6805	0.892179	30.8596	25.2677	25.5615	1.96254	15.5417	7.26099	4.9939	3.16147	0	4.53583	7.96869	1.1069	18.0774	19.026	6.65858	4.787	7.53426	4.21721	2.22671	14.6262	2.12072	0	4.44235	1.03259	421.64
g14981.t1	NA	AT4G25200.1	class-M-I small heat-shock-responsive protein	heat shock kda protein mitochondrial	Heat shock 22 kDa protein, mitochondrial												3.37998	4.54699	1.8488	0	25.5477	6.75843	19.6261	2.67654	19.5444	7.07497	6.39036	3.92508	0.863429	9.33556	0	1.05382	2.07389	3.62866	0.996086	0	1.90289	12.3109	2.21953	4.787	8.47604	0	2.22671	10.7259	0	0	2.66541	5.16293	207.105
g5316.t1	NA	AT1G16030.1	not classified	heat shock kda protein	Heat shock 70 kDa protein		3.06664			1.54521								878.479	36.0516	554.936	226.982	91.2388	177.667	14.2749	118.295	509.398	208.326	65.745	70.8011	150.406	27.4664	130.674	97.4729	76.2019	49.8043	73.0553	103.707	119.752	116.525	77.5494	64.983	134.951	18.927	21.4517	116.64	71.3413	47.089	39.2383	247.04
g13171.t1	NA	AT3G12580.1	chaperone *(Hsp70)	heat shock cognate kda protein	Heat shock 70 kDa protein 1				-1.65577		-1.05971			1.06566			2.32647	1428.66	1117.6	1437.25	7861.83	4659.94	6756.53	5784.89	9273.31	9679.57	3670.62	1823.2	1567.99	1599.49	1330.87	1669.26	985.098	4753.55	4243.33	3988.16	6710.54	4211.45	2940.87	1552.9	1524.75	1653.14	1697.87	2471.82	1741.11	9198.1	9484.43	13550.6	31442.8
g13172.t1	NA	AT3G12580.1	chaperone *(Hsp70)	heat shock cognate kda protein	Heat shock 70 kDa protein 1				-1.41561		-1.24969						2.52137	1227.69	1296.01	904.309	5124.29	3418.92	5858.89	3789.98	3516.97	5931.86	2528.03	1192.24	1005.03	2092.2	872.684	1112.84	1004.8	3570.61	2031.02	2166.2	4402.33	2119.72	1685.73	827.193	958.734	802.323	1023.17	1353.41	946.903	3610.11	5103.38	5847.54	19683.3
g13162.t1	NA	AT5G02500.1	chaperone *(Hsp70)	heat shock cognate kda protein	Heat shock 70 kDa protein 1					1.2338							1.7082	4446.05	3783.57	2955.71	10740.9	7749.38	9033.15	8111.7	7238.63	7452.97	4454.08	4422.58	3572.87	5929.12	3349.66	3823.27	3124.32	9744.78	7861.11	9274.71	6007.42	4955.7	4029.55	3390.15	3701.2	3579.35	3102.92	2533.25	3925.46	9975.48	11156.5	13317.3	18559.6
g13168.t1	NA	AT3G12580.1	chaperone *(Hsp70)	heat shock cognate kda protein	Heat shock 70 kDa protein 1					1.63774				1.44819			3.37434	1186.76	853.221	868.779	5880.89	2570.74	4300.17	904.67	3502.56	4288.44	2033.41	982.25	1023.16	1239.56	624.237	855.705	487.364	1095.86	1310.85	1144.53	3188.29	1744.79	1345.03	1043.57	1070.81	989.989	881.777	938.025	743.313	2054.14	1666.77	2856.13	23628.5
g739.t1	NA	AT1G79930.1	chaperone *(BiP)	arath heat shock kda protein	Heat shock 70 kDa protein 14												1.15615	1640.55	1692.58	1456.71	2177.45	1942.2	2442.93	1475.66	1161.35	1259.34	1105.53	1511.15	1454.01	1795.54	1171.07	1190.82	1317.96	1438.77	1476.2	1319.42	1199.77	1096.79	964.385	1559.6	1539.81	1557.2	1475.19	1818.52	1520.56	1606.41	1502.4	1843.17	3803.11
g5719.t1	NA	AT5G09590.1	chaperone HSCA of mitochondrial ISC system transfer phase	chaperone protein dnak	Heat shock 70 kDa protein, mitochondrial												1.15758	566.555	661.871	437.35	770.363	746.806	673.484	630.771	738.573	809.579	571.299	638.806	867.746	550.798	578.044	853.597	635.648	812.821	805.834	727.233	687.894	578.613	787.932	477.742	398.374	455.458	487.649	527.517	447.472	670.362	596.164	842.59	3396.33
g14148.t1	NA	AT3G12580.1	not classified	heat shock cognate kda protein	Heat shock cognate 70 kDa protein	2.41331			2.62318			2.82367		2.05576	2.89735			103.671	133.114	126.045	62.8867	72.6531	85.7349	106.169	63.7765	120.274	44.7325	255.13	184.774	320.521	205.998	211.819	183.539	220.441	273.924	228.021	211.221	207.047	168.684	137.866	135.617	94.8871	86.8417	92.6324	65.7424	174.663	112.836	163.149	100.302
g3395.t1	NA	AT3G12580.1	not classified	heat shock kda protein	Heat shock cognate 70 kDa protein				-1.15342	-1.03474		-1.00558	-1.40258		-1.31603			3775.82	3019.09	4609.52	3209.19	2930.62	2576.18	2247.4	3807.05	4427.92	3498.08	4370.57	4305.92	6409.38	2997.59	2634.56	2411.94	2283.34	3537.1	3393.75	2908.57	2944.55	2936.44	5596	6614.14	5592.02	3990.26	2740.95	4259.47	4424.39	4009.67	4446.32	3604.37
g30364.t1	NA	AT3G12580.1	chaperone *(Hsp70)	heat shock kda protein cognate	Heat shock cognate 70 kDa protein 2				-2.31712								3.8362	127.316	80.4228	42.2969	257.443	38.861	104.328	1.78436	65.8338	57.6105	15.3369	52.9885	44.0349	224.053	14.9817	26.3456	32.1453	34.4723	21.9139	19.9242	54.2323	39.1711	23.305	134.036	97.9453	180.286	33.4006	42.9034	41.3541	54.121	62.193	76.4114	1511.03
g7320.t1	NA	AT5G56000.1	chaperone *(Hsp90)	heat shock protein hsp 90 alpha	Heat shock cognate protein 80				-1.13577								2.08177	2044.33	1663	1493.93	3674.94	2537.79	4250.59	1792.39	2062.45	2692.53	1368.82	1378.68	1411.71	2134.73	886.417	1241.4	1052.5	2011.19	995.09	1353.74	1744.95	1449.33	1016.54	1419.82	1387.25	1194.52	1232.48	1344.63	1423	1755.24	1911.99	2651.68	11929.4
g6608.t1	NA	AT4G36990.1	HSF transcription factor	hsf domain domain containing protein	Heat shock factor protein HSF24												1.62844	482.89	296.732	335.838	689.789	498.434	394.587	318.508	304.481	841.921	364.251	138.359	226.218	183.599	109.866	148.589	116.138	315.694	255.994	230.235	329.2	250.695	103.208	245.094	227.911	227.729	232.691	138.461	231.159	207.874	390.039	410.969	1502.67
g11806.t1	NA	AT5G52640.1	chaperone *(Hsp90)	heat shock protein hsp 90 alpha	Heat shock protein 90-1												3.32405	8.18458	17.5636	17.7647	42.252	2.53441	9.29655	0	16.4585	6.06426	3.83422	1.96254	12.088	4.14914	2.49695	2.10765	1.03695	5.443	1.99217	1.1069	8.563	4.4767	1.10976	9.574	28.2535	3.1629	4.45342	14.6262	2.12072	3.69007	0.888471	2.06517	642.675
g11805.t1	NA	AT5G52640.1	chaperone *(Hsp90)	heat shock protein hsp 90 alpha	Heat shock protein 90-1												5.05988	20.9162	24.0344	32.9916	135.6	18.5857	36.1533	3.56872	66.8625	30.3213	44.7325	7.85015	18.9954	38.3795	0	17.915	2.07389	7.25733	0	2.2138	3.80578	35.8136	4.43906	5.7444	18.8356	14.7602	30.0606	78.0063	11.664	27.0605	2.66541	27.8798	1389.37
g11807.t1	NA	AT5G52640.1	chaperone *(Hsp90)	heat shock protein hsp 90 alpha	Heat shock protein 90-1												5.29505	6.36579	0	6.76751	8.84345	7.60323	5.16475	1.78436	12.3438	20.2142	20.4492	0	5.18057	5.18642	4.9939	0	0	1.81433	0	5.53449	0	2.23835	0	1.9148	9.41782	1.0543	1.11335	10.7259	0	3.69007	2.66541	5.16293	247.969
g19028.t1	NA	AT5G56000.1	chaperone *(Hsp90)	heat shock protein hsp 90 beta	Heat shock protein 90-2			-1.55175			-1.55516			-1.04526				3330.22	2499.58	2306.03	5147.87	3796.55	5657.47	4460.9	4985.88	4640.17	3733.25	3351.03	2863.13	3708.29	2714.18	3861.21	2288.54	5527.36	4442.55	4924.59	4037.93	3638.43	3602.29	952.613	802.398	1002.64	1157.89	1432.39	1020.07	2354.26	2759.59	2813.8	5520.32
g19024.t1	NA	AT5G56000.1	chaperone *(Hsp90)	heat shock protein hsp 90 beta	Heat shock protein 90-2			1.67591			2.01172			2.33751			3.3849	702.965	486.235	572.701	1044.51	808.477	1161.04	820.805	918.587	894.478	714.443	737.914	614.761	705.354	510.626	775.614	437.591	1079.53	828.744	1017.24	805.874	695.007	605.931	2045.96	2115.24	1678.45	2831.26	3670.2	2314.77	5918.86	4347.29	7264.24	13296.5
g7272.t1	NA	AT3G07770.1	chaperone *(Hsp90)	heat shock c	Heat shock protein 90-6, mitochondrial												1.25381	77.2988	75.8008	95.5911	81.5562	137.703	110.526	77.6196	84.3496	96.0174	106.08	251.205	131.241	142.108	57.4298	124.351	119.249	191.412	120.526	181.531	111.319	119.752	85.4518	281.476	135.617	69.5839	158.096	175.514	138.907	153.753	116.39	130.106	191.317
g21450.t1	NA	AT2G26150.1	HSF transcription factor	heat stress transcription factor a 1	Heat stress transcription factor A-2				-2.97924		-3.1781			3.07283			4.04764	100.943	105.382	47.3726	1049.42	753.565	1848.98	263.193	1482.29	1710.12	616.031	82.4266	87.2063	134.847	52.4359	66.3909	51.8473	179.619	107.577	133.935	791.602	386.115	306.295	44.9978	79.1097	40.0635	41.1941	30.2274	77.4064	554.74	644.141	1423.94	10071.1
g5331.t1	NA	AT4G18880.1	HSF transcription factor	heat stress transcription factor a 1	Heat stress transcription factor A-4b												-3.29611	20.9162	34.2028	10.9972	1.96521	8.44804	0	11.5983	18.5158	8.08568	28.1176	15.7003	18.132	17.6338	17.4786	10.5382	9.33251	19.9577	22.91	17.7104	31.3977	11.1917	23.305	7.6592	3.76713	6.32581	1.11335	3.90031	1.06036	7.38013	7.10777	0	3.71489
g24571.t1	NA	AT3G22830.1	HSF transcription factor	heat stress transcription factor a 1	Heat stress transcription factor A-6b												2.48684	40.0135	37.9004	29.6079	61.9041	25.3441	74.3724	33.9028	54.5186	66.7069	28.1176	11.7752	22.4491	48.7524	13.7332	24.2379	19.702	30.8436	19.9217	52.0242	34.252	7.83422	6.65858	16.2758	26.3699	14.7602	4.45342	9.75078	10.6036	38.1307	19.5464	47.499	312.979
g10873.t2	NA	AT3G22830.1	HSF transcription factor	heat stress transcription factor a 1	Heat stress transcription factor A-6b												7.99721	0	0.9244	0	21.6173	26.1889	58.8782	0	29.8309	27.2892	15.3369	0.981269	0	7.26099	0	0	0	1.81433	7.96869	0	6.66011	5.59587	6.65858	0	1.88356	2.1086	0	0	0	8.61015	2.66541	10.3259	369.631
g3647.t1	NA	AT5G62020.1	HSF transcription factor	heat stress transcription factor b 1	Heat stress transcription factor B-2a						-1.55152			1.12171			2.00893	162.782	132.189	169.188	268.251	323.56	305.753	148.994	727.258	897.51	669.71	150.134	158.871	161.816	304.628	219.195	334.933	141.518	215.155	232.449	707.875	387.234	436.137	170.417	172.346	91.7242	133.603	152.112	229.038	339.486	351.834	447.11	1725.56
g26062.t1	NA	AT5G62020.1	HSF transcription factor	hsf domain domain containing protein	Heat stress transcription factor B-2b				-4.29421			-2.10571					3.1122	15.4598	28.6564	23.6863	30.4608	27.8785	40.2851	85.6492	217.046	212.249	66.4598	1.96254	3.45371	4.14914	0	4.21529	0	19.9577	18.9256	16.6035	20.9318	16.7876	3.32929	10.5314	27.3117	22.1403	6.68013	7.80063	10.6036	119.312	111.947	213.745	1078.25
g26063.t1	NA	AT5G62020.1	HSF transcription factor	heat stress transcription factor b 1	Heat stress transcription factor B-2b				-4.24847	-2.44071	-4.35187						2.05245	7.27519	12.9416	8.45939	16.7043	21.1201	15.4943	27.6576	149.155	202.142	70.294	1.96254	5.18057	2.07457	0	10.5382	4.14778	16.329	3.98435	11.069	54.2323	52.6012	4.43906	8.6166	2.82535	2.1086	4.45342	5.85047	7.42253	23.3704	35.5388	48.5315	847.923
g6922.t1	NA	AT4G11660.1	HSF transcription factor	heat stress transcription factor b 1	Heat stress transcription factor B-2b												2.47709	67.2955	97.062	61.7535	167.043	160.513	222.084	115.983	318.883	306.245	223.663	40.232	29.3566	48.7524	127.344	148.589	127.544	78.0163	57.773	79.6967	372.015	128.705	245.258	69.8902	58.3905	93.8328	87.955	87.7571	119.821	136.532	196.352	174.507	1134.9
g26061.t1	NA	AT5G62020.1	HSF transcription factor	hsf domain domain containing protein	Heat stress transcription factor B-2c						-4.3581					1.37543	3.54412	19.0974	24.0344	35.5294	11.7913	6.75843	13.4284	62.4526	184.129	121.285	93.2993	24.5317	69.0743	28.0067	23.721	14.7535	18.665	87.9951	218.143	120.652	137.959	71.6271	91.0007	6.7018	8.47604	4.21721	0	0	2.12072	84.8715	77.297	116.682	663.107
g2325.t1	NA	AT3G24520.1	HSF transcription factor	heat stress transcription factor a 1	Heat stress transcription factor C-1												1.31034	50.9263	79.4984	72.7508	53.0607	94.618	102.262	46.3933	16.4585	44.4712	53.6791	68.6888	94.9771	128.623	53.6844	99.0594	79.8448	73.4804	39.8435	83.0174	96.0959	39.1711	108.757	88.0808	87.5857	64.3124	113.562	98.4829	115.579	25.8305	30.208	59.89	199.675
g11632.t1	NA	AT5G17450.1	not classified	heavy metal associated isoprenylated plant protein	Heavy metal-associated isoprenylated plant protein 21												1.65614	156.416	161.77	302	161.147	237.39	132.218	256.055	79.2063	184.96	264.561	250.224	306.517	96.4675	249.695	149.643	141.025	175.99	382.497	116.224	184.58	153.327	135.391	320.729	363.528	383.766	271.659	263.271	273.573	298.895	209.679	565.857	306.478
g22245.t1	NA	AT4G38580.1	not classified	heavy metal associated isoprenylated plant protein	Heavy metal-associated isoprenylated plant protein 26	-2.38411	-4.17669	-2.40592	-2.58186	-4.18001	-2.84639	-2.51412	-4.38516	-2.68154	-2.67465	-3.63901	-2.00445	69.1143	70.2544	34.6835	44.2172	43.085	53.7134	57.0995	51.4327	67.7176	53.6791	164.853	250.394	190.86	132.338	157.02	139.988	255.821	233.084	230.235	147.474	80.5805	103.208	148.397	210.959	233.001	154.756	72.1558	131.485	126.692	219.452	291.189	193.174
g30225.t1	NA	AT5G60800.1	not classified	heavy metal associated isoprenylated plant protein	Heavy metal-associated isoprenylated plant protein 3					1.56014								844.831	299.506	483.877	1105.43	1187.79	542.299	260.516	428.948	401.252	483.111	118.734	161.461	329.856	174.786	144.374	205.315	159.661	237.069	330.963	187.435	274.198	162.026	224.032	350.343	264.63	264.978	320.801	216.314	364.086	310.076	210.648	306.478
g5091.t1	NA	AT3G06130.2	not classified	heavy metal associated isoprenylated plant protein	Heavy metal-associated isoprenylated plant protein 32							1.17291		1.24616				1164.94	1332.99	1929.59	745.797	648.809	604.276	1020.65	972.077	1031.93	1330.47	1838.9	1452.29	1723.97	1298.41	720.815	1077.39	1305.41	1268.02	1662.56	1277.79	1487.38	1065.37	1442.8	1890.16	1487.62	1308.19	2164.67	892.824	1724.49	1250.97	1431.16	461.575
g25974.t1	NA	AT1G01490.1	not classified	hma domain containing protein	Heavy metal-associated isoprenylated plant protein 39		2.35771	1.63526		1.72128							1.24792	558.37	182.107	388.286	236.808	258.51	222.084	119.552	238.648	318.374	196.823	46.1196	88.0697	171.152	14.9817	64.2832	38.367	76.2019	37.8513	47.5967	74.2127	66.0313	52.1589	259.455	257.107	237.218	123.582	104.333	290.539	170.973	223.895	174.507	350.128
g25938.t1	NA	AT1G01490.1	not classified	hma domain containing protein	Heavy metal-associated isoprenylated plant protein 39					1.05615								984.878	532.455	799.412	636.728	607.414	459.663	302.449	589.418	586.212	311.85	116.771	303.063	895.177	64.9207	258.187	123.397	246.749	193.241	236.876	280.676	194.736	150.928	359.025	392.723	377.44	101.315	48.7539	173.899	305.045	498.432	479.12	310.193
g25981.t1	NA	AT1G01490.1	not classified	hma domain containing protein	Heavy metal-associated isoprenylated plant protein 39						-1.96961							598.384	317.994	298.616	220.104	364.955	195.228	152.563	210.874	167.778	145.7	110.883	298.746	651.415	71.1631	89.575	69.4753	291.2	126.503	221.38	144.62	199.213	183.111	64.1458	51.798	74.8554	21.1537	8.77571	27.5694	51.6609	111.059	81.5743	40.8637
g10519.t1	NA	AT2G36950.1	not classified	heavy metal associated isoprenylated plant protein	Heavy metal-associated isoprenylated plant protein 5					1.33251								111.856	73.952	117.586	544.363	609.948	486.52	77.6196	103.894	225.388	135.476	43.1758	64.7571	36.305	89.8902	91.6827	57.032	60.7801	76.6986	65.307	60.8925	67.1504	68.8054	57.444	83.8186	121.245	112.449	108.234	203.589	63.9611	93.2894	97.0631	279.545
g20804.t1	NA	AT5G24580.4	not classified	heavy metal associated domain	Heavy metal-associated isoprenylated plant protein 9						3.15282							6.36579	4.622	148.885	224.034	33.7921	26.8567	93.6788	38.0602	9.09639	102.246	8.83142	6.90743	10.3728	66.1692	16.8612	57.032	5.443	16.9335	140.576	39.0092	145.493	6.65858	10.5314	287.244	48.4979	210.424	472.913	42.4145	148.833	175.029	21.6843	36.2201
g22987.t1	NA	AT4G32700.2	DNA polymerase theta *(TEB)	dna polymerase i thermostable	Helicase and polymerase-containing protein TEBICHI									1.40418			1.21708	60.9297	138.66	64.2914	73.6954	71.8083	74.3724	66.0213	115.209	48.5141	66.4598	73.5952	86.3429	92.3183	42.4481	43.2068	75.697	46.2655	30.8787	39.8484	49.4751	36.9327	54.3784	317.857	217.552	89.6156	56.7811	102.383	214.193	109.472	195.464	264.342	322.266
g16943.t1	NA	AT5G34940.2	not classified	heparanase protein isoform	Heparanase-like protein 3		1.09255				1.01122					1.28454		488.347	721.032	903.463	153.286	130.1	132.218	424.677	800.292	331.513	609.641	437.646	695.06	228.203	192.265	162.289	209.463	313.879	785.912	405.125	229.298	393.949	219.733	653.904	565.069	611.495	278.339	313.975	259.789	541.21	359.831	391.35	173.671
g18945.t1	NA	AT3G07810.1	not classified	heterogeneous nuclear ribonucleoprotein a2 b1 homolog	Heterogeneous nuclear ribonucleoprotein 1						1.10172							429.236	413.207	947.452	717.302	596.431	568.123	444.305	404.261	533.655	711.886	776.184	657.069	379.646	734.103	506.889	496.697	354.702	1083.74	626.505	400.558	843.857	321.832	699.859	736.474	632.581	833.903	1435.32	695.597	829.035	426.466	617.486	584.166
g9691.t1	NA	AT3G04720.1	not classified	barwin domain containing protein	Hevein-like preproprotein		-1.35258	-2.62664		-2.16517	-3.10044		-1.97475	-3.75509		-1.48211	-3.43582	88.2116	154.375	373.905	170.973	113.204	63.01	433.599	435.12	226.399	308.016	1401.25	1694.05	483.375	460.687	1054.88	366.042	2514.66	3185.48	1746.69	725.952	2427.49	1030.97	110.101	64.983	104.376	80.1615	19.5016	76.346	97.1717	159.925	161.083	95.6583
g13043.t1	NA	AT5G14570.1	nitrate transporter *(NRT2)	high affinity nitrate transporter	High affinity nitrate transporter 2.7				-2.54648									2844.6	3079.18	873.855	2119.48	2318.99	2394.38	4173.62	449.521	742.872	116.305	333.631	675.201	2502.97	290.895	185.473	496.697	6900.81	1430.38	2461.74	431.956	248.457	243.038	910.487	1186.65	1445.45	828.336	283.748	1504.65	2651.93	4521.43	3964.1	944.51
g26819.t1	NA	AT1G04880.1	DNA bending architectural protein *(HMG-B)	high mobility group b protein	High mobility group B protein 15											1.06616		260.997	264.378	521.944	229.93	185.012	187.997	98.1397	513.298	466.948	738.726	485.728	578.497	262.433	548.081	412.045	396.113	120.653	589.683	285.58	394.849	671.504	540.455	394.449	371.062	301.53	386.334	387.106	283.116	419.437	119.055	336.623	245.182
g16604.t1	NA	AT1G74790.1	not classified	gsdh domain containing protein	HIPL1 protein		1.0154		1.52046						1.75917			212.799	183.956	415.356	338.016	538.985	237.579	221.261	326.083	420.455	480.555	282.605	287.522	185.674	742.843	1089.65	447.96	160.568	330.701	322.108	435.762	1229.97	446.125	150.312	262.757	190.829	385.221	391.006	350.98	300.125	191.021	124.943	368.702
g26996.t1	NA	AT2G01830.5	receptor protein *(AHK)	signal transduction histidine protein kinase	Histidine kinase 4		-1.00401				-1.17802			-1.5011		-1.61808	-1.17757	1018.53	1019.61	473.726	828.336	1317.05	974.072	793.148	810.579	651.908	391.09	801.697	700.241	1183.54	1244.73	901.019	1148.94	1288.18	723.159	671.888	1230.22	1640.71	825.664	1098.14	846.662	1007.91	831.676	670.854	1006.28	429.278	589.945	601.998	642.675
g30092.t1	NA	AT3G44680.1	deacetylase component *(HDA9) of HDA9-PWR deacetylation complex	histone deacetylase	Histone deacetylase 9									-1.177				120.95	184.88	58.3698	125.773	91.2388	67.1418	144.533	118.295	98.0389	127.807	177.61	201.179	223.016	258.434	360.408	260.273	182.34	158.378	198.135	221.687	166.757	296.307	81.379	69.6919	86.4527	86.8417	70.2056	128.304	52.8909	57.7506	85.7046	128.164
g24516.t1	NA	AT2G30620.1	linker histone *(H1)	histone h1 1	Histone H1	1.35244	1.01771	-3.70469	1.2378		-3.78875			-1.74797	1.3572	1.00622	-4.00366	3287.47	3877.86	3416.75	2267.85	1934.6	2274.56	1632.69	2371.05	2222.55	2714.63	4503.04	4451.84	4341.04	3478.25	2669.34	3533.91	1752.64	1650.52	2550.3	2800.1	2517.02	3911.92	96.6974	97.0036	187.666	95.7485	95.5577	78.4667	66.4212	502.874	53.6945	65.0105
g24522.t1	NA	AT2G30620.1	linker histone *(H1)	quality protein histone h1 1	Histone H1		-1.12719			-1.45106						-1.12286		1729.68	1669.47	1708.8	1573.15	1192.86	1240.57	1158.94	1792.94	1225.99	1687.06	2639.61	2793.19	2819.34	2551.88	2360.56	2949.07	1327.18	1217.22	1837.45	2652.63	2565.15	3745.45	3595.04	2913.87	3287.31	2341.38	2563.48	2893.73	2365.33	2166.09	1745.07	2457.4
g24521.t1	NA	AT2G30620.1	linker histone *(H1)	histone h1 1	Histone H1		9.59475			9.12475						9.63659		811.183	945.661	691.132	712.389	566.018	718.933	521.033	787.948	581.158	1028.85	0.981269	0	0	0	1.05382	1.03695	0.907166	0	0	0	2.23835	0	0	0	32.6833	2.22671	0	7.42253	0	173.252	1.03259	0.928721
g29348.t1	NA	AT5G02560.1	histone *(H2A/HTA)	histone h2a 2 1	Histone H2A.1			1.8362			5.26542			5.95968		2.39641		68.2049	133.114	84.5939	67.7998	29.5681	60.9441	57.9917	150.183	63.6747	136.754	76.539	70.8011	73.6472	16.2302	29.5071	35.2561	78.0163	68.73	47.5967	46.6208	34.6944	37.732	183.821	101.712	100.159	270.545	383.206	96.4929	214.024	96.8433	72.281	99.3732
g417.t1	NA	AT5G02560.1	histone *(H2A/HTA)	histone h2a 2 1	Histone H2A.1				2.06201		2.42911	1.80976						80.027	68.4056	101.513	59.9389	65.0499	96.0644	111.522	191.33	97.0281	302.903	298.306	347.962	243.762	300.882	344.6	273.754	260.357	446.247	390.735	277.822	447.67	325.161	171.375	102.654	46.3893	448.682	603.574	53.0181	378.847	108.393	104.291	106.803
g420.t1	NA	AT5G02560.1	histone *(H2A/HTA)	histone h2a 2 1	Histone H2A.1						1.45614							168.239	159.921	218.252	180.799	172.34	135.316	180.22	353.857	130.382	394.924	138.359	189.954	134.847	124.847	183.365	192.872	199.577	270.935	221.38	203.609	217.12	180.892	327.431	190.24	178.177	710.32	854.169	148.451	536.29	212.345	151.79	322.266
g9415.t2	NA	AT5G02560.1	histone *(H2A/HTA)	histone h2a 2 1	Histone H2A.1						1.56658							24.5538	24.9588	29.6079	23.5825	44.7746	25.8238	13.3827	62.7478	35.3748	43.4545	38.2695	44.8983	20.7457	21.2241	17.915	40.4409	29.0293	45.82	42.0622	26.6404	27.9794	24.4148	126.377	76.2844	65.3667	114.676	192.09	111.338	157.443	57.7506	56.7922	122.591
g29350.t1	NA	AT5G27670.1	histone *(H2A/HTA)	histone h2a 2 1	Histone H2A.1						1.70488							47.2887	31.4296	51.6023	14.7391	35.4818	36.1533	57.9917	100.808	32.3427	85.6309	22.5692	55.2594	37.3422	26.218	34.7762	41.4778	21.772	54.7847	53.1311	41.8636	22.3835	12.2074	81.379	82.8768	31.629	267.205	397.832	42.4145	180.813	24.8772	53.6945	61.2956
g1061.t1	NA	AT5G02560.1	histone *(H2A/HTA)	histone h2a 2 1	Histone H2A.1						2.07208							691.143	851.373	769.804	296.747	316.801	277.864	362.225	1087.29	574.083	1132.37	473.953	469.705	400.392	249.695	223.411	357.746	337.466	427.321	459.363	304.462	295.462	326.271	561.994	300.429	240.381	998.679	1569.88	248.125	838.875	281.645	270.538	302.763
g422.t1	NA	AT5G02560.1	histone *(H2A/HTA)	histone h2a 2 1	Histone H2A.1						2.28624							127.316	141.433	188.644	123.808	164.737	119.822	192.711	346.656	125.328	489.502	128.546	148.51	125.511	67.4176	96.9518	88.1404	125.189	205.194	212.525	138.911	73.8655	69.9151	316.899	193.065	149.711	750.401	1172.04	138.907	469.868	185.69	173.474	320.409
g418.t1	NA	AT5G02560.1	histone *(H2A/HTA)	histone h2a 2 1	Histone H2A.1						2.4759							20.9162	30.5052	49.0645	23.5825	9.29284	19.6261	24.981	182.072	21.2249	132.92	27.4755	59.5766	21.783	2.49695	16.8612	17.6281	11.7932	30.8787	45.3829	19.0289	15.6684	34.4027	146.482	65.9248	55.878	420.848	618.2	33.9316	313.656	51.5313	55.7596	99.3732
g4.t1	NA	AT5G02560.1	histone *(H2A/HTA)	histone h2a 2 1	Histone H2A.1						3.08839			2.2627				14.5504	8.3196	25.3782	12.7739	15.2065	18.5931	9.81397	43.2034	8.08568	62.6256	85.3704	82.0257	67.4235	107.369	81.1444	148.283	69.8518	104.589	99.6209	158.891	125.347	140.94	132.121	70.6337	51.6608	258.298	474.863	67.8631	254.615	55.9737	60.9226	115.161
g416.t1	NA	AT5G02560.1	histone *(H2A/HTA)	histone h2a 2 1	Histone H2A.1						3.13251							26.3725	42.5224	89.6695	31.4434	25.3441	25.8238	42.8246	180.014	37.3963	259.449	47.1009	78.572	42.5287	54.9329	31.6147	58.0689	32.658	120.526	55.3449	55.1838	72.7463	54.3784	262.328	125.257	79.0726	593.418	840.518	142.088	410.827	95.9548	86.7372	122.591
g2.t1	NA	AT5G02560.1	histone *(H2A/HTA)	histone h2a 2 1	Histone H2A.1						3.15881							17.2786	8.3196	37.2213	17.6869	14.3617	13.4284	25.8732	159.441	25.2677	153.369	15.7003	22.4491	21.783	13.7332	20.0226	13.4803	8.16449	49.8043	53.1311	33.3006	51.482	32.1832	174.247	84.7604	24.2489	474.289	670.854	30.7505	327.186	50.6428	52.6619	71.5116
g419.t1	NA	AT5G02560.1	histone *(H2A/HTA)	histone h2a 2 1	Histone H2A.2						1.47146							120.95	124.794	139.58	99.2431	93.7732	84.7019	93.6788	229.39	125.328	430.711	199.198	265.073	207.457	146.072	226.572	258.199	201.391	252.01	242.411	215.026	163.399	241.929	195.31	156.336	123.353	581.171	861.969	109.217	505.539	152.817	119.78	225.679
g30465.t1	NA	AT3G45980.1	histone *(H2B/HTB)	histone h2b 1	Histone H2B	-4.80464		-4.83753									-5.75183	22.735	35.1272	58.3698	41.2694	50.6882	51.6475	41.0403	57.6046	38.407	132.92	0	0	0	0	0	0	0	0	0	0	0	0	0	1.88356	3.1629	0	0	0	0	7.10777	0	0
g30406.t1	NA	AT3G45980.1	histone *(H2B/HTB)	histone h2b 1	Histone H2B						1.31527							272.819	224.629	291.849	206.347	227.252	206.59	136.503	478.324	302.202	461.384	178.591	227.945	193.972	182.277	259.241	254.052	150.59	218.143	179.318	210.269	194.736	219.733	453.807	281.593	299.422	683.6	1052.11	225.857	455.108	204.348	153.855	348.271
g30411.t1	NA	AT3G45980.1	histone *(H2B/HTB)	histone h2b 1	Histone H2B						1.32341							914.855	1036.25	735.121	368.477	255.131	403.884	1250.84	608.963	346.673	709.33	565.211	648.435	904.512	202.253	261.348	347.377	1514.06	823.763	937.543	326.345	298.819	287.429	1180.47	803.34	917.242	1269.22	1791.22	399.756	1469.88	1551.27	948.947	621.315
g12866.t1	NA	AT3G45980.1	histone *(H2B/HTB)	histone h2b 1	Histone H2B						1.3485							301.011	314.296	230.095	169.008	177.409	187.997	310.478	405.289	168.789	318.24	302.231	328.103	509.307	227.222	281.371	268.569	365.588	309.783	316.573	241.667	228.311	258.575	442.319	278.768	312.073	616.798	1170.09	188.744	538.75	410.473	264.342	312.979
g30407.t1	NA	AT3G45980.1	histone *(H2B/HTB)	histone h2b 1	Histone H2B						1.86506							150.051	218.158	502.488	247.617	317.646	220.018	307.802	1072.89	284.009	761.731	244.336	225.355	228.203	168.544	94.8441	204.278	155.125	323.728	334.283	277.822	274.198	177.562	503.592	330.566	212.969	814.976	1917	215.253	939.737	216.787	196.191	240.539
g20845.t1	NA	AT3G45980.1	histone *(H2B/HTB)	histone h2b 1	Histone H2B						2.65922				-1.72552			100.943	70.2544	93.0533	44.2172	62.5155	60.9441	82.0805	177.957	69.739	189.155	57.8949	110.519	88.1692	26.218	30.5609	53.9212	63.5016	62.7534	80.8036	44.7179	66.0313	47.7199	379.13	223.202	178.177	673.58	1158.39	75.2857	505.539	199.017	162.116	206.176
g30409.t1	NA	AT3G45980.1	histone *(H2B/HTB)	histone h2b 1	Histone H2B						3.36135			1.22864				183.698	206.141	119.277	114.965	96.3076	115.69	178.436	228.361	58.6212	153.369	52.0073	46.6251	51.8642	41.1997	26.3456	41.4778	58.9658	65.7417	75.2691	37.1063	43.6478	63.2565	264.242	121.49	94.8871	450.909	717.658	118.76	298.895	162.59	150.758	114.233
g11406.t1	NA	AT2G37470.1	histone *(H2B/HTB)	histone h2b 1	Histone H2B						3.41221							22.735	12.9416	55.832	14.7391	25.3441	17.5602	32.1185	31.8883	32.3427	24.2834	7.85015	9.49771	7.26099	7.49085	4.21529	1.03695	9.97883	7.96869	11.069	0	11.1917	5.54882	84.2512	91.3529	64.3124	141.396	188.19	81.6478	183.273	39.0927	61.9552	76.1552
g30492.t1	NA	AT3G45980.1	histone *(H2B/HTB)	histone h2b 1	Histone H2B						3.8459							13.641	9.244	18.6107	8.84345	12.6721	10.3295	14.2749	31.8883	15.1606	19.1711	24.5317	37.9909	39.4168	7.49085	17.915	18.665	35.3795	70.7221	59.7725	53.2809	15.6684	14.4269	117.76	53.6816	68.5296	289.472	468.038	22.2676	232.474	39.0927	29.945	47.3648
g30399.t1	NA	AT3G45980.1	histone *(H2B/HTB)	histone h2b 1	Histone H2B												-2.01378	23.6444	24.9588	14.381	15.7217	11.8273	11.3625	20.5201	30.8596	8.08568	19.1711	59.8574	68.2109	84.0201	38.7027	55.8526	48.7364	60.7801	59.7652	95.1933	35.2034	32.456	34.4027	33.509	16.0103	9.48871	23.3804	38.0281	8.48289	23.3704	9.77318	17.554	14.8595
g5313.t1	NA	AT3G45980.1	histone *(H2B/HTB)	histone h2b 1	Histone H2B.10	-2.78543											-2.41146	15.4598	12.0172	29.6079	10.8087	10.1376	5.16475	13.3827	66.8625	19.2035	79.2405	6.86888	4.31714	9.33556	8.73932	1.05382	3.11084	9.07166	17.9296	12.1759	4.75722	3.35752	5.54882	43.083	15.0685	8.43441	92.4084	98.4829	6.36217	55.351	14.2155	13.4236	5.57233
g5314.t1	NA	AT3G45980.1	histone *(H2B/HTB)	histone h2b 1	Histone H2B.10						2.58101							7.27519	6.4708	36.3754	14.7391	13.5169	12.3954	18.7358	137.84	17.1821	144.422	15.7003	17.2686	9.33556	18.7271	1.05382	9.33251	19.0505	62.7534	38.7415	19.0289	15.6684	3.32929	96.6974	32.9624	14.7602	249.391	403.682	13.7847	276.755	37.3158	18.5865	25.0755
g5310.t1	NA	AT3G45980.1	histone *(H2B/HTB)	histone h2b 1	Histone H2B.10						2.97329							27.2819	12.9416	46.5266	17.6869	15.2065	4.1318	33.0106	83.3209	8.08568	84.3528	8.83142	15.5417	19.7084	16.2302	11.5921	8.29556	7.25733	32.8708	16.6035	11.4173	12.3109	7.76835	79.4642	31.0788	31.629	213.764	305.2	6.36217	193.113	23.9887	20.6517	20.4319
g13447.t1	NA	AT1G09200.1	histone *(H3)	histone h3 2	Histone H3.2						2.22783							33.6477	11.0928	49.9104	34.3912	51.533	17.5602	31.2263	97.7221	16.1714	136.754	9.81269	37.1274	12.4474	0	21.0765	17.6281	22.6791	41.8356	26.5656	19.0289	34.6944	11.0976	161.801	34.8459	27.4118	361.84	512.891	25.4487	199.264	55.9737	9.29327	71.5116
g6060.t1	NA	AT1G09200.1	histone *(H3)	histone h3 2	Histone H3.2						2.89629							19.0974	22.1856	71.0589	37.339	31.2577	33.0544	47.2855	288.023	29.3106	265.839	24.5317	22.4491	22.8203	7.49085	4.21529	19.702	36.2866	89.6478	64.2001	31.3977	30.2177	12.2074	147.44	43.322	24.2489	447.569	595.773	18.0261	290.285	39.0927	52.6619	55.7233
g30999.t1	NA	AT1G09200.1	histone *(H3)	histone h3 2	Histone H3.2						3.08534							44.5605	48.0688	42.2969	47.1651	28.7233	22.7249	33.9028	167.67	50.5355	200.657	26.4943	21.5857	30.0813	12.4847	14.7535	29.0345	23.5863	56.7769	53.1311	39.0092	27.9794	39.9515	206.798	78.1679	47.4436	406.374	623.075	46.6559	226.324	75.52	92.9327	86.3711
g27743.t1	NA	AT1G09200.1	histone *(H3)	histone h3 2	Histone H3.2						3.14855							1.8188	9.244	24.5322	4.91303	5.06882	2.0659	17.8436	89.4928	15.1606	88.187	6.86888	18.132	5.18642	16.2302	3.16147	6.22167	10.886	35.8591	42.0622	8.563	19.026	8.87811	82.3364	16.0103	16.8688	301.719	527.517	3.18108	244.774	14.2155	28.9124	45.5074
g20214.t1	NA	AT1G09200.1	histone *(H3)	histone h3 2	Histone H3.2						3.23844							10.0034	12.9416	37.2213	12.7739	5.91363	12.3954	16.9514	53.49	14.1499	40.8983	13.7378	25.0394	12.4474	13.7332	10.5382	11.4064	16.329	64.7456	22.138	19.0289	30.2177	9.98788	51.6996	19.7774	10.543	173.683	269.122	6.36217	92.2516	18.6579	36.1405	18.5744
g27742.t1	NA	AT1G09200.1	histone *(H3)	histone h3 2	Histone H3.2						3.38057							3.63759	11.0928	47.3726	18.6695	11.8273	15.4943	23.1967	139.897	14.1499	122.695	22.5692	25.0394	21.783	11.2363	13.6997	13.4803	14.5147	31.8748	46.4898	26.6404	14.5493	9.98788	65.1032	31.0788	29.5204	248.278	362.729	10.6036	163.593	32.8734	13.4236	58.5095
g28899.t1	NA	AT1G09200.1	histone *(H3)	histone h3 2	Histone H3.2						3.39559							26.3725	35.1272	53.2942	27.5129	27.0337	39.2521	59.776	119.324	45.4819	219.829	13.7378	18.132	16.5966	1.24847	5.26912	14.5172	10.886	23.9061	55.3449	24.7376	10.0726	4.43906	92.8678	42.3802	21.086	291.699	534.343	7.42253	244.774	22.2118	33.0428	32.5053
g27713.t1	NA	AT1G09200.1	histone *(H3)	histone h3 2	Histone H3.2						3.57795							18.188	12.9416	38.9132	16.7043	15.2065	22.7249	16.0592	159.441	14.1499	226.219	6.86888	6.044	0	6.24237	2.10765	2.07389	4.53583	11.953	7.74829	0.951445	8.95339	2.21953	136.908	64.983	21.086	395.241	545.069	11.664	268.145	25.7657	54.7271	38.0776
g27716.t1	NA	AT1G09200.1	histone *(H3)	histone h3 2	Histone H3.2						3.69789							24.5538	21.2612	72.7508	24.5651	51.533	17.5602	35.6872	127.553	31.332	144.422	32.3819	42.308	41.4914	28.7149	22.1303	31.1084	45.3583	41.8356	50.9173	52.3294	47.0053	33.2929	160.843	37.6713	37.9549	379.654	573.346	13.7847	215.254	18.6579	27.8798	55.7233
g30510.t1	NA	AT1G09200.1	histone *(H3)	histone h3 2	Histone H3.2						3.82133							14.5504	18.488	84.5939	25.5477	12.6721	19.6261	51.7464	303.453	45.4819	352.748	20.6066	31.9469	7.26099	3.74542	15.8074	8.29556	10.886	131.483	42.0622	47.5722	34.6944	6.65858	193.395	68.7501	22.1403	514.37	836.617	29.6901	510.459	44.4235	68.1507	97.5158
g31002.t1	NA	AT1G09200.1	histone *(H3)	histone h3 2	Histone H3.2						4.07742							14.5504	19.4124	55.832	12.7739	17.7409	25.8238	15.1671	48.3467	18.1928	135.476	15.7003	15.5417	21.783	6.24237	2.10765	8.29556	3.62866	23.9061	16.6035	15.2231	25.741	6.65858	92.8678	54.6234	30.5747	173.683	306.175	14.8451	153.753	24.8772	38.2057	46.4361
g6059.t1	NA	AT1G09200.1	histone *(H3)	histone h3 2	Histone H3.2						7.38855					3.74047		15.4598	10.1684	43.9888	25.5477	21.9649	10.3295	16.0592	164.585	28.2999	148.256	0.981269	1.72686	1.03728	0	0	0	2.7215	1.99217	1.1069	0	1.11917	0	125.419	51.798	22.1403	389.674	580.172	12.7243	230.014	15.9925	20.6517	39.935
g16066.t1	NA	AT4G40030.3	histone *(H3)	histone h3 2	Histone H3.3	-2.1109	-2.30947		-2.18893	-2.16488		-1.82542	-1.92009		-2.04677	-2.24316		634.76	707.166	422.969	638.693	541.519	690.011	640.585	523.585	548.815	575.133	576.986	667.43	792.485	560.565	535.342	759.044	693.982	616.577	809.143	639.371	548.395	695.822	2755.4	2369.52	2826.58	2565.17	2122.75	2700.74	2354.26	2636.09	2401.8	3258.88
g10662.t1	NA	AT3G53730.1	histone *(H4)	sp h4 histone h4	Histone H4	-1.62162					2.4205				-2.66248			68.2049	107.23	82.902	45.1998	51.533	39.2521	126.689	161.499	40.4284	184.042	20.6066	59.5766	44.6032	18.7271	5.26912	29.0345	23.5863	66.7378	59.7725	27.5919	24.6218	7.76835	293.922	150.685	114.919	670.239	1104.76	55.1388	568.27	175.917	150.758	119.805
g379.t1	NA	AT3G53730.1	histone *(H4)	sp h4 histone h4	Histone H4						1.29343							711.149	698.847	746.964	713.371	678.377	662.121	729.803	1165.46	817.664	1620.6	616.237	872.063	758.255	692.904	741.892	849.258	513.456	1046.89	894.374	739.272	671.504	998.788	921.976	633.819	708.491	1593.21	2373.34	660.605	1273.07	698.338	452.273	794.057
g139.t1	NA	AT3G53730.1	histone *(H4)	sp h4 histone h4	Histone H4						1.54913							25.4631	54.5396	30.4538	48.1477	62.5155	47.5157	66.0213	102.865	22.2356	76.6844	62.8012	77.7086	56.0134	57.4298	71.66	80.8817	86.1808	106.581	125.08	93.2416	20.1451	44.3906	172.332	98.8871	98.05	289.472	460.237	81.6478	206.644	101.286	106.356	108.66
g19104.t1	NA	AT3G53730.1	histone *(H4)	sp h4 histone h4	Histone H4						1.57127							75.4801	83.196	99.8208	94.3301	57.4466	55.7793	79.404	189.272	84.8996	213.438	120.696	140.739	122.4	52.4359	90.6288	80.8817	165.104	187.264	166.035	79.9213	62.6737	71.0249	222.117	106.421	81.1812	356.273	593.823	49.837	388.687	142.155	164.181	116.09
g17529.t1	NA	AT3G53730.1	histone *(H4)	sp h4 histone h4	Histone H4						1.73927							43.6511	25.8832	42.2969	47.1651	41.3954	57.8452	57.9917	75.0917	28.2999	88.187	32.3819	49.2154	38.3795	38.7027	28.4532	26.9606	17.2362	42.8317	49.8105	19.9803	30.2177	27.7441	51.6996	34.8459	39.0092	226.011	369.555	45.5955	157.443	44.4235	45.4338	90.086
g19085.t1	NA	AT3G53730.1	histone *(H4)	sp h4 histone h4	Histone H4						1.77159							193.702	128.492	118.431	143.46	140.237	127.053	132.935	171.785	127.349	250.502	89.2955	163.188	183.599	76.157	108.544	106.805	118.839	125.507	131.721	128.445	64.9121	106.537	267.115	134.675	134.951	433.095	665.979	112.398	410.827	138.601	98.0957	151.382
g10661.t1	NA	AT3G53730.1	histone *(H4)	sp h4 histone h4	Histone H4						1.88297							28.1913	60.086	59.2157	40.2868	21.9649	37.1862	49.962	125.496	24.257	134.198	96.1644	107.929	81.9455	21.2241	30.5609	45.6256	48.0798	75.7026	105.155	63.7468	61.5546	77.6835	156.056	114.897	71.6925	226.011	411.483	29.6901	218.944	91.5125	61.9552	90.086
g143.t1	NA	AT3G53730.1	histone *(H4)	sp h4 histone h4	Histone H4						2.17119							118.222	116.474	168.342	170.973	170.65	140.481	112.415	211.903	160.703	286.288	100.089	128.651	94.3929	103.623	110.651	121.323	65.3159	143.436	80.8036	77.067	72.7463	85.4518	200.097	128.082	91.7242	377.427	691.331	154.813	372.697	138.601	78.4765	175.528
g14742.t1	NA	AT3G53730.1	histone *(H4)	sp h4 histone h4	Histone H4						2.30393							121.859	162.694	231.787	176.869	146.996	149.778	131.15	238.648	157.671	425.598	115.79	115.699	131.735	57.4298	113.813	126.507	75.2948	219.139	99.6209	135.105	83.9381	58.8175	328.388	193.065	188.72	866.19	1365.11	180.261	661.752	223.895	147.66	243.325
g142.t1	NA	AT3G53730.1	histone *(H4)	sp h4 histone h4	Histone H4						2.83339							49.1075	41.598	83.748	40.2868	50.6882	66.1088	53.5308	99.7794	70.7497	138.032	17.6628	28.4931	58.0879	22.4725	33.7224	43.5517	31.7508	58.7691	40.9553	46.6208	23.5027	22.1953	147.44	71.5754	56.9323	380.767	521.667	29.6901	247.234	69.3007	62.9878	83.5849
g10659.t1	NA	AT3G53730.1	histone *(H4)	sp h4 histone h4	Histone H4						2.96328							19.0974	44.3712	81.2101	48.1477	43.085	47.5157	58.8838	177.957	43.4605	272.229	37.2882	61.3034	17.6338	37.4542	25.2918	36.2931	24.4935	69.726	95.1933	36.1549	39.1711	27.7441	166.588	93.2364	24.2489	374.087	679.63	48.7766	257.075	56.8621	83.6395	59.4382
g30440.t1	NA	AT3G53730.1	histone *(H4)	sp h4 histone h4	Histone H4						3.14182				-2.83307			12.7316	35.1272	93.0533	35.3738	31.2577	25.8238	59.776	274.65	79.8461	371.919	21.5879	52.6691	25.9321	16.2302	10.5382	22.8128	27.215	146.425	81.9105	23.7861	14.5493	18.866	203.926	61.2158	56.9323	477.629	897.072	42.4145	488.319	79.0739	59.89	107.732
g30442.t1	NA	AT3G53730.1	histone *(H4)	sp h4 histone h4	Histone H4						3.20694							9.09398	9.244	25.3782	3.93042	21.9649	10.3295	3.56872	62.7478	19.2035	80.5186	13.7378	16.4051	0	6.24237	5.26912	13.4803	3.62866	25.8982	17.7104	1.90289	11.1917	5.54882	109.144	33.9042	9.48871	278.339	366.629	6.36217	150.063	19.5464	22.7169	48.2935
g17528.t1	NA	AT3G53730.1	histone *(H4)	sp h4 histone h4	Histone H4						3.34656							11.8222	13.866	32.1457	20.6347	6.75843	17.5602	19.6279	125.496	21.2249	173.818	1.96254	26.7663	22.8203	9.9878	1.05382	12.4433	1.81433	34.863	18.8173	15.2231	30.2177	7.76835	134.036	35.7877	16.8688	308.399	488.514	13.7847	182.043	31.9849	23.7495	49.2222
g17527.t1	NA	AT3G53730.1	histone *(H4)	sp h4 histone h4	Histone H4						3.43762							40.0135	38.8248	65.1373	29.4782	10.9824	32.0215	45.5012	268.479	54.5783	212.16	26.4943	55.2594	17.6338	22.4725	9.48441	14.5172	15.4218	99.6086	91.8726	30.4462	44.767	11.0976	165.63	89.4693	42.1721	627.932	950.701	28.6298	403.447	47.9774	62.9878	102.159
[truncated: 2,137 more rows]
[truncated: 14 more columns]
