# Supplementary material for: A dual transcriptome analysis reveals accession-specific resistance responses in Lathyrus sativus against Erysiphe pisi
Source: Front Plant Sci. 2025 Mar 5;16:1542926. doi: 10.3389/fpls.2025.1542926 (PMC11921622; doi:10.3389/fpls.2025.1542926)
Supplement: Supplementary file 6 [file Table5.xlsx]

## Sheet: Table S5
Supplemental Table 5 Assigned clusters from the k-means clustering analysis of vst-normalized DEGs per accession. S accession was used in all the three independent clustering analysis.
Genotype	ID	0 hai	12 hai	48 hai	72 hai	S 0hai	S 12 hai	S 48 hai	S 72 hai	Cluster
PR	g94.t1	8.1148	7.48446	7.31418	9.28847	8.14275	8.81703	7.6549	8.78956	1
PR	g122.t1	7.80617	7.76832	7.60987	7.68106	9.0275	9.07046	9.15444	9.1255	2
PR	g123.t1	6.50152	6.86407	5.90947	6.50198	5.22865	5.46317	5.11851	5.11851	3
PR	g144.t1	9.32568	10.8434	10.4127	9.48192	8.55977	9.19082	8.69414	8.60969	4
PR	g176.t1	11.3766	11.3621	10.5375	12.094	11.5569	12.4524	10.819	12.3757	5
PR	g184.t1	5.97485	5.64158	5.11851	5.41757	7.12572	7.00945	6.92902	6.87779	3
PR	g196.t1	8.7471	8.53275	8.89348	8.97199	7.06938	6.52988	6.34729	6.65006	2
PR	g198.t1	7.33255	7.98415	7.1025	7.24522	6.81895	6.43267	6.54989	6.72544	3
PR	g221.t1	6.38551	6.32857	6.42185	6.334	7.157	7.41033	7.44225	7.31411	6
PR	g270.t1	6.64069	6.35621	6.66221	6.16952	7.49004	7.4609	7.54072	7.55492	6
PR	g283.t1	7.198	7.80365	7.42802	6.98644	6.70615	6.67349	6.60123	6.66332	4
PR	g291.t1	7.36326	7.19121	7.32265	7.13934	9.24626	9.4268	9.08357	9.14166	6
PR	g335.t1	7.64156	8.25747	7.5472	7.41871	6.38769	6.39371	6.7149	6.32302	4
PR	g346.t1	5.61833	5.91055	5.34946	6.63539	5.70991	8.48463	7.01849	8.74969	5
PR	g359.t1	6.46651	6.49441	6.00016	5.70102	8.37495	8.19522	7.87564	7.93932	4
PR	g367.t1	6.95686	9.25554	7.48147	7.25356	6.94136	7.28121	6.69325	6.83506	4
PR	g461.t1	11.7259	11.5442	11.619	11.9328	10.238	10.3872	10.8354	10.6095	2
PR	g489.t1	9.62324	9.77826	9.81465	9.84339	8.05039	8.2935	8.24529	8.36219	2
PR	g495.t1	7.61041	7.45969	7.44351	7.05254	5.3319	5.48023	5.40671	5.33859	6
PR	g535.t1	11.092	11.7313	10.5539	10.0143	10.4073	10.1428	9.92664	9.95352	4
PR	g576.t1	7.21097	7.45301	7.49636	7.27149	5.85104	5.94715	5.84655	5.89361	7
PR	g599.t1	8.29523	8.16586	8.05845	8.17179	7.11852	7.05671	6.71102	6.74547	2
PR	g632.t1	7.24772	7.21737	7.25334	7.12315	5.11851	5.11851	5.11851	5.49452	6
PR	g633.t1	8.6943	8.47361	8.57801	8.28096	6.72211	6.57923	6.94831	6.51788	6
PR	g653.t1	9.21454	9.19751	9.16299	8.92865	10.1103	10.2852	10.147	10.1686	6
PR	g729.t1	9.97596	10.0715	9.73973	10.2401	9.31707	8.9681	8.77349	9.38378	2
PR	g730.t1	5.67812	6.96714	5.44478	5.86395	5.5424	10.1494	5.22948	7.47686	8
PR	g782.t1	10.8902	12.0824	10.2677	10.6457	9.13998	10.0068	10.3031	10.5496	3
PR	g826.t1	7.50234	7.5873	7.25334	7.89234	8.40159	8.89373	8.85049	8.72051	5
PR	g861.t1	7.98815	7.59942	7.60987	8.08243	9.79671	10.1308	9.58954	9.55833	2
PR	g870.t1	8.04952	8.01247	7.85803	8.48906	8.59047	9.05616	8.73243	9.17616	2
PR	g873.t1	7.24991	8.05757	7.63013	7.11343	6.7641	6.92709	7.12105	7.06661	4
PR	g895.t1	8.40644	9.15177	7.30566	7.40818	5.99376	6.58476	6.2624	6.99885	4
PR	g953.t1	7.14724	6.66328	5.68126	7.60735	8.2585	8.21978	6.48434	7.54549	1
PR	g967.t1	8.68559	8.71115	8.06824	9.23805	10.2321	10.4384	9.80821	10.4466	5
PR	g968.t1	5.62995	5.81186	5.44478	5.94739	9.33128	10.2774	8.43981	9.85982	5
PR	g974.t1	9.67741	9.85524	9.70462	10.2528	6.14984	6.27813	5.90227	5.98517	2
PR	g977.t1	7.30092	7.67213	7.21725	7.5633	5.71505	5.85589	5.77736	5.92544	3
PR	g979.t1	7.60795	9.61865	8.96512	7.7329	6.65219	7.09199	7.16618	7.63493	9
PR	g1221.t1	8.20875	8.01403	7.73337	8.2044	7.04119	6.45361	7.54296	6.88203	2
PR	g1234.t1	7.84941	7.56404	8.91509	7.68585	6.95773	6.31239	6.51421	6.50523	10
PR	g1245.t1	7.89549	8.69485	7.90818	7.34985	8.08689	7.29767	8.51537	6.9629	4
PR	g1267.t1	9.2293	9.27792	8.81518	9.30487	7.60407	7.38706	8.94439	7.99873	2
PR	g1304.t1	8.69187	10.2475	11.2513	9.34597	7.38185	8.26572	8.67852	7.89457	9
PR	g1333.t1	10.6215	10.4637	10.1649	11.2546	10.9104	11.6955	11.3926	11.5566	5
PR	g1334.t1	8.05088	8.02186	8.05845	8.30185	11.2516	12.1244	11.6912	12.0495	2
PR	g1351.t1	8.03488	7.70547	8.40098	8.23549	5.66434	5.63826	5.80266	5.493	7
PR	g1372.t1	11.9173	12.6898	12.0879	11.2847	10.7341	11.0088	11.4769	10.5603	4
PR	g1433.t1	8.18983	9.25179	8.26366	7.97094	7.60876	7.60981	7.22779	7.58796	4
PR	g1468.t1	7.52524	7.27903	7.82355	6.68937	7.02551	6.13134	7.09136	6.31967	10
PR	g1506.t1	9.24982	9.81539	8.59824	9.91319	6.85681	8.51987	7.82361	8.49897	5
PR	g1553.t1	5.11851	5.36433	5.11851	5.27755	6.14467	7.73894	7.38239	7.64046	3
PR	g1564.t1	8.90272	8.82467	9.03335	8.97644	10.0918	10.5793	10.1708	9.84048	2
PR	g1565.t1	7.78744	7.86945	7.97234	8.13993	9.36391	9.57414	9.6256	9.44531	2
PR	g1576.t1	6.25692	6.0511	6.47439	5.82644	8.22347	7.59194	7.98718	7.18821	10
PR	g1666.t1	6.52332	7.44295	6.95399	6.33342	6.0074	6.00455	6.02211	5.9977	4
PR	g1677.t1	7.06535	6.82352	6.83579	6.8386	8.87279	8.65537	8.29999	8.5334	6
PR	g1699.t1	8.7178	9.17133	8.80942	7.99958	7.60556	7.75285	7.73411	7.66627	4
PR	g1706.t1	6.59889	7.67279	6.63303	7.08997	5.30652	5.35745	5.19773	5.52897	8
PR	g1707.t1	6.25951	7.57013	7.33106	6.70182	5.11851	5.11851	5.19773	5.1924	9
PR	g1760.t1	5.22442	5.22435	5.57895	5.23525	5.79383	8.14678	5.95882	6.7568	7
PR	g1873.t1	11.375	11.8122	11.048	11.1357	10.6007	10.7222	10.858	10.8292	3
PR	g1880.t1	6.75664	6.83961	6.71842	6.72516	5.27393	5.27037	5.11851	5.11851	2
PR	g1884.t1	6.38782	7.07634	6.83579	6.87613	5.11851	5.30202	5.11851	5.11851	7
PR	g1886.t1	8.31698	7.81188	7.9245	8.76659	6.23459	5.96335	6.41075	5.95169	2
PR	g1920.t1	5.96479	5.60615	5.76697	6.2491	6.94507	7.11949	7.01226	7.10995	2
PR	g1922.t1	7.80843	9.00516	8.35403	7.48868	7.49665	7.47342	7.40212	6.96052	4
PR	g1939.t1	7.86749	8.58979	7.66324	7.08185	6.79833	7.03598	6.87292	6.56408	4
PR	g1983.t1	7.86226	8.18022	8.32995	8.73479	10.139	10.5634	10.5855	10.5244	2
PR	g2007.t1	6.94724	6.93007	6.88446	7.07784	8.31489	8.52595	8.51969	8.68888	2
PR	g2009.t1	9.01294	9.52379	8.97544	8.66151	8.43176	8.46807	8.34326	8.60826	3
PR	g2069.t1	8.24712	7.12147	8.17162	7.89667	10.048	10.14	10.4338	10.028	10
PR	g2089.t1	7.67708	7.52122	7.34772	7.65263	8.70738	8.64533	8.8054	8.5127	2
PR	g2143.t1	6.91062	6.83037	6.54063	6.9157	7.73114	7.84536	7.45086	7.57328	2
PR	g2156.t1	8.75799	9.33949	8.89891	8.79607	6.50567	6.55299	6.28808	6.34335	3
PR	g2170.t1	10.0365	10.5158	9.71846	9.91405	9.55499	9.39026	8.93638	9.14991	3
PR	g2209.t1	9.90636	11.2485	9.21391	10.0742	9.10227	9.90441	9.37827	9.94399	8
PR	g2217.t1	6.71623	9.95391	9.3723	7.38459	6.99136	8.07892	9.38364	6.57536	9
PR	g2224.t1	7.15007	6.6612	6.97632	7.24955	7.31048	8.20553	7.358	8.04895	2
PR	g2263.t1	6.39434	6.71675	6.42185	6.89388	5.41527	5.11851	5.11851	5.11851	2
PR	g2286.t1	9.38541	9.61162	8.54711	9.16195	8.39775	8.2925	8.2466	8.51748	3
PR	g2289.t1	5.96531	5.9472	5.57895	6.00891	7.88656	8.26561	7.9964	8.69338	5
PR	g2297.t1	8.60549	8.45356	8.4352	7.49397	6.31643	5.93314	6.05025	5.76486	6
PR	g2298.t1	9.55666	9.37855	9.85974	8.46453	6.29842	5.98625	5.95087	6.00911	6
PR	g2328.t1	6.15529	7.22036	7.84663	6.0008	5.54449	5.52355	5.68405	5.61463	9
PR	g2336.t1	6.48977	6.45217	7.18013	6.56069	8.08553	7.71236	8.5996	8.27497	10
PR	g2408.t1	6.57014	6.67703	7.04099	6.53298	7.39291	7.82167	7.41539	7.53756	7
PR	g2427.t1	7.92577	7.74893	8.5084	7.82528	6.5244	6.50628	7.15656	6.82256	10
PR	g2442.t1	9.76494	9.3944	9.01096	9.71114	7.80515	8.09819	7.27268	7.91859	2
PR	g2445.t1	6.691	7.09152	6.71842	6.82544	8.41579	8.25629	8.0103	8.08279	3
PR	g2463.t1	7.37799	7.18109	7.39648	7.19393	8.07337	8.6313	8.26739	8.48359	6
PR	g2474.t1	9.32322	10.3264	8.97544	8.5572	9.1257	8.94507	8.79529	8.78103	4
PR	g2489.t1	11.443	10.777	11.6075	11.2306	10.3999	9.6904	10.6189	9.90201	6
PR	g2511.t1	7.61716	7.6556	8.15796	7.75535	6.06165	5.99349	6.10578	6.08057	7
PR	g2525.t1	8.28114	8.54938	8.47593	8.31604	7.25941	7.34275	7.63453	7.58028	7
PR	g2540.t1	9.26299	9.16905	7.94063	9.63122	7.70675	7.97172	7.6832	8.38011	5
PR	g2553.t1	6.4072	6.23436	6.05523	6.55519	10.1715	10.2304	9.64859	10.2207	2
PR	g2559.t1	9.98829	9.77393	9.66228	10.3156	8.69113	8.67957	8.68021	8.79877	2
PR	g2560.t1	9.11718	8.85199	8.47957	9.07416	7.1589	7.38018	6.50925	7.0568	2
PR	g2572.t1	8.11794	8.16649	7.98275	7.73802	6.70258	6.83936	6.77279	6.25824	6
PR	g2593.t1	9.49006	11.3136	9.33881	10.3978	9.06002	10.146	9.47253	9.90142	8
PR	g2598.t1	5.87846	5.9439	6.00016	6.10575	7.59213	7.84112	7.75427	7.90099	2
PR	g2663.t1	9.99618	10.2967	7.70194	9.51631	8.45865	8.26056	9.24941	9.28928	8
PR	g2665.t1	11.1323	11.7783	10.1342	11.0585	9.9405	10.1761	10.2531	10.6373	3
PR	g2674.t1	8.0544	8.33642	7.82355	8.31511	8.56305	9.84202	8.4703	8.85251	3
PR	g2716.t1	6.7561	6.67929	6.83579	6.6441	7.57965	7.90748	7.39035	7.77001	6
PR	g2719.t1	10.086	9.76276	10.2771	9.8945	8.05059	7.44431	7.6207	7.50513	6
PR	g2726.t1	5.38189	5.11851	5.11851	5.3653	7.09805	6.67471	7.13334	7.01119	2
PR	g2747.t1	10.509	11.5187	7.96711	10.7251	8.44766	9.68689	9.39929	10.3746	8
PR	g2749.t1	8.01859	8.29629	6.22391	7.53171	6.4217	6.78411	6.35898	7.38243	8
PR	g2808.t1	8.32493	10.1845	10.3401	7.70659	6.41455	8.57157	8.05259	6.90733	9
PR	g2809.t1	6.97318	7.12865	6.67652	7.06645	5.96676	5.56923	5.43295	5.85911	3
PR	g2811.t1	6.23504	6.80442	5.94093	6.29382	5.19647	5.11851	5.11851	5.11851	3
PR	g2854.t1	7.57503	9.56459	8.59153	7.50526	7.3523	8.48499	8.08096	7.72256	9
PR	g2860.t1	6.79665	6.34781	6.64771	6.42344	7.484	7.54497	7.8213	7.58585	6
PR	g2861.t1	7.38717	7.41232	7.22637	7.47866	8.98335	9.08636	8.63932	8.9018	2
PR	g2886.t1	8.4415	7.31638	6.75886	7.90597	9.80586	9.08859	9.29186	9.28399	1
PR	g2917.t1	9.829	9.93276	9.43704	9.97206	8.53551	8.4808	8.58729	8.82241	2
PR	g2954.t1	6.20856	6.24482	6.63303	5.88183	8.06243	7.7235	8.20269	7.5903	7
PR	g2958.t1	6.77898	6.803	6.63303	6.91272	8.21969	7.85197	7.4516	8.00474	2
PR	g2998.t1	5.61087	5.63977	5.84202	6.10156	7.81879	7.2327	7.93362	7.24451	2
PR	g3059.t1	7.12067	7.12546	6.93125	7.26263	5.11851	5.31157	5.23042	5.40472	2
PR	g3060.t1	8.86175	8.96223	8.10197	6.86688	6.97153	6.99556	7.00002	6.18284	4
PR	g3063.t1	9.34924	9.68857	10.3261	9.64152	8.90838	8.40915	7.40023	8.68527	7
PR	g3156.t1	6.94014	7.92549	7.9027	6.52396	5.74459	5.79483	5.50997	5.92685	9
PR	g3166.t1	10.0759	10.3168	10.0853	9.83487	9.41639	8.61937	10.0817	8.7969	6
PR	g3170.t1	9.82453	10.4773	10.3608	11.6397	7.19128	8.42728	8.94674	8.70094	5
PR	g3218.t1	10.9819	12.128	11.2827	11.1276	10.3707	10.8901	10.5989	10.6465	3
PR	g3240.t1	7.3903	7.90783	8.00845	7.46609	6.30805	6.76137	6.52065	6.5177	7
PR	g3291.t1	6.81607	7.39295	7.12235	7.20464	5.60935	5.34617	5.23042	5.51146	7
PR	g3299.t1	8.14462	7.89314	8.33399	7.89837	9.90319	9.60718	9.73927	9.1264	6
PR	g3322.t1	5.79421	6.37787	6.05523	5.85817	6.70901	7.86326	7.13053	6.87497	4
PR	g3394.t1	6.43429	5.9246	6.32784	5.92153	9.90679	9.19943	9.21972	9.21016	10
PR	g3395.t1	11.8977	11.5328	11.1776	11.9519	12.8955	12.6012	12.6852	12.8664	2
PR	g3401.t1	7.12585	6.97829	6.20169	7.67871	8.19899	8.34445	7.13492	7.97888	5
PR	g3403.t1	7.42672	8.5848	6.88446	9.49673	8.08675	10.6406	7.38491	9.78773	5
PR	g3453.t1	7.19974	7.30977	7.01981	7.70113	9.3789	9.57678	8.97102	9.37483	5
PR	g3463.t1	5.11851	5.36212	5.11851	5.20044	7.43737	7.4563	7.10359	7.37346	3
PR	g3609.t1	5.11851	5.11851	5.11851	5.11851	6.70788	7.1144	7.00268	6.943	2
PR	g3618.t1	7.66115	7.5826	7.58238	7.70894	8.75851	8.55328	8.3272	8.563	2
PR	g3637.t1	10.3719	10.4332	10.3899	10.6125	5.63679	5.54683	5.22948	5.22801	2
PR	g3644.t1	7.8033	7.51285	7.77015	7.61668	5.76554	5.7514	5.44501	5.3324	6
PR	g3653.t1	9.0294	8.70773	9.50254	7.20091	8.47577	7.19175	8.55362	6.93417	9
PR	g3733.t1	7.29944	8.16754	8.66047	6.7006	6.58382	6.82859	6.43215	6.28368	9
PR	g3756.t1	5.79421	5.74832	6.13153	5.83192	10.745	9.26449	10.0721	10.1519	7
PR	g3757.t1	10.3217	10.0725	11.1064	10.6477	6.50093	5.62461	5.5016	5.62623	7
PR	g3781.t1	7.39409	7.27916	7.39648	7.4777	9.4499	9.49369	10.2259	9.26784	2
PR	g3791.t1	7.53945	6.20498	6.73205	7.65166	9.04822	8.37143	8.90209	8.18888	1
PR	g3907.t1	6.48569	7.73595	7.73337	7.11121	6.10656	6.37312	6.00056	5.89406	7
PR	g3950.t1	9.90796	12.378	10.6331	10.438	9.84033	10.9873	10.3316	10.1199	4
PR	g3952.t1	7.2233	7.43057	8.03367	6.90433	5.11851	5.30412	5.11851	5.19602	7
PR	g3954.t1	7.56225	6.73072	6.79795	7.91922	8.87554	8.90489	8.46323	9.3692	1
PR	g3963.t1	8.34531	8.87705	7.33106	7.96208	7.05813	7.12668	6.81832	7.10303	8
PR	g3984.t1	6.19982	5.58612	6.49134	7.79496	6.64339	7.22956	7.65772	7.48195	1
PR	g4085.t1	8.09041	9.00197	7.46642	8.58493	7.94517	7.98711	7.95909	8.06536	8
PR	g4104.t1	7.99865	7.98895	7.70194	7.77464	6.72894	6.78991	6.4337	6.54828	3
PR	g4106.t1	7.02684	7.34933	5.51768	5.67074	5.49715	5.69124	5.75027	5.59285	8
PR	g4115.t1	7.82962	9.39763	7.35597	9.55277	7.36223	10.7439	6.21001	9.63501	8
PR	g4147.t1	9.91164	11.1976	11.4392	9.01693	8.48866	8.54822	8.71632	8.81811	9
PR	g4165.t1	5.67287	5.5791	6.13153	5.70319	8.03813	7.60018	7.90158	7.66709	10
PR	g4166.t1	9.82751	9.75488	9.55664	10.6016	10.7881	11.0717	10.9376	11.0783	5
PR	g4183.t1	5.11851	5.11851	5.11851	5.11851	6.89458	6.95191	6.59496	6.77817	2
PR	g4214.t1	8.99682	8.93534	10.1871	7.48587	7.27338	7.03806	7.79395	6.55018	9
PR	g4263.t1	8.76948	7.93171	7.18951	8.21875	10.0426	9.87426	10.5849	10.102	5
PR	g4264.t1	11.8924	11.2854	10.4998	11.6006	5.4103	5.70476	5.56369	5.43762	5
PR	g4265.t1	11.8186	11.0825	10.2874	11.4439	6.09767	6.27391	6.39051	6.31041	5
PR	g4279.t1	5.51391	5.54493	5.76697	5.83821	7.38137	7.70056	7.47211	8.04451	2
PR	g4295.t1	8.15949	8.8114	8.14417	7.5526	8.11701	7.68325	7.74033	7.30334	4
PR	g4309.t1	8.34314	8.73236	8.72316	8.35218	7.08966	7.13025	7.30286	7.25761	7
PR	g4353.t1	7.12068	7.48849	5.11851	6.61699	5.80214	5.76967	5.57529	6.29785	8
PR	g4387.t1	5.50596	5.54824	5.63276	5.70692	7.44733	7.63619	7.59743	7.77103	2
PR	g4404.t1	7.32039	7.05952	7.17068	6.88045	5.11851	5.19449	5.11851	5.11851	6
PR	g4461.t1	7.92439	8.08208	7.89166	7.73394	6.62605	6.53929	6.94474	6.49335	6
PR	g4462.t1	5.11851	5.11851	5.11851	5.11851	7.12202	7.27124	7.13571	7.20202	2
PR	g4506.t1	8.35215	8.40312	7.99823	8.14623	6.73733	6.82231	6.90376	6.94211	3
PR	g4521.t1	8.46236	7.65671	8.94164	8.73033	6.47265	5.82483	7.66785	6.87546	10
PR	g4537.t1	6.26303	6.49777	6.81069	7.35268	6.07611	8.10133	6.95177	8.56099	2
PR	g4590.t1	9.02166	8.93814	8.95474	9.82081	6.72777	6.83294	7.211	7.02863	2
PR	g4591.t1	12.994	12.9052	12.5253	13.5361	14.4091	14.1846	14.2704	14.3313	2
PR	g4593.t1	10.6874	10.6177	10.6778	11.5501	12.2959	12.1662	12.0893	12.2835	2
PR	g4594.t1	8.8576	9.00409	8.76546	9.83072	11.9958	11.8934	11.7914	12.0233	5
PR	g4602.t1	7.89241	8.02735	8.38161	8.19751	9.56539	10.5858	8.68366	9.08009	7
PR	g4622.t1	7.0419	7.82351	6.74553	6.5983	6.32816	6.18939	6.73248	6.13223	4
PR	g4648.t1	8.72721	9.24274	8.52964	8.86992	7.93195	8.22726	7.78794	8.02336	3
PR	g4649.t1	10.9609	10.7339	10.6468	11.2128	12.2673	12.1999	11.7356	12.3043	2
PR	g4659.t1	7.21599	7.52931	7.37233	7.15155	8.5757	8.97848	8.37647	8.89138	7
PR	g4709.t1	7.55158	7.59827	7.55431	7.1589	9.32038	9.11669	8.97601	8.47881	6
PR	g4712.t1	8.64391	10.07	7.77619	7.79961	7.88358	8.49906	6.9865	7.80304	8
PR	g4715.t1	11.2869	12.6275	11.9087	10.4201	9.64001	10.354	9.70437	9.93233	4
PR	g4784.t1	10.7723	10.3924	10.425	9.63075	9.11109	8.76465	8.77681	9.02566	6
PR	g4799.t1	8.10755	6.96296	7.82355	7.33091	9.70108	8.48926	9.7176	8.73592	10
PR	g4833.t1	7.72356	7.98596	8.27212	8.15552	9.08747	9.16187	9.12471	9.1388	7
PR	g4850.t1	7.76087	8.4221	7.45119	7.44376	7.32525	7.39753	7.26313	7.54587	4
PR	g4854.t1	10.6027	11.2497	10.3994	10.2734	9.88507	10.0213	10.2432	9.98653	3
PR	g4940.t1	8.18076	7.55104	7.758	8.80179	8.88012	9.03936	8.54496	8.96911	1
PR	g4987.t1	6.74351	8.42432	8.22495	7.25868	9.3748	9.91527	9.81911	10.2659	9
PR	g4995.t1	6.52959	8.61521	7.09245	7.86059	7.68439	9.9667	7.68091	8.86419	8
PR	g5051.t1	7.63196	8.63397	7.06183	8.86948	8.95888	9.76523	8.58079	9.77685	5
PR	g5052.t1	11.6743	11.3992	11.5408	10.2208	13.8397	13.5736	13.1812	13.0577	6
PR	g5065.t1	8.08446	7.85941	8.22058	8.53095	9.24232	9.34138	9.29698	9.27882	2
PR	g5155.t1	5.44329	5.48015	5.76697	5.63483	6.40041	7.26183	7.37711	6.10148	7
PR	g5210.t1	8.55667	7.83441	7.83514	9.30925	9.74825	9.45631	8.52776	9.82984	1
PR	g5219.t1	6.91731	7.45271	8.60825	6.5713	6.7814	6.23581	7.21201	6.19206	9
PR	g5261.t1	5.58497	5.85289	6.02817	5.70102	6.84757	7.31865	6.89127	6.81164	7
PR	g5282.t1	8.31285	9.08147	8.59824	8.68304	7.22948	6.38302	6.72702	6.53993	3
PR	g5286.t1	8.13788	8.61504	8.11146	8.49789	6.28591	6.23356	6.04912	5.77692	3
PR	g5295.t1	9.69335	10.6403	9.74725	9.94777	9.41447	9.63042	9.59552	9.60844	3
PR	g5315.t1	8.64412	9.55816	8.28053	7.75886	7.9226	7.73911	7.88334	7.67386	4
PR	g5316.t1	8.56657	7.789	6.02817	8.25581	6.41804	6.45832	6.84645	7.66356	1
PR	g5437.t1	7.05863	7.34157	7.07212	7.01869	6.18637	6.2485	6.33868	6.29494	3
PR	g5445.t1	9.20764	8.89227	10.2036	8.40046	8.08485	7.85349	9.6744	7.90485	10
PR	g5463.t1	8.2062	8.18451	7.96711	8.45533	9.12272	9.47619	8.82501	9.62593	2
PR	g5480.t1	9.71164	9.79876	9.68439	10.1304	10.9379	11.0903	11.1076	10.9141	2
PR	g5499.t1	6.4165	7.12309	6.32784	6.36223	5.11851	5.11851	5.11851	5.11851	4
PR	g5501.t1	8.04933	9.16836	8.10197	7.5472	7.13127	7.61275	7.32384	7.09104	4
PR	g5514.t1	6.79143	5.19343	6.94267	7.87608	8.14919	8.2485	7.88628	7.91351	1
PR	g5516.t1	8.69914	9.00314	8.36196	8.72302	8.11036	7.85907	7.93431	7.92525	3
PR	g5517.t1	8.71946	9.03415	8.68902	9.48437	7.83116	7.80821	6.93002	7.01396	2
PR	g5575.t1	9.27338	10.6131	8.24659	11.3261	7.93484	8.89928	7.85617	9.544	5
PR	g5586.t1	9.09582	8.91179	9.18979	8.05899	11.6757	10.8233	10.7071	10.0121	6
PR	g5602.t1	7.96772	7.60208	7.90818	8.08811	5.83683	5.92737	6.13741	5.67925	2
PR	g5623.t1	5.96813	7.0991	5.34946	6.14303	5.32329	5.31518	5.54487	5.38757	8
PR	g5656.t1	7.04415	7.84575	6.49134	6.29439	6.293	6.46827	6.25719	6.71906	4
PR	g5737.t1	7.17923	6.50606	7.89719	7.30925	8.31311	7.62924	8.86094	7.78925	10
PR	g5747.t1	8.73137	8.95035	8.83516	8.69444	7.36842	7.5741	6.97592	7.34251	7
PR	g5802.t1	7.86389	7.96328	7.61666	7.6849	9.16379	9.51429	9.07911	9.39286	3
PR	g5824.t1	7.16527	6.70856	6.89632	6.88572	8.30134	8.0137	8.37744	7.47811	6
PR	g5833.t1	6.46072	6.14685	6.08143	6.34907	8.49652	7.88797	8.20234	7.66706	2
PR	g5950.t1	7.41554	7.72475	6.74553	8.88873	6.17093	6.057	6.03252	5.82322	1
PR	g1662.t2	7.36301	8.51219	7.11246	6.49112	6.06575	6.42208	6.24141	6.08567	4
PR	g5964.t1	6.97149	10.1852	8.28889	7.25428	6.86679	8.72164	7.31393	7.48419	9
PR	g5985.t1	7.22148	7.41558	7.37233	7.43358	8.09751	8.42622	7.66317	7.72755	2
PR	g6013.t1	8.38103	8.60746	7.41234	8.17227	6.9758	7.48775	6.9464	7.31348	3
PR	g6042.t1	10.6395	11.5294	10.6856	10.9094	10.1223	10.3829	10.8258	10.0154	3
PR	g6056.t1	8.38213	8.38783	8.50483	8.70143	9.64367	9.47431	9.60565	9.53525	2
PR	g6061.t1	9.42841	9.8218	10.3696	9.52814	8.83326	8.4745	8.29169	8.64465	7
PR	g6078.t1	7.62388	8.87532	7.49636	7.18974	7.15932	6.99172	7.00058	7.22022	4
PR	g6086.t1	7.46084	8.73312	7.89719	7.09306	6.82658	7.3912	7.38615	6.88356	4
PR	g6165.t1	6.33031	6.38625	5.94093	6.67532	7.90493	8.45569	6.87277	8.26551	5
PR	g6166.t1	8.56802	9.05266	7.17068	9.20706	10.8339	11.1704	8.42534	10.7691	5
PR	g6167.t1	7.23915	7.50582	7.25334	7.5667	8.37832	9.28226	7.79551	8.86944	2
PR	g6185.t1	11.0363	11.6219	9.8708	11.5047	8.28074	9.03775	7.87473	8.27763	5
PR	g6193.t1	8.24372	9.41844	9.03827	6.97312	7.79243	6.5176	7.91986	6.63701	9
PR	g6224.t1	9.26335	8.55685	8.95734	8.94323	7.80355	7.59608	8.19761	7.74184	6
PR	g6236.t1	8.05048	8.491	8.22058	7.76226	7.09671	6.9774	7.03399	6.9334	3
PR	g6241.t1	8.13882	8.01496	8.19854	7.99701	6.26582	6.18842	6.09295	5.84589	6
PR	g6277.t1	7.0476	6.79566	6.86037	6.25625	5.51792	5.56949	5.59711	5.66304	6
PR	g6281.t1	6.20737	7.59655	6.1789	6.39759	5.51967	5.9879	5.51771	6.15893	8
PR	g6282.t1	6.87061	9.12895	6.45717	5.86651	5.94757	6.08776	5.57964	5.78849	4
PR	g6329.t1	9.06129	10.0323	7.46642	8.74742	7.74619	8.22102	7.84582	8.49269	8
PR	g6366.t1	9.34657	8.47571	9.24191	9.43467	9.12139	9.65497	9.72147	9.02777	2
PR	g6381.t1	8.85833	9.41924	9.10551	8.29715	8.57207	8.37876	8.86396	8.4183	4
PR	g6412.t1	8.95822	9.6425	9.70153	9.42167	8.26234	8.30398	8.6026	8.22266	7
PR	g6431.t1	9.42018	9.47704	9.27355	8.80077	8.55848	7.96867	8.32572	8.36554	6
PR	g6476.t1	7.74007	7.7033	7.68273	7.95477	8.83762	8.82744	9.04443	9.03474	2
PR	g6532.t1	5.19348	5.30717	5.44478	5.11851	7.48477	7.47288	7.33422	7.5763	7
PR	g6543.t1	7.84875	7.55551	7.86369	8.0373	6.68279	6.44037	7.01406	6.85156	2
PR	g6561.t1	6.06886	7.07673	6.22391	6.71611	7.08748	8.2279	7.2761	7.98035	8
PR	g6569.t1	6.78817	8.0037	7.1419	6.25885	6.60085	6.21071	6.33872	6.30905	4
PR	g6572.t1	9.73282	9.23592	9.38394	9.84577	10.4156	10.3243	9.99327	10.3144	2
PR	g6659.t1	10.4307	11.2192	10.7461	9.56193	9.75058	9.28131	10.0573	9.24944	4
PR	g6664.t1	12.115	12.3567	12.3118	11.8739	12.6192	13.5845	11.99	11.9353	6
PR	g6698.t1	10.9269	12.0616	10.2435	10.2348	9.77255	10.0216	9.83875	10.3554	4
PR	g6755.t1	7.88917	9.49351	7.89166	6.97719	6.80774	6.77233	6.06268	6.3366	4
PR	g6770.t1	9.42927	9.42482	9.4277	9.57335	10.4157	10.7012	10.5212	10.5656	2
PR	g6789.t1	7.79568	9.20668	10.2285	6.64676	7.88706	8.00102	9.66807	7.03998	9
PR	g6790.t1	8.72777	9.58782	7.81772	7.75035	7.81581	7.76775	7.77535	7.79864	4
PR	g6860.t1	8.57658	8.5403	8.03367	8.18799	7.23987	6.78778	7.25985	6.92887	3
PR	g6895.t1	7.84296	7.0958	7.5472	7.41976	8.91847	8.68435	8.30078	8.69947	6
PR	g6925.t1	11.2559	10.4627	10.2885	11.1711	9.27262	9.09933	9.33463	9.13174	2
PR	g6946.t1	7.27078	7.55899	7.30566	7.05515	6.36454	6.36428	6.15404	6.13382	3
PR	g6951.t1	6.33078	7.56017	6.43966	6.08268	5.82199	6.2723	5.81599	5.7606	4
PR	g6975.t1	9.34365	8.95347	9.53768	8.99483	10.2246	10.2614	10.527	10.099	6
PR	g6994.t1	8.28021	9.12084	8.01353	8.02666	6.6883	6.76059	6.17532	6.35464	4
PR	g7107.t1	8.332	10.6673	11.1296	8.4973	6.2192	7.46389	6.90372	7.41664	9
PR	g7170.t1	8.93697	10.549	8.55748	9.05831	8.53393	8.58912	8.57402	8.56513	8
PR	g7199.t1	7.46138	6.93915	6.87247	7.02373	8.2872	8.00698	7.88372	8.05573	6
PR	g7232.t1	11.5626	11.9425	11.8189	11.3191	6.43891	6.36648	5.89403	6.18351	7
PR	g7329.t1	7.93767	7.59388	8.24659	7.82607	8.63999	8.71144	8.35638	8.87502	10
PR	g7372.t1	5.64101	5.6212	5.8056	6.20489	5.92297	7.1925	7.66591	6.92598	2
PR	g7377.t1	7.35579	6.4299	7.4202	6.30921	8.27493	7.61767	7.92744	7.28819	10
PR	g7388.t1	6.83538	9.3914	7.67626	7.08655	6.96352	8.30655	7.34556	7.27037	4
PR	g7474.t1	9.30221	9.40462	8.94689	9.02521	8.53576	8.33001	8.37576	8.44546	3
PR	g7478.t1	9.93423	11.7462	9.13799	10.2776	8.83879	10.1745	8.72915	10.1769	8
PR	g7527.t1	10.2958	8.62051	8.0972	9.04012	12.5644	12.3554	10.5594	11.3507	5
PR	g7533.t1	8.95178	9.3706	9.98711	8.96629	8.98274	10.8791	10.0567	10.0164	7
PR	g7534.t1	7.41482	7.91107	8.60158	6.89159	8.25719	9.19666	8.38252	8.02116	9
PR	g7557.t1	7.45958	6.63084	7.70828	7.14315	7.58181	8.2626	9.11422	7.62615	10
PR	g7596.t1	7.55011	7.45287	7.40444	8.34596	8.76662	10.1189	9.51207	9.75697	5
PR	g7598.t1	10.1477	9.69714	9.49362	10.5989	10.4765	10.7557	9.76153	10.82	5
PR	g7675.t1	7.77523	8.43536	7.22637	7.47255	6.84541	6.93058	6.79146	6.94363	4
PR	g7737.t1	8.81806	8.85612	8.18962	8.42431	7.52471	7.73949	7.38306	7.88911	3
PR	g7738.t1	8.70652	8.91358	8.16253	8.20224	7.34707	7.47881	7.42326	7.77514	3
PR	g7739.t1	8.5708	8.76006	8.30133	9.00914	7.53837	7.64869	7.48551	7.70507	2
PR	g7747.t1	9.77557	9.54385	9.07708	9.24664	5.22865	5.11851	5.11851	5.11851	3
PR	g7778.t1	8.0716	8.53429	9.83596	8.6963	7.39301	6.63943	6.5706	6.85649	7
PR	g7779.t1	10.0827	10.099	10.4278	9.84939	9.05448	8.5664	7.38329	9.08105	7
PR	g7804.t1	7.16535	7.23969	6.20169	7.7703	8.5418	8.55941	8.38536	7.78275	5
PR	g7805.t1	8.71934	9.3257	9.09137	10.3348	9.87806	11.06	9.7776	10.2763	5
PR	g7818.t1	5.68024	5.68271	5.68126	5.45047	6.47374	6.84908	7.12719	6.50119	6
PR	g7840.t1	11.4664	10.673	10.6794	11.8946	10.2507	9.17979	10.1721	10.2443	5
PR	g7863.t1	8.31948	7.48389	7.90818	8.74023	8.82889	8.58406	8.42894	8.98111	1
PR	g7888.t1	12.5439	11.886	11.8652	11.455	11.4623	10.6464	11.2332	10.7763	6
PR	g7917.t1	9.20925	9.10743	8.97801	8.40628	8.22006	7.93156	8.74164	7.62929	6
PR	g7924.t1	9.85663	10.539	10.1273	9.95086	8.35102	8.7388	8.25461	8.54283	3
PR	g7929.t1	7.0956	9.60667	7.98275	6.68695	7.40275	6.88725	8.49923	6.29553	9
PR	g7944.t1	8.63029	10.1118	8.7714	8.34618	8.4543	8.37449	8.67504	8.41705	4
PR	g7952.t1	6.45069	6.20686	6.02817	6.9504	7.6759	7.81552	7.31759	7.95043	5
PR	g7994.t1	7.74513	8.45556	8.15338	6.76249	7.02395	7.10649	7.42812	6.56432	9
PR	g8128.t1	9.98818	11.4204	9.52197	9.92271	8.34658	9.78444	8.60275	9.35737	4
PR	g8208.t1	6.30769	6.27554	6.22391	6.24248	8.83374	8.67397	8.3796	8.72364	2
PR	g8232.t1	7.17625	11.7189	7.1419	9.59136	6.68354	10.4238	6.56989	9.02977	8
PR	g8239.t1	6.54654	5.90243	6.42185	6.07716	9.25305	9.0756	7.8804	9.28214	10
PR	g8326.t1	7.031	7.93848	6.28761	6.95738	5.44245	5.96009	5.63378	5.88302	8
PR	g8345.t1	9.52577	9.19793	9.5342	7.78388	7.76282	6.96699	7.39936	7.11674	9
PR	g8381.t1	7.05176	6.23546	7.7146	6.34707	9.0066	9.13482	9.98093	9.08335	10
PR	g8382.t1	6.47235	6.06095	7.23542	6.20192	8.0803	8.26004	9.02285	8.23245	10
PR	g8386.t1	10.4272	10.3756	10.1615	10.6763	11.4169	11.7421	10.9919	11.6066	2
PR	g8418.t1	7.54749	7.95625	7.35597	7.47045	7.4434	6.91796	7.17016	7.04083	3
PR	g8420.t1	7.36929	7.61644	7.62341	8.01934	9.16338	9.23196	9.47634	9.53159	2
PR	g8421.t1	6.99012	6.97514	6.97632	6.95228	7.78347	8.49123	7.75293	8.15074	6
PR	g8422.t1	6.82975	7.0124	6.95399	7.03224	7.7052	8.27794	7.93115	8.07329	2
PR	g8456.t1	7.21161	7.00939	7.38043	6.8333	5.49899	5.54726	5.56987	5.56915	6
PR	g8477.t1	8.62284	8.62917	8.82663	8.6949	5.11851	5.19449	5.11851	5.11851	7
PR	g8494.t1	7.9579	8.17924	7.84663	8.04942	6.81061	6.77725	6.83763	6.78272	3
PR	g8553.t1	9.36461	9.90904	8.6764	8.6627	8.81267	8.43301	8.07063	8.04384	4
PR	g8619.t1	10.7896	10.1917	11.2041	10.2598	9.44336	9.19954	9.23168	8.95728	10
PR	g8681.t1	10.5001	11.2954	9.29221	8.99875	7.71186	6.51115	7.41508	6.70086	4
PR	g8682.t1	10.1863	10.7993	9.40694	8.15973	8.23511	6.77967	7.73986	6.70789	4
PR	g8698.t1	5.5704	5.98433	5.51768	5.61811	7.45493	7.72235	7.38174	7.6298	3
PR	g8699.t1	5.27184	5.37772	5.34946	5.28178	6.93716	7.06952	6.70862	7.17903	7
PR	g8776.t1	6.96338	7.7974	6.79795	7.57731	6.47695	6.16606	6.16542	6.37562	5
PR	g8785.t1	7.98419	8.77274	7.59619	7.1799	7.31516	7.08849	7.06823	6.87001	4
PR	g8835.t1	7.76285	7.76654	7.29709	7.64817	5.11851	5.22612	5.11851	5.11851	3
PR	g8865.t1	8.04349	8.68465	7.46642	7.29952	6.50582	7.18955	6.81315	6.7552	4
PR	g8898.t1	8.59117	9.3469	10.7647	9.0868	7.90331	7.84307	6.86803	7.98547	7
PR	g8944.t1	11.574	11.6385	11.1871	10.1664	11.2276	10.3477	10.8816	10.0815	4
PR	g8970.t1	7.44103	7.47252	7.61666	7.98326	6.36248	6.314	6.36559	6.21716	2
PR	g8974.t1	8.03858	7.61269	8.22495	7.60691	10.0209	9.15631	9.36982	9.49553	10
PR	g8975.t1	8.34215	9.28245	8.93373	8.21897	9.60057	10.6582	9.90218	9.81474	4
PR	g8979.t1	7.90236	7.81453	7.90818	8.4427	8.84748	9.17298	8.82478	9.09941	2
PR	g8997.t1	7.78546	9.45812	8.86045	7.14393	5.3852	5.68129	5.33459	5.11851	9
PR	g9025.t1	8.7596	11.6906	8.94164	8.9755	8.1069	9.30624	8.0802	8.44897	8
PR	g9088.t1	7.14941	9.27392	7.40444	8.78323	9.52548	11.6589	9.21871	10.9849	8
PR	g9103.t1	5.11851	5.11851	5.34946	5.11851	7.58477	7.39148	7.22006	7.45305	7
PR	g9154.t1	9.91929	9.15191	7.62341	9.88681	8.6537	7.33361	7.96558	8.14938	1
PR	g9275.t1	5.19687	5.11851	5.11851	5.23525	6.57594	6.75048	6.77854	6.6251	2
PR	g9276.t1	5.19687	5.19343	5.11851	5.11851	6.4031	6.65031	6.26443	6.25259	6
PR	g9302.t1	10.4617	10.8295	11.0042	10.179	9.8512	9.73218	10.1874	9.82915	7
PR	g9317.t1	9.1608	9.8302	9.3408	8.95148	8.84104	8.56542	8.66504	8.40771	3
PR	g9345.t1	9.47555	9.20038	9.25465	9.46669	8.76548	8.20383	8.49019	8.4502	2
PR	g9363.t1	7.76325	8.01311	8.02364	9.1712	8.25855	9.41842	8.48861	9.1732	5
PR	g9391.t1	8.88484	8.74605	8.64759	8.43383	5.22856	5.22612	5.1977	5.50288	6
PR	g9515.t1	9.79746	9.43311	9.31873	9.83345	7.37475	7.27646	7.00733	7.17607	2
PR	g9541.t1	9.19624	9.36524	8.55403	8.82034	8.31254	8.31428	8.29984	8.45645	3
PR	g9560.t1	7.15015	7.98709	8.99077	6.52958	6.71066	6.32151	6.79037	6.54587	9
PR	g9568.t1	9.83539	10.3316	9.93409	9.34382	9.52638	9.24852	9.57587	9.1278	4
PR	g9596.t1	8.36361	9.19547	9.36645	7.22568	8.44888	7.62755	8.9061	7.40173	9
PR	g9665.t1	8.95379	10.6113	9.96922	8.88822	8.14023	9.10418	8.49291	8.51712	4
PR	g9691.t1	7.92634	7.42495	8.96771	8.56953	9.54966	9.43615	11.017	10.1282	10
PR	g9700.t1	8.79226	10.0145	8.20297	9.27369	8.04505	8.7174	7.03199	8.46259	8
PR	g9735.t1	7.32423	8.24949	9.02592	6.76241	7.58471	5.8809	5.64408	6.40037	9
PR	g9771.t1	5.51479	5.34133	5.44478	5.318	6.50406	6.95863	6.56416	6.23247	6
PR	g9828.t1	10.7341	11.5538	10.1377	9.87681	10.6439	10.1246	10.3311	9.91024	4
PR	g9873.t1	6.15609	8.18709	5.76697	6.41102	6.24327	6.39384	6.35814	6.62657	8
PR	g9901.t1	7.59711	7.43918	7.81186	7.72625	8.92833	9.42194	9.70744	9.06536	7
PR	g9924.t1	9.50895	8.82433	8.80074	9.29338	9.81024	9.88442	9.8076	9.78702	2
PR	g9936.t1	9.07351	10.0333	8.97029	9.16602	8.16294	8.78545	7.55717	8.20339	3
PR	g9948.t1	6.63848	7.40024	7.97234	7.19175	6.17776	6.06531	6.68842	6.2342	7
PR	g9956.t1	6.35114	6.71956	6.98733	6.16857	5.70877	5.41147	5.91622	5.87856	7
PR	g10008.t1	6.95127	7.25073	6.32784	6.46003	10.2181	9.50067	10.0388	8.97007	3
PR	g10044.t1	7.97866	7.48892	7.26221	8.19323	8.45347	8.82531	7.68295	8.34991	5
PR	g10046.t1	8.23089	8.6642	9.01597	8.632	7.79712	7.33391	6.71005	7.83547	7
PR	g10096.t1	8.41127	9.8369	8.34204	8.67437	8.43059	8.6338	7.78241	8.45615	8
PR	g10106.t1	8.57365	10.9438	10.2414	8.52626	8.02079	8.89947	8.90902	7.85595	9
PR	g10185.t1	7.72712	7.03002	7.56842	7.49034	8.97986	8.33113	8.93143	8.28901	6
PR	g10209.t1	5.47213	5.73375	5.90947	5.92546	7.25746	7.23695	6.84203	7.1122	7
PR	g10230.t1	9.09164	9.02252	8.97544	8.88498	9.75859	10.0284	9.97956	9.68123	6
PR	g10252.t1	8.00507	8.44045	7.96711	8.11981	7.37627	7.47948	7.60851	7.64833	3
PR	g10273.t1	8.02499	8.08691	7.49636	7.15598	6.13731	6.59171	5.8159	6.48504	4
PR	g10286.t1	9.54383	9.68953	9.3723	9.51906	8.43685	8.20753	7.877	8.0093	3
PR	g10289.t1	6.56503	7.41101	6.02817	6.29752	5.67048	5.8996	5.70168	5.95007	8
PR	g10291.t1	6.908	8.12942	5.87656	6.49761	5.93605	5.91955	5.97538	6.46101	8
PR	g10292.t1	10.4767	10.4551	9.23336	9.46818	9.30945	8.00256	9.30836	8.58746	3
PR	g10339.t1	7.56222	7.94671	6.86037	7.25284	6.54068	6.63737	6.83821	6.84343	3
PR	g10454.t1	11.3135	12.2761	11.6478	11.4574	9.95555	10.7973	9.92468	10.0591	3
PR	g10460.t1	6.0342	6.57609	6.38529	6.12155	6.7419	8.04276	6.87846	7.12961	7
PR	g10462.t2	6.66731	7.61997	6.89632	7.43868	8.36879	10.3047	8.04603	9.21931	3
PR	g10466.t1	5.6302	6.10317	5.8056	5.77408	6.64541	7.97601	6.77235	6.96129	3
PR	g10471.t1	9.50393	10.2232	10.2025	9.17191	10.6981	12.1349	10.9528	10.1463	7
PR	g10519.t1	7.33741	9.25825	7.11246	7.73175	7.39666	7.98892	7.10249	7.36632	8
PR	g10621.t1	10.6237	11.586	10.4408	10.9461	7.89587	8.76002	7.90225	7.55181	3
PR	g10689.t1	12.0381	10.6189	9.9354	12.0702	10.7495	9.07328	8.93279	9.31794	1
PR	g10732.t1	8.49781	10.5946	8.95213	9.05408	8.25125	9.47188	8.93843	8.73467	4
PR	g10862.t1	7.14064	7.03522	6.86037	6.88966	7.81879	8.06284	7.95121	8.08941	6
PR	g10871.t1	10.5853	10.6979	9.97692	9.86774	9.57319	9.05259	9.6105	9.45802	3
PR	g10882.t1	10.1943	10.1463	9.91018	9.71888	8.81034	8.66417	8.27167	8.89513	6
PR	g10933.t1	9.50344	7.96936	9.76958	7.43403	10.4315	9.19822	9.88178	8.93886	10
PR	g10997.t1	8.73412	9.06828	8.34605	8.78971	7.61244	8.00492	7.51999	7.83231	3
PR	g11016.t1	5.27345	7.38615	6.55658	6.1338	5.4866	5.62136	5.98407	6.69162	4
PR	g11046.t1	7.1741	8.9258	8.78614	7.66414	5.78684	5.94789	5.65905	5.75502	9
PR	g11052.t1	8.96689	8.84745	7.47397	8.93352	6.86792	7.31465	7.1543	7.75499	5
PR	g11095.t1	6.60627	7.31022	7.65009	6.3277	7.80909	9.93655	8.13561	7.92857	9
PR	g11108.t1	9.04186	9.75684	9.24191	8.50678	8.14398	8.19966	7.63542	7.9116	4
PR	g11138.t1	8.30498	9.01029	8.09242	8.16981	7.49095	7.9302	7.26511	7.30619	3
PR	g11142.t1	6.95978	7.08383	7.4202	7.51713	5.19647	5.30412	5.48526	5.54326	7
PR	g11146.t1	7.30699	7.37787	8.05845	7.98716	5.19647	5.30412	5.48526	5.63395	7
PR	g11147.t1	8.01468	7.89722	6.99825	8.45777	6.28168	6.05123	6.20234	6.30563	5
PR	g11148.t1	8.13684	7.83981	7.70828	8.08744	5.62008	5.57159	5.27692	5.2229	2
PR	g11157.t1	9.31314	9.01217	8.93637	8.84097	6.37937	6.44334	6.27437	6.42233	6
PR	g11170.t1	9.60833	10.2979	10.006	10.0311	8.49413	9.21289	8.93811	9.11906	7
PR	g11196.t1	7.60723	7.26893	7.69556	7.62381	5.11851	5.11851	5.11851	5.11851	2
PR	g11198.t1	7.88468	8.71082	7.86933	7.51857	7.83169	7.595	7.66648	7.68211	4
PR	g11207.t1	5.22442	5.11851	5.11851	5.11851	6.82786	7.25405	7.18005	7.36364	6
PR	g11214.t1	9.49587	9.00879	8.96253	9.68697	8.08074	7.94796	8.09691	8.42712	2
PR	g11246.t1	9.36502	9.32508	8.80074	9.45827	7.96985	8.03926	7.97464	7.90863	2
PR	g11292.t1	8.09499	9.1564	8.13025	8.164	7.82947	8.06451	8.13861	8.17372	4
PR	g11335.t1	9.02697	9.834	9.82748	7.95228	7.93865	7.87171	8.87652	7.76856	9
PR	g11350.t1	9.58301	7.91486	9.85696	8.27807	9.17584	6.6905	9.97277	7.41136	10
PR	g11377.t1	5.82254	5.67377	5.84202	5.60302	6.91143	6.9809	7.27289	6.94866	6
PR	g11537.t1	6.91204	7.00315	6.91972	6.68039	6.65132	5.68656	5.53498	5.80557	6
PR	g11538.t1	9.83577	10.0585	9.80748	9.40881	7.40992	7.11714	6.0915	7.21997	6
PR	g11539.t1	9.94237	10.1524	9.93013	9.58804	9.14588	8.15901	7.37835	8.8302	6
PR	g11560.t1	6.96042	7.28595	6.95399	7.17601	5.58326	5.37358	5.58411	5.37536	3
PR	g11612.t1	7.8008	9.71865	8.39326	7.37112	7.35855	7.3228	7.71758	7.14877	4
PR	g11649.t1	7.62598	7.54157	7.77015	7.1396	5.78518	6.33111	6.24928	6.42307	6
PR	g11660.t1	8.28268	7.70299	7.04099	9.20001	5.11851	5.22612	5.11851	5.38395	1
PR	g11661.t1	10.2307	9.73904	8.80942	11.0517	6.8331	7.99498	7.76666	9.25545	1
PR	g11768.t1	8.92554	9.51492	8.64111	8.88632	8.06675	8.11301	8.32831	8.46217	3
PR	g11793.t1	7.13947	6.81834	7.52565	6.70317	8.45984	8.77152	9.2098	8.23946	10
PR	g11832.t1	10.1605	10.4263	10.6825	9.992	8.76748	9.11491	9.04677	8.58562	7
PR	g11888.t1	10.8684	11.6317	10.6168	10.9024	9.68754	10.1487	9.93861	10.1923	3
PR	g11891.t1	8.74137	8.70311	9.27564	9.55148	6.05256	5.89856	5.65959	5.85829	2
PR	g11892.t1	9.16073	9.52697	9.59551	9.03903	5.55849	5.69079	5.55575	5.47345	7
PR	g11896.t1	8.21191	8.04223	8.56778	9.07727	9.51762	9.0988	8.8835	8.87797	2
PR	g11897.t1	8.53248	8.58313	8.86878	8.25066	9.63405	9.66461	10.103	9.46836	7
PR	g11928.t1	11.0746	12.348	10.9891	10.4045	7.32902	7.83213	6.78939	7.89889	4
PR	g11929.t1	9.92126	10.7829	9.55321	9.11651	5.67266	5.68725	5.27625	5.43247	4
PR	g11966.t1	7.67091	7.53712	7.47397	7.74102	6.67642	6.07969	6.72644	6.42031	2
PR	g11968.t1	7.89364	7.81996	7.66324	7.61686	5.30752	5.25016	5.34135	5.41852	6
PR	g11994.t1	6.80233	6.5488	7.07212	6.47671	5.3852	5.19468	5.11851	5.28214	10
PR	g12024.t1	8.42705	7.57689	7.85234	7.94377	8.73993	8.67194	8.19137	8.56787	6
PR	g12059.t1	6.03346	6.01607	6.32784	5.4608	8.0543	7.93636	8.43198	7.51468	6
PR	g12065.t2	8.87985	9.29743	9.09846	9.0581	6.18814	6.95684	6.28212	6.48989	7
PR	g12068.t1	7.52565	8.84791	7.25334	9.20393	5.33966	6.91923	6.82642	7.70058	5
PR	g12078.t1	8.29298	9.29528	7.96185	8.17433	7.6679	8.01769	7.69305	7.6932	4
PR	g12108.t1	8.53782	8.42978	8.30545	8.49791	6.78346	6.97131	6.80171	6.78963	2
PR	g12117.t1	6.97822	7.34369	6.70462	7.06716	5.89028	6.01431	5.81306	6.11492	3
PR	g12130.t1	7.38765	7.64902	7.13217	7.52246	5.38398	5.44996	5.38697	5.2229	3
PR	g12148.t1	8.37027	9.1455	7.75188	9.15578	8.59376	10.1897	8.1232	9.32091	5
PR	g12150.t1	8.78734	8.63828	8.40866	7.89536	8.72071	9.84063	8.80124	8.54426	6
PR	g12157.t1	7.5897	7.56391	7.85803	7.64336	6.00081	5.75793	5.69643	5.75228	7
PR	g12196.t1	9.48257	10.3172	8.68273	9.20328	9.28498	9.12333	9.13046	9.0294	3
PR	g12215.t1	8.01966	8.68195	7.50374	8.16577	5.48007	5.66139	5.46358	5.4785	3
PR	g12221.t1	10.9272	10.5846	9.79592	9.74142	8.88077	8.77955	8.70278	8.85867	3
PR	g12231.t1	6.70444	7.15966	6.67652	6.86035	5.19716	5.2392	5.11851	5.11851	3
PR	g12233.t1	5.37779	5.33846	5.44478	5.3753	7.15964	6.77335	7.32682	7.03237	6
PR	g12236.t1	8.00362	8.95121	7.11246	8.43168	7.51533	7.73947	7.64602	7.81845	8
PR	g12282.t1	5.19623	5.11851	5.11851	5.39155	6.93916	6.87508	6.81083	7.06881	2
PR	g12283.t1	5.19623	5.11851	5.11851	5.11851	6.73778	6.76813	6.73419	6.80898	6
PR	g12310.t1	7.43158	9.56347	7.21725	7.22116	7.06129	7.83073	7.67688	7.81797	8
PR	g12368.t1	6.58944	5.92853	6.66221	6.30978	9.60885	9.46506	9.87969	9.35997	10
PR	g12385.t1	7.75075	7.66568	7.60305	7.85917	6.06029	6.25154	6.2895	6.01831	2
PR	g12402.t1	6.18052	6.21477	5.97112	6.34631	7.85484	7.70746	7.86265	7.85164	2
PR	g12466.t1	9.62448	9.93334	11.2613	8.97914	8.98317	8.42865	9.81458	7.44557	9
PR	g12467.t1	8.02757	9.40906	8.09242	8.11503	5.22856	5.33346	5.11851	5.11851	4
PR	g12474.t1	6.834	6.9505	6.61815	7.06423	5.35326	5.47377	5.33392	5.59038	2
PR	g12475.t1	9.39835	9.96551	8.86323	10.2384	8.35705	8.80781	8.74306	8.87998	5
PR	g12480.t1	7.00049	6.77504	6.9652	6.7257	5.44195	5.11851	5.35433	5.48347	6
PR	g12481.t1	7.09199	6.93024	6.78506	6.95636	5.78563	5.47814	5.46779	5.30902	2
PR	g12516.t1	9.02149	10.1863	8.24229	9.70214	7.23472	7.88508	6.19753	7.15804	8
PR	g12517.t1	6.78501	7.64221	6.22391	6.93834	5.38695	5.80706	5.19706	5.37743	8
PR	g12552.t1	8.05944	8.2537	8.14879	8.46892	6.99664	6.96296	6.84234	6.72595	2
PR	g12553.t1	7.61351	8.03898	8.71393	7.33576	7.52276	6.42706	6.62965	6.91559	9
PR	g12691.t1	5.19348	5.28355	5.11851	5.21061	9.14241	8.97691	8.889	8.91062	3
PR	g12832.t1	12.1643	11.791	11.0155	11.4946	7.47265	7.28431	6.56392	7.03364	3
PR	g12840.t1	5.99397	5.9306	5.87656	6.02158	9.54025	8.44585	8.58452	8.59239	2
PR	g12876.t1	8.00428	7.55912	8.33399	7.97853	5.11851	5.11851	5.11851	5.28214	10
PR	g12940.t1	6.83046	6.77545	6.84814	7.15959	5.59299	5.53197	5.46683	5.61823	2
PR	g12963.t1	6.79529	6.68304	6.30793	6.5891	9.47545	9.19673	9.00188	9.07305	3
PR	g12964.t1	7.50073	7.82995	7.72088	7.69545	5.69462	5.7941	5.60879	5.44186	7
PR	g12969.t1	8.82003	7.32823	6.9652	7.91203	5.19716	5.33562	5.3874	5.11851	1
PR	g13048.t1	9.24774	9.39976	8.49766	8.9099	7.74141	8.02995	8.10567	8.51227	3
PR	g13059.t1	8.1332	7.81185	7.85234	7.93774	8.70732	8.75613	8.54106	8.65959	2
PR	g13085.t1	7.70786	7.77804	7.98793	7.9275	8.09705	8.9906	7.93886	8.11412	7
PR	g13119.t1	6.98048	6.81395	7.19883	7.57972	8.80226	8.26759	8.1856	8.85393	2
PR	g13138.t1	9.558	9.05827	8.74446	10.1077	10.1102	10.1112	10.0043	9.78504	5
PR	g13162.t1	11.8716	13.1616	12.9981	12.6185	11.7426	11.912	13.2285	12.03	7
PR	g13168.t1	10.0044	11.9994	9.92616	11.6432	9.84458	10.3809	9.70997	10.5053	8
PR	g13174.t1	6.32275	6.70789	5.87656	6.52215	6.18462	8.27055	7.01822	8.26513	5
PR	g13279.t1	8.34019	9.44701	8.838	8.09577	8.57248	8.04465	8.34907	8.31093	4
PR	g13281.t1	7.90248	8.40565	8.25087	8.23807	6.23096	6.38338	5.85251	6.20032	7
PR	g13319.t1	7.83734	7.91074	7.73957	7.6908	8.46474	8.94616	8.05584	8.34753	6
PR	g13360.t1	5.22442	5.11851	5.11851	5.11851	8.14739	6.15079	6.93492	8.29395	6
PR	g13402.t1	8.91257	9.84455	8.73537	9.35288	8.85522	8.82818	8.8632	9.42558	3
PR	g13406.t1	13.9441	12.6409	13.1657	12.4268	11.9329	9.52563	11.0777	11.2019	6
PR	g13410.t1	8.51592	8.01324	7.45119	8.49036	8.54799	9.73206	8.21122	8.47375	5
PR	g13439.t1	6.00357	8.28607	7.27976	6.48331	5.67208	6.51053	6.36115	6.02203	9
PR	g13441.t1	9.49828	9.64931	9.27772	8.85562	8.81984	8.23205	8.59551	8.10908	6
PR	g13509.t1	8.18877	8.13107	7.73337	8.02149	6.03624	5.85926	5.94647	6.10298	3
PR	g13525.t1	10.0678	10.2691	10.0247	10.5476	8.75584	8.87052	8.93103	8.92829	2
PR	g13526.t1	8.30673	9.29053	8.36196	7.83433	8.38837	8.07039	8.22402	8.14164	4
PR	g13529.t1	8.43123	9.07784	8.1349	9.55219	8.80932	10.165	9.83963	9.61622	5
PR	g13573.t1	8.06687	7.83751	7.18951	8.52417	8.96729	8.81445	8.37228	8.83359	5
PR	g13574.t1	12.9566	13.3102	13.0039	14.1157	14.4825	14.4999	14.1268	14.6547	2
PR	g10561.t2	10.0935	9.69155	9.75174	8.76175	8.96951	8.60353	9.15265	8.30771	6
PR	g13735.t1	6.50831	7.28759	6.82331	6.18082	6.17577	5.93127	6.21149	6.08112	4
PR	g13762.t1	6.19934	7.21323	6.24563	6.46451	7.46244	8.84472	7.48174	8.24523	8
PR	g13772.t1	6.46824	5.95422	5.72572	6.75112	8.68759	8.27787	7.69224	8.10054	1
PR	g13803.t1	10.5707	10.3725	10.35	9.96459	11.4277	11.6135	10.8633	11.0293	6
PR	g13819.t1	5.2712	5.19343	5.11851	5.20044	7.5866	7.26514	6.76799	7.00524	2
PR	g13820.t1	5.89237	5.27625	5.51768	5.36443	9.20546	8.76532	8.57219	8.7605	6
PR	g13834.t1	5.49728	5.32015	5.44478	5.11851	7.92042	8.1697	7.30894	7.75304	6
PR	g13837.t1	6.99073	6.75513	6.66221	6.7594	7.78103	7.87817	7.59818	7.81904	6
PR	g13840.t1	8.445	8.89559	9.1102	7.58318	8.1697	7.75515	8.27827	7.17796	9
PR	g13966.t1	6.94337	6.35092	6.91972	6.54199	8.4412	7.86553	7.84868	7.67698	10
PR	g14024.t1	8.78637	9.14783	9.1172	8.00879	7.52743	7.86977	7.91054	7.35951	4
PR	g14027.t1	6.85521	6.86851	7.22637	6.98481	7.96064	8.25069	8.03431	8.29097	7
PR	g14030.t1	9.6613	8.41824	7.94063	9.81063	10.4494	9.61731	9.18056	10.1437	1
PR	g14048.t1	7.2307	7.77597	7.20807	6.92563	6.71395	6.24157	6.40975	6.38521	4
PR	g14056.t1	9.6291	8.37989	8.36591	9.95579	9.90283	9.41759	8.81575	9.62487	1
PR	g14167.t1	10.6412	10.0351	9.43144	10.2957	9.16404	8.42454	10.0345	10.2811	5
PR	g14168.t1	9.97526	11.4756	9.90884	10.561	8.61976	9.99302	8.94122	10.2738	3
PR	g14189.t1	8.59034	10.0392	10.0589	7.70669	7.07313	7.68614	7.03593	7.99441	9
PR	g14227.t1	7.57552	7.44217	7.16116	8.3437	6.58063	6.47245	6.33039	6.33355	5
PR	g14268.t1	8.10109	7.55238	8.45756	7.71528	5.22865	5.11851	5.11851	5.11851	10
PR	g14278.t1	10.6886	10.5816	10.7647	10.3271	9.35455	9.53484	9.39972	9.28879	6
PR	g14293.t1	6.09364	6.06386	6.26685	5.90863	9.53977	9.45967	9.49189	9.52446	6
PR	g14294.t1	7.55697	7.43736	7.27102	7.32496	5.74766	5.80559	5.83138	5.86753	6
PR	g14299.t1	6.96184	8.18078	6.42185	7.19716	8.61878	9.32993	8.04437	8.71731	8
PR	g14323.t1	8.64141	9.98642	8.57461	8.75644	7.96836	8.2533	7.63652	7.99338	4
PR	g14345.t1	6.56008	6.64788	6.15553	6.5723	7.18323	7.87277	7.87229	8.31683	3
PR	g14367.t1	9.04713	9.78063	9.24191	8.91072	8.43584	8.51164	8.25981	8.64524	3
PR	g14375.t1	5.11851	5.11851	5.11851	5.11851	7.22091	6.80606	6.69364	7.01181	2
PR	g14479.t1	7.12601	7.47165	7.4202	6.77997	5.48079	5.39135	5.55866	5.46426	7
PR	g14483.t1	9.3075	9.05291	8.61819	8.84615	6.9596	6.64525	6.78145	6.98114	3
PR	g14488.t1	7.32698	7.10729	6.64771	7.46633	8.37294	8.59015	8.50524	8.3563	5
PR	g14497.t1	9.6185	10.889	9.69065	10.2667	8.63002	9.76038	7.79742	9.38897	3
PR	g14526.t1	10.3601	11.1761	10.5245	10.4417	10.3031	9.99859	10.8746	9.96069	3
PR	g14553.t1	9.21812	9.10827	9.35861	9.49289	7.87683	7.43678	7.41827	7.8113	2
PR	g14573.t1	8.15294	8.39848	8.18962	7.99007	5.98768	5.83679	5.7637	5.93674	3
PR	g14578.t1	10.2609	9.99129	10.1331	10.6395	9.14426	8.82148	9.3375	9.06256	2
PR	g14589.t1	7.1449	6.81131	5.90947	7.63344	5.71237	5.67416	5.55827	5.48062	1
PR	g14625.t1	6.01789	5.71392	6.00016	6.43305	8.14602	7.79446	8.02812	7.95735	2
PR	g14626.t1	7.5367	7.08522	7.44351	7.37463	8.99307	8.08121	9.15871	8.36357	6
PR	g14683.t1	8.51967	8.57269	8.10197	8.29978	9.92064	9.69924	9.82552	9.81969	3
PR	g14687.t1	10.6247	10.9933	10.7378	10.0206	10.3841	9.88655	10.4804	9.61675	6
PR	g14714.t1	7.72633	7.60022	7.13217	7.88153	8.46976	8.69141	8.26261	8.49996	5
PR	g14715.t1	9.65501	10.8646	12.0279	10.5382	7.84989	8.01738	7.37255	7.74682	7
PR	g14719.t1	9.46218	10.8377	12.222	10.9109	7.54751	7.0636	6.7403	7.50396	7
PR	g14786.t1	5.22442	8.22073	5.11851	5.39893	5.11851	6.28766	5.27643	5.26586	8
PR	g14809.t1	10.0349	11.0815	10.4362	10.4715	9.29719	9.3983	9.1781	9.26262	3
PR	g14943.t1	8.21474	11.2508	9.79156	9.48427	8.39411	8.88981	8.97275	8.71492	4
PR	g14964.t1	6.87785	6.89643	6.54063	7.55565	5.32345	5.22612	5.11851	5.11851	5
PR	g14985.t1	7.11051	6.92254	6.78506	6.79343	8.94676	8.34239	8.68715	8.31972	6
PR	g15006.t1	5.24809	5.22435	5.11851	5.11851	7.06166	7.11187	7.14808	6.93063	6
PR	g15284.t1	8.37413	8.53591	7.77015	7.63018	7.71058	7.51509	7.6393	7.52373	3
PR	g15322.t1	7.9441	7.97074	8.04859	7.67824	6.32709	6.11279	6.29256	6.18053	6
PR	g15353.t1	9.03503	10.3474	10.2854	8.03385	7.44841	8.29259	7.13651	7.87609	9
PR	g15452.t1	6.47777	9.80389	5.94093	6.02998	5.76615	6.31974	5.57449	5.96273	8
PR	g15582.t1	6.21944	5.87167	6.05523	5.82012	7.16425	7.27522	7.05349	7.36712	6
PR	g15597.t1	8.87314	9.30426	8.28471	8.48019	5.38394	5.31879	5.19706	5.11851	3
PR	g15674.t1	7.06846	6.81803	7.18951	6.71373	8.01452	7.8993	7.83232	7.93849	6
PR	g15690.t1	6.31178	6.60364	6.45717	6.20912	7.47752	7.74517	7.56325	7.61427	7
PR	g15691.t1	6.978	6.54911	6.81069	6.56344	7.55565	7.64421	7.85404	7.26277	6
PR	g15729.t1	7.54254	7.73549	7.5893	7.75558	6.15158	6.36832	6.23931	6.19894	2
PR	g15784.t1	5.19687	5.23549	5.11851	5.32633	8.82692	8.6928	8.43012	8.81854	2
PR	g15804.t1	9.58749	9.32928	8.98057	9.49465	8.69606	8.33374	8.83535	8.8992	2
PR	g15834.t1	7.35379	7.45148	7.48894	7.22011	5.11851	5.11851	5.11851	5.11851	6
PR	g15842.t1	7.79005	7.98448	7.48147	7.78495	6.99334	6.88725	6.80706	6.75985	3
PR	g15854.t1	9.75656	9.50659	9.53941	8.80959	8.27488	8.32046	7.97672	7.74295	6
PR	g15977.t1	8.46248	8.436	8.28053	8.73789	10.4085	10.6155	10.1111	10.4768	2
PR	g16001.t1	7.20113	8.19679	8.09242	7.44986	6.04968	6.42687	6.68318	6.53901	7
PR	g16002.t1	6.89526	7.18841	7.07212	6.82453	8.45451	8.51284	8.8664	8.40776	7
PR	g16018.t1	8.47886	8.68239	8.76843	7.39618	7.49065	7.05184	7.63534	6.96866	9
PR	g16025.t1	7.28392	8.24208	8.31776	7.56586	6.15148	6.63047	6.91538	6.52778	7
PR	g16026.t1	8.16736	8.31199	8.49766	7.9261	6.02593	6.02863	5.9649	5.89706	7
PR	g16031.t1	10.3354	10.7775	7.60305	11.3641	9.96377	9.3581	9.08258	9.87511	8
PR	g16066.t1	9.3304	9.42689	9.46834	9.26757	11.5903	11.51	11.3755	11.3985	7
PR	g16098.t1	10.0597	10.5646	9.54805	10.135	9.32508	9.28521	9.27798	9.26907	3
PR	g16099.t1	10.7203	11.1129	10.1216	10.6084	9.19139	9.95559	8.51417	9.51619	3
PR	g16172.t1	9.10768	9.34073	8.02866	9.9706	9.51989	11.2464	9.09502	10.9199	5
PR	g16178.t1	7.43896	7.38096	7.30566	7.12738	5.80002	5.35745	5.47826	5.34964	6
PR	g16181.t1	8.32578	8.19493	8.19854	8.18385	6.16629	6.26907	6.50251	6.26755	6
PR	g16185.t1	5.74916	5.62334	5.8056	6.10318	6.7296	7.01486	6.67386	6.94317	2
PR	g16206.t1	6.57172	6.18199	6.54063	8.68585	7.49436	8.40601	8.61024	8.59	1
PR	g16236.t1	6.23816	6.37123	6.45717	6.1685	7.7258	7.83009	7.93553	7.83458	7
PR	g16243.t1	5.65386	5.34133	5.68126	5.28321	6.82743	7.11987	6.29092	7.14293	10
PR	g16286.t1	10.2478	10.24	10.0383	9.30221	8.49345	8.67103	8.82183	9.08887	6
PR	g16299.t1	9.85135	9.87493	9.3268	10.1823	11.1525	11.5448	11.2032	11.3976	5
PR	g16300.t1	7.97881	9.17378	7.5893	8.41731	7.22855	7.5779	7.16388	7.63083	8
PR	g16348.t1	9.56998	9.97139	9.47198	9.90766	9.13466	8.8919	8.89821	9.04689	2
PR	g16368.t1	8.21862	8.30866	7.81186	7.49042	7.72289	7.11354	7.31152	7.18045	3
PR	g16410.t1	10.1201	10.9303	10.3291	9.97534	9.84472	9.86934	10.4078	9.89713	3
PR	g16418.t1	6.49633	7.84548	7.4202	6.8654	6.00495	6.64198	6.04997	6.17056	4
PR	g16444.t1	9.42247	8.49512	9.47923	7.66141	9.50142	7.11506	9.92711	7.36715	10
PR	g16452.t1	10.3473	10.2042	10.8376	10.0155	8.36514	7.68708	8.40261	7.82543	7
PR	g16461.t1	10.9966	11.4914	10.8833	10.6181	10.86	10.463	10.6773	10.3851	3
PR	g16482.t1	7.57943	7.57104	7.9299	7.27355	8.55469	8.70569	8.74075	8.25725	7
PR	g16531.t1	10.4853	10.6588	9.85139	10.612	10.0458	8.69674	9.28357	9.08098	3
PR	g16610.t1	5.19687	5.23549	5.11851	5.11851	7.49391	7.47686	7.44435	7.36673	6
PR	g16635.t1	5.40232	6.02582	6.10685	6.19097	6.74517	7.24959	6.9481	7.36299	7
PR	g16680.t1	7.95613	8.49608	8.42767	7.75151	7.48986	7.3425	8.05391	7.39864	7
PR	g16698.t1	6.82105	7.67414	6.71842	6.83161	6.24512	6.38602	6.35863	6.42817	4
PR	g16709.t1	7.33902	7.13829	6.75886	7.18797	7.72341	8.15863	7.08404	8.16894	2
PR	g16728.t1	7.40951	7.12343	6.63303	7.05041	5.11851	5.27037	5.11851	5.11851	3
PR	g16767.t1	6.90042	6.87421	6.50802	7.24336	8.12207	8.01241	7.61316	7.87472	5
PR	g16826.t1	8.94855	9.80525	11.3993	8.38022	8.29601	8.0663	9.44819	8.08395	9
PR	g16869.t1	8.87726	8.50897	8.97544	9.37724	9.50341	9.64653	9.87952	9.51961	2
PR	g16906.t1	9.77722	10.353	9.22906	9.09804	9.09921	8.69595	8.58326	8.23278	4
PR	g16928.t1	11.2097	11.384	11.2204	10.7544	10.0713	10.2911	10.848	9.94401	6
PR	g16969.t1	7.11746	8.02881	6.10685	7.0324	5.8596	5.71963	5.94262	5.85891	8
PR	g16972.t1	8.07087	8.25219	8.00335	7.93388	6.56394	6.56592	6.51967	6.58766	3
PR	g16980.t1	8.22494	7.8158	7.98793	7.75502	5.57902	5.50491	5.7822	5.75202	6
PR	g16982.t1	7.71125	7.32816	7.98275	7.45919	5.54461	5.60998	5.71832	5.56007	10
PR	g17102.t1	7.44746	7.16431	7.39648	7.42524	8.21206	8.33737	8.28908	8.5436	2
PR	g17121.t1	9.01005	9.3934	9.03581	8.13742	9.09416	8.01662	8.73977	7.95765	4
PR	g17167.t1	9.49403	9.8381	8.60158	9.43825	8.14629	8.25259	8.38137	8.39463	3
PR	g17175.t1	7.58437	8.27081	7.30566	7.14601	7.4201	7.14743	7.33125	7.31365	4
PR	g17197.t1	11.5284	11.5962	11.2513	11.8405	10.6367	10.1926	10.0428	10.2378	2
PR	g17232.t1	8.58278	9.5125	8.65082	8.37904	8.46564	8.01246	7.8794	8.00505	4
PR	g17291.t1	8.76824	9.07902	7.64347	9.24754	7.13202	7.58643	7.19904	7.98244	5
PR	g17329.t1	8.99493	9.33687	9.83878	8.81001	8.62393	8.04799	8.21056	8.09204	7
PR	g17369.t1	6.28915	7.62715	8.24659	5.52321	5.58136	5.22612	5.48624	5.29109	9
PR	g17382.t1	9.9112	10.6653	9.89942	9.4056	9.56524	9.263	9.62771	8.85175	4
PR	g17416.t1	9.84327	10.4194	10.4454	8.72156	7.20844	7.12284	7.09981	6.89993	9
PR	g17463.t1	8.19252	9.18963	8.11146	8.28733	7.75868	8.06416	7.89809	8.09692	3
PR	g17493.t1	8.12211	8.00281	6.32784	8.04065	6.67005	6.84527	7.10435	7.1703	5
PR	g17522.t1	7.52695	7.70323	7.83514	7.76826	8.63235	8.69179	8.84174	8.79366	7
PR	g17542.t1	9.55941	9.24766	9.20737	9.17725	5.36991	5.45541	5.19706	5.22801	6
PR	g17573.t1	7.72392	8.64977	7.35597	7.54546	5.60472	5.7794	5.41327	5.45066	4
PR	g17581.t1	7.69801	9.1471	6.93125	8.21721	6.28109	7.26088	6.07769	6.92259	8
PR	g17587.t1	7.20066	6.54254	7.06183	7.06227	8.08886	7.7769	7.45901	8.0612	2
PR	g17610.t1	7.47503	8.95664	7.52565	9.0329	6.91836	7.69019	7.13446	7.91471	8
PR	g17619.t1	8.46312	7.76286	7.74574	8.73639	9.65112	9.05453	8.98667	9.09743	1
PR	g17632.t1	11.7009	12.5937	11.469	11.0297	10.6743	10.2321	10.4653	9.80821	4
PR	g17692.t1	7.15605	7.10441	6.99825	7.27105	7.94479	8.08445	7.89108	8.22168	2
PR	g17713.t1	7.7527	7.89314	7.84089	7.80382	9.08224	9.20458	8.92965	9.1706	7
PR	g17755.t1	7.70453	8.2712	7.84089	6.97042	7.06189	6.96311	7.73528	6.91113	4
PR	g17813.t1	10.1049	10.5957	10.7904	9.01422	9.09329	9.11413	9.28336	8.81909	9
PR	g17822.t1	6.25422	6.32316	6.40373	6.21507	7.82828	7.69044	7.75282	7.8605	7
PR	g17834.t1	9.13542	9.70842	8.70774	9.82135	7.73361	8.12483	7.42864	8.02664	5
PR	g17841.t1	5.19687	5.11851	5.11851	5.11851	8.26572	8.33719	8.14516	8.38638	6
PR	g17880.t1	7.69295	7.78058	7.81772	8.01038	5.84376	6.06806	6.28362	6.14682	2
PR	g17885.t1	9.9533	9.76056	9.85	10.1089	11.4481	11.285	11.3094	11.0865	2
PR	g17889.t1	8.43698	8.34214	8.42388	8.0469	9.45291	9.54754	9.6649	9.62422	6
PR	g17896.t1	7.02565	7.01268	7.20807	6.77413	8.33677	8.19334	8.33144	8.05518	6
PR	g13779.t3	9.63089	9.99588	10.2677	9.70331	10.6714	11.1088	10.9035	10.5697	7
PR	g17916.t1	10.906	10.7961	10.0841	11.766	9.64324	9.48298	9.27783	9.92411	5
PR	g17922.t1	8.73347	10.2089	9.68282	8.8162	7.23384	7.74338	7.91285	7.65652	4
PR	g18022.t1	5.57584	5.51331	5.57895	5.78394	7.1206	7.0087	7.23019	6.77054	2
PR	g18035.t1	9.06231	9.42769	9.52372	8.9583	8.71308	8.31354	8.23138	8.17343	7
PR	g18045.t1	5.6396	5.75168	5.90947	5.77275	6.6315	7.0137	6.94914	7.09415	7
PR	g18071.t1	5.19623	5.11851	5.11851	5.23525	7.86662	7.78755	8.00477	7.86154	2
PR	g18072.t1	9.69552	9.4725	10.0912	9.47661	8.19434	8.0512	8.77423	8.0799	7
PR	g18154.t1	9.79999	11.3467	10.9316	10.8015	8.33494	8.85523	8.51587	9.28621	7
PR	g18162.t1	10.1907	10.1088	10.2509	9.67234	9.53144	8.82911	10.2309	8.96399	6
PR	g18222.t1	8.96153	9.08294	8.80653	9.15549	6.53775	6.52217	6.41582	6.85211	2
PR	g18269.t1	7.93438	7.45888	7.93528	8.01274	10.0563	9.63232	9.82887	9.71652	2
PR	g18292.t1	5.22831	5.24801	5.44478	5.32633	7.35401	7.2488	6.97345	7.22483	7
PR	g18329.t1	10.2013	9.60519	11.153	10.0102	10.8842	10.6412	11.5359	10.343	10
PR	g18333.t1	7.78223	7.74468	7.15157	8.5239	7.27577	6.39429	7.08153	6.97243	5
PR	g18339.t1	6.6135	6.82181	7.18013	6.50231	5.19647	5.11851	5.11851	5.11851	7
PR	g18401.t1	5.11851	5.11851	5.11851	5.11851	7.56936	8.37518	7.62467	7.66308	2
PR	g18407.t1	6.46167	7.44271	6.63303	6.42361	6.33165	5.86398	6.16608	6.10808	4
PR	g18416.t1	7.15099	8.2765	7.4202	6.83377	6.14852	5.99596	5.97022	5.7535	4
PR	g18466.t1	8.3133	7.50636	6.81069	7.39733	6.97987	6.03236	5.84804	6.66485	5
PR	g18531.t1	7.72342	7.56912	7.45119	7.9899	6.32136	6.12534	6.29815	6.52866	2
PR	g18588.t1	5.11851	5.11851	5.11851	5.11851	8.26111	8.15406	7.96215	8.10349	2
PR	g18829.t1	5.85542	5.78591	5.63276	5.58188	7.75552	8.39495	7.74368	8.13568	6
PR	g18836.t1	11.7422	13.5981	11.479	12.0411	11.6484	12.1837	11.0993	11.5526	3
PR	g18858.t1	6.61282	8.29489	6.63303	6.64182	6.40803	6.90146	5.78427	5.88134	8
PR	g18951.t1	8.05941	8.26415	7.85234	7.81469	5.51078	5.50219	5.59934	5.46632	3
PR	g18962.t1	7.30644	7.79112	6.20169	9.15962	7.39491	8.84197	7.15439	8.68577	1
PR	g18983.t1	6.83939	6.64841	6.54063	6.98859	7.38784	7.63932	7.02965	7.05476	2
PR	g19000.t1	8.96782	7.349	9.29632	8.10092	9.99127	8.6431	10.7552	8.79806	10
PR	g19039.t1	8.68622	8.70293	8.58478	9.39068	7.04439	7.11641	7.51918	7.44794	2
PR	g19068.t1	8.53449	9.60944	9.48824	7.35477	8.1185	8.45727	8.52154	7.87168	9
PR	g19103.t1	9.75089	10.2803	9.57705	8.27687	8.21925	7.85376	8.3158	7.85893	4
PR	g19134.t1	6.10932	5.91075	5.97112	5.7751	7.59192	7.40042	7.55282	7.19548	6
PR	g19141.t1	5.5141	5.49899	5.57895	5.42458	7.34807	7.2051	7.54929	7.19531	6
PR	g19197.t1	7.8858	8.11973	7.87495	8.27608	6.75593	6.85594	6.66689	6.66126	2
PR	g19206.t1	5.62891	5.54843	5.11851	5.75409	9.28511	9.70628	8.84866	9.58985	5
PR	g19209.t1	7.34615	7.83531	7.05146	7.31773	6.85488	6.71217	6.71479	6.79618	3
PR	g19217.t1	6.24885	6.21549	6.5723	6.20437	8.25643	8.371	8.67917	8.00963	7
PR	g19240.t1	10.0821	10.7098	9.10081	10.2953	9.49809	9.61762	9.54166	10.0165	5
PR	g19310.t1	5.81962	5.19929	5.11851	6.65881	7.08405	6.55559	7.45726	7.76655	1
PR	g19314.t1	5.95054	7.23434	5.51768	6.49069	5.27529	5.11851	5.11851	5.27304	8
PR	g19323.t1	5.68024	9.15507	5.57895	7.22545	5.11851	5.22612	5.23037	5.2229	8
PR	g19335.t1	6.80937	6.7372	6.60308	7.00469	5.32345	5.34681	5.19773	5.2229	2
PR	g19354.t1	9.15507	9.33292	9.04563	9.30062	8.23345	8.34311	8.36508	8.32175	2
PR	g19473.t1	6.92403	6.88123	6.50802	6.9111	5.19647	5.19468	5.11851	5.11851	2
PR	g19526.t1	9.48578	9.40768	9.18314	9.53343	10.3629	10.4866	10.3352	10.4764	2
PR	g19528.t1	7.49894	7.5069	5.11851	7.20317	5.19647	5.22612	5.11851	5.20463	8
PR	g19542.t1	8.58583	9.89487	8.58816	8.26261	8.51382	8.79327	8.56534	8.57347	4
PR	g19547.t1	9.99477	11.2278	9.36057	9.6782	8.99436	7.48707	8.34032	8.2899	4
PR	g19548.t1	10.0049	10.6401	8.59489	8.45907	7.14246	7.14481	7.63032	7.44882	4
PR	g19550.t1	6.36278	6.25554	6.3665	6.13716	7.73656	8.08632	7.19519	7.79665	6
PR	g19572.t1	5.37869	5.30513	5.51768	5.60095	9.95634	10.1952	10.2969	10.0359	2
PR	g19574.t1	5.78569	5.87328	6.02817	5.74037	8.36728	8.50612	8.82638	8.4683	7
PR	g19595.t1	10.1909	10.6014	9.60713	10.7389	11.3104	11.7609	11.1966	11.6423	5
PR	g19623.t1	7.42242	7.8406	8.42767	6.98719	6.70216	6.30266	6.26514	6.03988	9
PR	g19639.t1	6.00276	6.47003	5.68126	6.1212	6.50946	7.77493	6.49631	6.89811	3
PR	g19658.t1	10.1435	9.66483	8.52613	8.99448	8.07744	8.04254	8.04089	8.21545	3
PR	g19659.t1	10.2085	10.0138	8.77436	9.26405	8.11093	7.92407	8.16954	8.15562	3
PR	g19661.t1	7.65311	8.45741	8.52964	6.70536	6.78647	7.07194	5.99924	6.39077	9
PR	g19662.t1	9.75584	8.97981	10.2864	9.1983	11.5113	10.6402	11.4928	10.5395	10
PR	g19673.t1	5.11851	5.11851	5.11851	5.11851	8.80423	8.85375	8.60767	8.82737	2
PR	g19695.t1	9.794	10.6006	8.17162	11.0802	7.71878	8.76561	7.42547	9.0018	5
PR	g19716.t1	9.8216	11.9065	9.69065	10.3909	8.93883	10.2084	8.87967	9.65754	8
PR	g19754.t1	13.6402	14.8023	13.7193	14.1973	15.2929	16.011	15.7923	15.3775	3
PR	g19759.t1	7.06246	8.96996	8.10672	8.22324	7.04681	7.11618	7.10974	7.2048	4
PR	g19767.t1	8.0015	7.80546	7.67626	8.07245	9.42314	9.35372	9.08201	9.11859	2
PR	g19771.t1	14.1841	15.2711	14.303	15.0468	12.1781	12.9098	12.6936	12.2193	3
PR	g19777.t1	7.21481	8.78816	6.83579	7.64151	6.45098	7.23674	6.70689	6.93316	8
PR	g19784.t1	8.08714	9.10794	8.15796	7.70139	8.18705	7.93578	8.10968	8.19611	4
PR	g19800.t1	8.11727	8.75489	7.94063	7.44617	7.9693	7.01864	8.26834	6.97355	4
PR	g19825.t1	10.86	11.1404	10.6888	9.81801	10.1603	9.67545	10.2189	9.8028	4
PR	g19860.t1	7.65658	8.40688	7.36418	8.95247	8.28517	9.75105	7.82456	9.15823	5
PR	g19875.t1	7.39729	6.95249	7.28845	7.05337	8.16595	8.04122	7.84903	8.00383	6
PR	g19907.t1	8.62289	8.33156	8.10197	8.68017	9.37204	9.78576	8.18034	9.01241	2
PR	g19969.t2	7.6746	8.40599	7.31418	7.50399	6.71386	7.39109	6.99732	7.53123	3
PR	g19970.t1	7.56289	8.51189	8.08279	7.95727	7.21056	7.42386	7.65886	7.34963	7
PR	g19994.t1	8.50386	9.47048	8.65726	7.84287	6.77898	6.21036	6.29493	5.95977	4
PR	g19998.t1	7.97982	7.92043	7.77015	8.16459	9.05935	9.31499	8.61153	9.32668	2
PR	g20021.t1	9.79459	8.35145	8.90702	9.95155	12.54	12.3027	12.1346	12.8662	1
PR	g20022.t1	9.04446	6.33711	8.42767	7.26835	10.1788	10.2082	11.1398	8.97273	10
PR	g20032.t1	8.67724	8.76204	8.5226	9.0682	10.0893	10.4246	9.84798	10.2688	2
PR	g20049.t1	8.90427	9.0811	8.32183	8.25636	8.24801	7.77092	7.77844	8.00641	3
PR	g20179.t1	6.83899	6.90751	6.50802	6.78518	8.31819	8.28651	8.05874	8.12234	3
PR	g20184.t1	5.19348	5.3011	5.11851	5.52264	8.31189	8.51439	7.83922	8.38528	2
PR	g20193.t1	6.74834	6.98659	6.64771	7.10403	8.25988	8.37691	8.11526	8.45678	2
PR	g20201.t1	8.35796	8.30574	8.28053	8.15471	6.9691	7.19524	6.97584	6.99165	6
PR	g20205.t1	7.01715	6.796	7.03044	7.21915	5.35258	5.48716	5.19706	5.3019	2
PR	g20244.t1	9.2642	9.41145	9.3974	8.95764	7.95073	7.88473	7.90501	7.75885	6
PR	g20245.t1	7.48433	6.93654	6.55658	6.54632	7.98094	8.01493	7.92299	7.98699	6
PR	g20293.t1	8.77445	8.71863	8.77436	9.20842	6.10017	6.33288	6.60278	6.34832	2
PR	g20335.t1	7.43437	7.65087	7.84089	8.3503	5.19716	5.35583	5.19706	5.27852	2
PR	g20389.t1	7.03676	9.19086	8.64759	6.80461	6.32678	7.59579	6.66105	5.98122	9
PR	g20411.t1	7.12841	7.28986	6.91972	7.24507	7.43993	8.43671	7.46543	7.77138	2
PR	g20449.t1	10.0001	10.0768	10.1262	9.13703	11.7609	11.6694	11.6522	11.1574	6
PR	g20470.t1	5.30327	5.37135	5.34946	5.49277	6.06573	7.21384	6.98113	8.11389	2
PR	g20489.t1	8.68214	8.58014	9.06265	8.09388	7.50314	7.19902	8.21234	7.29003	6
PR	g20503.t1	5.93771	6.10349	6.26685	6.02578	7.5547	7.66841	7.79219	7.53916	7
PR	g20508.t1	5.85495	6.85895	6.02817	6.023	5.11851	5.11851	5.11851	5.11851	4
PR	g20509.t1	8.06548	7.96537	7.89719	7.78861	6.99976	6.75411	6.90406	7.05342	6
PR	g20594.t1	9.27182	9.04456	10.1502	8.24709	6.91374	7.54893	7.6574	7.32285	10
PR	g20603.t1	10.1448	8.79463	10.0601	8.64357	6.47916	5.86286	6.39938	5.96517	10
PR	g20639.t1	6.99654	7.57636	5.90947	6.61443	5.42824	6.03615	5.68231	6.11009	8
PR	g20668.t1	9.24089	9.09995	10.4574	8.86349	10.4828	10.3213	10.7576	10.2514	10
PR	g20703.t1	7.5434	7.35649	7.66977	7.2765	8.24399	8.34674	8.26154	7.98427	6
PR	g20749.t1	8.71933	9.43803	8.92577	8.93684	8.19342	8.19268	7.68192	8.00211	3
PR	g20751.t1	8.54982	9.18315	8.55403	8.86915	7.96182	8.01615	7.40399	8.40631	3
PR	g20788.t1	10.0927	9.80511	9.18314	11.6269	10.7314	11.6914	10.2786	11.7432	1
PR	g20792.t1	8.57169	7.55666	8.78907	8.17132	9.71513	8.88367	9.60996	9.24553	10
PR	g20805.t1	8.16151	8.175	8.42009	7.91494	9.39126	9.33758	9.44502	8.96606	6
PR	g20814.t1	8.04759	7.72869	7.76409	7.57033	8.62896	8.86953	8.65577	8.33436	6
PR	g20886.t1	9.11178	8.71941	9.47561	8.93396	8.06554	7.49401	8.39993	7.83679	10
PR	g20904.t1	8.44459	8.31054	8.53665	8.38202	9.0457	9.30098	9.17965	9.11085	6
PR	g20925.t1	7.56585	7.43802	7.69556	7.70373	9.13941	9.07599	8.96259	9.23307	2
PR	g20930.t1	7.11619	7.22561	7.35597	7.20031	5.19647	5.22612	5.23037	5.11851	7
PR	g20984.t1	10.1188	10.5213	10.11	9.93623	9.47174	9.49455	9.88005	9.66464	3
PR	g21040.t1	10.065	9.56746	11.3463	8.71262	7.96049	8.45023	8.30971	7.94889	10
PR	g21155.t1	7.55478	9.06572	8.22058	7.34771	6.58574	7.49138	6.69917	6.37823	4
PR	g21284.t1	7.62044	8.11888	7.15157	6.85094	6.14231	5.83435	6.35716	6.14127	4
PR	g21299.t1	7.79744	7.47982	7.24441	8.32791	5.94305	5.90671	5.81455	5.65937	5
PR	g21375.t1	9.11891	8.90016	8.7714	9.13501	7.8033	7.81469	7.64954	7.65893	2
PR	g21391.t1	9.64517	11.1454	10.3618	9.82706	9.36539	9.83909	10.2536	9.67253	4
PR	g21442.t1	8.24171	7.99888	7.77015	8.17934	8.97314	9.04	8.18177	8.63901	2
PR	g21471.t1	5.95681	7.55643	5.63276	6.73786	5.55844	5.79351	5.23042	5.639	8
PR	g21482.t1	7.3879	6.90136	8.58478	7.05868	7.9116	7.87974	8.66618	7.25252	10
PR	g21558.t1	7.27229	8.62527	5.90947	6.71072	6.23815	6.44998	5.96036	6.41579	8
PR	g21573.t1	8.36213	8.60122	7.97234	7.8444	7.45824	6.888	7.8507	6.8807	3
PR	g21591.t1	7.45416	7.20655	7.38848	7.27856	8.58355	8.79185	8.68017	8.72419	6
PR	g21592.t1	8.49847	9.43494	7.84663	10.3823	7.69614	8.36364	7.36773	8.38011	5
PR	g21666.t1	6.69905	8.67664	6.63303	6.85577	6.42665	6.4669	5.8873	6.71969	8
PR	g21673.t1	10.505	10.0472	11.4415	10.7954	11.3551	11.4873	11.7284	11.2473	10
PR	g21719.t1	5.49012	5.31544	5.11851	5.45814	6.96121	6.89168	7.13305	6.90301	2
PR	g21740.t1	8.93601	8.92149	8.46125	9.16245	9.55527	9.95215	9.80243	9.79617	2
PR	g21768.t1	7.32315	7.43633	7.94597	7.19432	8.64183	8.93833	9.07823	8.73722	7
PR	g21806.t2	6.44717	8.45762	6.40373	6.32347	6.28757	6.42707	5.66508	5.99549	8
PR	g21829.t1	8.35113	10.3208	7.758	9.11198	7.75783	8.37055	7.80999	8.73237	8
PR	g21868.t1	8.52929	9.37625	8.358	9.98637	10.6768	11.1805	9.95874	10.5633	5
PR	g21888.t1	7.55436	7.3965	7.37233	6.96682	6.27677	6.14953	6.39022	5.83312	6
PR	g21901.t1	7.61549	7.28132	6.70462	7.22639	5.19647	5.11851	5.11851	5.11851	3
PR	g21955.t1	8.73643	8.69103	7.59619	9.5831	10.7542	11.1113	10.5591	11.0948	5
PR	g21984.t1	6.19237	6.39869	6.58779	6.55259	7.70667	7.78436	7.96163	7.71251	7
PR	g22014.t1	8.24556	7.78995	8.62477	7.19914	7.49378	6.64588	7.3633	6.84528	10
PR	g22030.t1	7.59962	8.59106	9.07229	7.03658	6.81634	6.18181	6.92797	6.884	9
PR	g22032.t1	9.08913	9.70882	9.29015	8.63139	7.96023	8.54912	8.33325	8.04561	4
PR	g22055.t1	8.85054	9.06666	9.04073	9.01389	6.05114	5.77649	6.00192	5.79493	7
PR	g22056.t1	7.22888	7.2547	7.63682	7.34254	5.25325	5.19468	5.27625	5.2229	7
PR	g22066.t1	7.25139	7.18084	7.56842	7.29051	8.52729	8.50273	9.19955	8.69149	7
PR	g22076.t1	6.86867	7.01605	7.00907	6.0996	5.44738	5.11851	5.36639	5.22801	9
PR	g22082.t1	8.99067	11.1273	10.9954	8.0185	8.65913	9.64411	9.62444	8.36883	9
PR	g22110.t1	8.39935	9.00316	7.67626	7.76269	7.51388	7.58593	7.44739	7.79604	4
PR	g22114.t1	8.21289	8.37879	7.68916	8.73684	6.4922	7.27734	6.58949	6.84971	5
PR	g22121.t1	5.30214	5.11851	5.11851	5.11851	8.87038	8.9794	8.49763	8.67507	6
PR	g22132.t1	8.45081	8.76227	9.43144	9.2154	10.4347	10.6273	11.849	10.0115	7
PR	g22150.t1	8.61759	9.35675	8.34204	9.06686	7.69425	8.1953	7.65066	8.29176	3
PR	g22179.t1	9.68977	8.9221	9.32478	9.50271	5.95965	6.06842	5.9793	5.54142	2
PR	g22180.t1	8.10586	7.7794	7.34772	7.84655	5.49267	5.27037	5.22948	5.29006	2
PR	g22194.t1	8.82716	9.29775	9.00343	8.90843	7.99333	7.77837	8.09508	7.61711	3
PR	g22203.t1	5.11851	5.11851	5.11851	5.20044	6.75604	6.66087	6.8875	6.97984	2
PR	g22228.t1	8.76323	8.73198	8.40866	8.64829	9.63085	9.7352	9.26137	9.6436	2
PR	g22245.t1	6.84926	6.71184	6.86037	6.86349	10.1836	9.93563	10.5776	9.6998	2
PR	g22300.t1	8.65283	8.76302	7.91364	8.40208	9.38238	9.99122	9.21843	9.46482	3
PR	g22311.t1	9.90275	10.553	10.1805	9.16527	9.59413	8.93342	9.80424	9.18431	4
PR	g17920.t1	11.7252	12.2447	11.7304	12.6386	10.489	10.4587	10.9231	10.9627	2
PR	g22345.t1	9.57355	9.5363	9.47198	9.42462	8.30933	8.30905	8.0304	8.27053	6
PR	g22350.t1	8.95492	8.92354	8.16253	8.02003	6.88688	7.06189	7.40537	7.30216	3
PR	g22417.t1	8.57363	8.34681	8.55748	8.98468	6.99248	6.85126	6.3651	6.97525	2
PR	g22419.t1	7.30405	6.99157	7.29709	7.37666	5.27393	5.35745	5.33901	5.57376	2
PR	g22421.t1	6.08995	6.33516	6.00016	6.43825	7.8303	7.66991	7.79563	7.56075	2
PR	g22425.t1	9.03855	8.89287	9.04807	9.72979	5.63899	5.6374	5.68645	5.68819	2
PR	g22479.t1	10.4772	10.876	10.2112	10.0317	9.19102	9.5045	9.30589	9.44032	3
PR	g22484.t1	7.18182	7.10495	6.87247	7.17725	8.20469	8.16424	7.89203	8.06313	2
PR	g22544.t1	8.91197	8.42148	8.39713	9.04659	9.50059	9.58453	8.91642	9.50912	2
PR	g22659.t1	5.96221	5.68515	5.51768	5.61476	7.04262	7.64998	7.04879	6.57428	6
PR	g22668.t1	5.53519	5.36212	5.34946	5.77799	6.66405	6.79183	6.88084	6.92708	2
PR	g22728.t1	9.68283	8.83677	9.36253	9.51802	10.5729	10.1326	10.4132	10.3465	2
PR	g22828.t1	7.2012	6.83768	7.82355	7.21089	8.56835	8.06048	8.24849	8.29432	10
PR	g22900.t1	6.70962	6.67104	6.02817	6.83358	5.51924	5.44296	5.30893	5.68188	5
PR	g22905.t1	5.73142	5.22435	5.57895	5.65567	7.37281	7.42212	6.84503	7.3985	2
PR	g22935.t1	6.87305	6.54196	6.64771	7.05529	7.58664	7.57678	7.12138	7.37041	2
PR	g22973.t1	5.61356	5.31554	6.08143	5.75887	6.97278	7.30714	7.48447	7.12799	10
PR	g22980.t1	8.35409	8.03384	8.41248	8.4184	6.57883	6.40842	5.87805	6.12445	2
PR	g22990.t1	9.73683	11.1695	11.5326	9.59436	8.17439	8.50398	8.51995	7.80358	9
PR	g22998.t1	6.60586	6.56107	6.32784	6.14913	7.98451	7.89681	7.92599	7.86683	6
PR	g23016.t1	6.95214	8.19608	6.67652	7.15871	6.77898	7.24054	6.58271	7.04832	8
PR	g23032.t1	8.13588	8.60882	8.1349	9.60349	6.92607	7.06316	6.74255	7.08773	5
PR	g23066.t1	9.58996	8.62332	11.413	7.38275	8.63292	7.3622	8.64474	7.77094	9
PR	g23067.t1	9.68099	10.1056	9.33482	10.0292	8.49797	8.32378	7.95798	8.27753	3
PR	g23082.t1	9.28903	8.69196	7.77015	8.91661	6.63881	6.77255	6.61044	7.53918	5
PR	g23089.t1	8.55705	11.2526	10.8867	8.728	6.99747	7.33879	7.73135	7.22567	9
PR	g23098.t1	6.55602	6.79088	6.83579	5.84729	8.37736	8.26312	8.07995	7.8092	9
PR	g23101.t1	6.58116	6.492	6.90808	6.77507	8.15311	7.72094	7.74416	7.91901	7
PR	g23117.t1	7.17476	7.04911	7.00907	7.15163	5.80452	5.49609	5.1977	5.71047	2
PR	g23176.t1	7.2829	6.98419	7.09245	8.8117	5.60432	5.50513	5.5475	6.09373	1
PR	g23200.t1	10.0895	10.8697	11.1111	9.69048	6.47282	6.84929	6.77591	6.48955	7
PR	g23202.t1	6.37646	6.37954	6.43966	6.51486	7.66268	7.76556	7.43027	7.44873	2
PR	g23220.t1	6.99646	6.95813	7.07212	6.77688	5.79963	5.62742	5.80526	5.45315	6
PR	g23221.t1	8.35827	8.65236	8.60492	8.52155	6.87475	6.88586	6.82832	6.81698	7
PR	g23222.t1	6.76828	6.6612	6.74553	6.83164	5.25325	5.35745	5.19706	5.11851	2
PR	g23224.t1	7.64665	8.46767	8.80074	7.62612	10.1583	10.867	10.7742	10.2945	9
PR	g23230.t1	8.04724	8.09687	8.16253	8.86583	7.14714	6.96481	7.57704	6.99959	2
PR	g23286.t1	8.46922	8.86026	8.50483	9.15011	7.32174	7.72684	7.5335	7.44145	2
PR	g23305.t1	8.02983	8.03571	8.2293	8.11321	8.96095	9.14995	8.73343	8.85066	7
PR	g23314.t1	7.94246	8.05751	7.75188	7.85723	6.79667	6.56857	6.73251	6.63915	3
PR	g23318.t1	8.02555	7.79728	8.00335	7.61071	6.35182	6.19941	6.26309	6.46431	6
PR	g23348.t1	7.39976	7.14858	7.23542	7.19969	5.41585	5.11851	5.11851	5.1924	6
PR	g23355.t1	7.35524	7.10142	7.16116	7.0119	8.07447	8.10662	8.17982	8.24975	6
PR	g23356.t1	9.03361	9.23073	9.09846	9.30197	10.5112	10.756	10.7	10.7168	2
PR	g23438.t1	7.77612	7.21112	7.38848	7.67714	5.91532	5.58308	5.66555	5.82175	2
PR	g23453.t1	7.75798	7.69338	7.67626	7.37244	5.55139	6.1752	5.98451	5.8054	6
PR	g23481.t1	5.11851	5.11851	5.11851	5.11851	7.39155	7.26355	7.11721	7.31509	2
PR	g23537.t1	9.87959	11.2867	11.5913	10.2695	10.5428	12.6239	12.3539	11.5928	7
PR	g23645.t1	7.91606	9.00994	7.27102	7.04705	6.45129	6.60211	6.77091	7.11782	4
PR	g23669.t1	8.78653	8.74042	9.03827	8.98903	6.87364	7.03302	7.15591	7.4933	7
PR	g23747.t1	7.92894	8.26831	8.49406	8.10713	6.93868	7.09357	6.5843	6.82955	7
PR	g23768.t1	6.83599	6.49267	6.81069	6.67392	8.30488	7.87451	8.6661	7.88721	6
PR	g23779.t1	5.19348	5.11851	5.11851	5.11851	8.56207	8.81198	8.51811	8.86403	6
PR	g23807.t1	7.86441	9.57821	7.30566	8.46879	7.93534	7.67569	7.67733	7.27803	8
PR	g23840.t1	8.79168	9.29329	9.26937	9.28827	8.32215	8.19801	8.71182	8.20291	7
PR	g23856.t1	7.35494	7.03594	7.40444	7.73394	8.07977	8.08518	7.99784	7.60411	2
PR	g23881.t1	5.61138	5.24801	5.57895	5.37518	7.17024	7.25337	7.49063	7.2261	6
PR	g23901.t1	7.40887	7.0235	6.93125	7.55018	8.76178	8.66134	8.68356	8.72696	2
PR	g23977.t1	5.11851	5.11851	5.11851	5.11851	7.32115	7.20495	7.24767	7.31509	2
PR	g23980.t1	9.52104	8.7928	9.26308	8.99319	10.9273	10.7052	11.3424	10.6289	6
PR	g24019.t1	7.54835	7.18605	7.23542	7.13034	5.67002	5.65136	5.73055	5.70731	6
PR	g24025.t1	8.50227	8.10214	8.0972	7.99462	7.23396	6.68512	6.81489	6.72675	6
PR	g24030.t1	9.5803	10.7401	9.35269	9.99991	9.04685	9.42134	8.59116	9.22217	3
PR	g24044.t1	9.3423	10.2355	9.03827	8.90323	8.63648	8.44743	8.7858	8.83316	4
PR	g24127.t1	7.57077	10.532	7.11246	8.22106	8.14215	9.41308	8.16744	8.60818	8
PR	g24227.t1	6.57524	7.39961	6.40373	7.75759	7.10226	8.39527	7.20253	7.57193	5
PR	g24301.t1	6.54637	8.2083	7.01981	6.21328	5.80654	5.74803	6.69688	5.46225	4
PR	g24472.t1	11.3609	10.9697	10.4528	11.5626	11.8831	12.3474	11.0524	11.9577	5
PR	g24521.t1	9.77799	9.51178	9.2008	9.72757	5.19647	5.39532	5.1977	5.26991	2
PR	g24522.t1	10.7906	10.4454	10.2614	10.6595	11.9137	11.887	11.2341	11.8203	2
PR	g24528.t1	6.70932	6.74016	7.00907	6.89833	5.25325	5.11851	5.11851	5.11851	7
PR	g24631.t1	8.14328	9.43918	6.81069	8.20306	6.21537	7.77002	6.82698	7.61615	8
PR	g24713.t1	6.13381	7.06647	6.00016	6.02282	7.74388	9.00953	7.64469	8.22805	4
PR	g24725.t1	7.1198	7.16366	7.05146	7.04368	6.24733	5.86839	5.85021	5.84862	6
PR	g24745.t1	9.78256	9.27316	8.91776	9.4777	7.65992	7.24916	6.5833	6.76095	2
PR	g24806.t1	9.57044	10.957	8.92577	8.77145	8.91865	9.17412	8.45843	9.15372	4
PR	g24807.t1	7.99212	8.09686	8.02364	8.78391	10.9857	11.196	10.7298	11.1748	2
PR	g24808.t1	9.77983	10.5759	9.27147	9.30527	8.42614	8.46691	7.89339	8.56915	4
PR	g24809.t1	9.93178	9.20651	10.8881	8.60739	9.54834	7.63152	10.535	8.13427	10
PR	g24817.t1	8.92811	9.67461	8.1349	7.50001	6.63312	6.61043	6.257	6.64265	4
PR	g24829.t1	8.40164	7.94641	8.358	8.61599	9.46113	8.96926	8.74873	8.89422	2
PR	g24856.t1	9.66523	10.3826	10.6572	9.04891	9.23183	9.30231	10.2578	9.18193	9
PR	g24865.t1	8.36328	8.5315	7.57541	8.19814	6.9455	6.80811	6.70455	6.15097	3
PR	g24881.t1	5.4474	5.19343	5.11851	5.36428	6.90785	7.535	6.80132	7.06083	2
PR	g24888.t1	9.95198	10.5333	9.81178	10.2185	9.60372	9.5076	9.49297	9.47755	3
PR	g24896.t1	5.87686	5.57746	6.10685	5.57753	7.28162	7.0174	7.02857	7.00072	10
PR	g24897.t1	6.49201	6.74087	6.77203	6.65465	5.22865	5.11851	5.11851	5.20463	7
PR	g24987.t1	8.97457	8.77877	9.6203	9.24722	8.10489	7.80578	8.36876	8.08363	7
PR	g25078.t1	5.30666	5.11851	5.11851	5.23525	7.01227	8.8771	6.83107	7.73268	2
PR	g25096.t1	6.95343	7.41906	5.72572	7.03866	5.91458	5.97639	5.94234	6.05495	8
PR	g25118.t1	6.91075	7.7965	7.59619	7.097	6.77587	6.59996	7.06416	6.45371	7
PR	g25135.t1	7.25405	6.63087	6.74553	8.40427	7.5747	7.83586	8.66032	8.22264	1
PR	g25169.t1	10.3	10.6055	11.6772	10.0404	8.21537	7.88782	7.95715	8.09057	7
PR	g25198.t1	7.95352	7.81141	7.73337	7.56012	8.80228	8.94722	8.44926	8.52323	6
PR	g25284.t1	7.75984	6.4931	8.01353	6.97913	8.21657	7.67924	8.00788	7.37303	10
PR	g25298.t1	6.72719	7.98243	7.19883	6.54923	6.15474	5.95508	7.20976	6.11967	4
PR	g25299.t1	7.76297	8.05571	7.86369	7.97849	8.94717	9.15321	8.94466	9.0989	2
PR	g25329.t1	12.0845	9.32183	11.7398	10.6523	11.7175	8.15751	11.9455	9.00053	10
PR	g25331.t1	8.18277	7.84797	8.69841	7.90759	7.55199	6.45473	7.98323	6.92669	10
PR	g25334.t1	7.58653	8.89171	8.3259	6.68652	7.71021	7.02576	8.20192	7.21331	9
PR	g25355.t1	7.9933	8.11172	7.97756	7.90231	9.08356	9.19588	9.03636	9.08313	6
PR	g25397.t1	9.08141	8.79322	8.25515	8.95387	7.53708	6.97501	7.08827	7.0465	5
PR	g25401.t1	7.42614	7.41282	7.48147	7.70905	5.22856	5.30202	5.27625	5.25248	2
PR	g25414.t1	5.11851	5.11851	5.11851	5.20116	6.74619	7.0871	6.27991	5.98382	2
PR	g25531.t1	7.71311	7.95943	7.62341	7.67429	9.74099	9.68105	9.8322	9.74527	3
PR	g25538.t1	8.22576	7.91553	7.99823	8.02463	6.33456	6.28265	6.51396	6.26591	6
PR	g25576.t1	9.65837	9.74693	8.87155	8.94852	8.32308	8.00843	7.76589	7.9019	3
PR	g25578.t1	7.11141	6.18849	5.97112	6.21424	6.09511	7.05569	6.32214	6.78243	6
PR	g25583.t1	5.11851	5.11851	5.11851	5.11851	8.19002	8.11315	7.88131	8.07237	2
PR	g25611.t1	8.68495	9.07943	10.14	9.21238	7.63598	7.08255	6.7923	7.50477	7
PR	g25620.t1	7.19005	7.10587	6.78506	7.19176	10.2615	10.4306	10.205	10.1569	2
PR	g25641.t1	9.46579	9.7227	8.4352	9.32865	7.6911	8.01521	7.92826	8.23973	3
PR	g25661.t1	9.45464	9.72488	9.79302	10.1427	10.9832	11.2534	11.3338	11.0098	2
PR	g25685.t1	7.13172	7.14291	7.30566	6.71367	8.145	8.15533	8.20619	8.02905	6
PR	g25689.t1	6.85152	7.11558	7.45119	6.92947	7.83055	8.25363	8.0203	8.25412	7
PR	g25692.t1	7.43971	7.58897	7.87495	7.78444	6.19974	6.14547	6.43117	5.99876	7
PR	g25702.t1	7.21211	7.11963	6.97632	7.7835	7.88295	8.06613	8.03642	8.12603	5
PR	g25722.t1	8.84355	9.26648	9.07469	8.12992	8.58379	7.72432	8.82933	7.98574	4
PR	g25764.t1	6.12091	6.00196	5.76697	5.96865	7.46052	7.37745	6.815	7.45165	2
PR	g25777.t1	5.22442	5.23549	5.34946	5.11851	7.06612	7.33828	7.20272	7.54415	6
PR	g25800.t1	8.34719	9.20799	9.06988	9.14949	9.08323	12.1494	10.8097	11.2376	7
PR	g25824.t1	8.30064	8.01892	7.37233	7.77648	9.58069	9.28925	8.97346	9.26784	3
PR	g25833.t1	9.18117	9.43755	9.09374	8.922	5.19716	5.11851	5.23037	5.11851	3
PR	g25848.t1	8.00006	6.65925	7.89166	7.37136	9.5998	8.65496	10.4033	8.53077	10
PR	g25875.t1	12.2906	12.3998	11.4116	14.2009	10.7297	11.2364	11.0538	11.256	5
PR	g25916.t1	9.08493	10.6607	9.18536	8.87414	8.91979	8.62909	8.77585	8.61295	4
PR	g25938.t1	9.67664	9.30022	8.52613	9.09182	8.63808	8.173	8.70082	8.59945	3
PR	g25947.t1	8.0303	8.43159	7.758	7.65108	10.9988	11.8197	10.4571	10.8221	3
PR	g25974.t1	8.68883	8.2492	7.51108	8.28935	6.90303	6.84804	7.01824	7.29438	5
PR	g25979.t1	8.61965	8.42996	6.81069	8.37509	7.11941	6.95144	7.39038	7.15871	5
PR	g26036.t1	6.64426	6.99479	5.87656	6.54808	5.94127	5.49673	6.20354	5.85482	8
PR	g26043.t1	9.04249	10.3686	10.3008	9.24842	10.1311	11.4508	10.4613	10.4248	7
PR	g26063.t1	5.86081	6.12717	6.3665	7.60798	6.04609	7.78535	6.30841	7.35396	1
PR	g26087.t1	8.58842	8.31149	8.62477	8.71192	5.11851	5.3324	5.11851	5.24014	2
PR	g26092.t1	7.6817	7.4989	7.60987	7.70864	5.29209	5.30412	5.11851	5.11851	2
PR	g26094.t1	6.3254	8.05767	6.61815	6.45821	6.26018	6.5606	6.20533	6.301	4
PR	g26112.t1	6.57967	6.5272	6.54063	6.54107	5.5384	5.36388	5.58054	5.24014	2
PR	g26122.t1	7.64006	8.84649	8.24659	8.42973	7.14895	7.53603	6.65785	7.24093	3
PR	g26176.t1	5.11851	5.11851	5.11851	5.20116	7.47404	7.52286	7.29106	7.35284	2
PR	g26191.t1	8.00597	7.19933	7.89166	7.60364	9.72258	9.15197	9.75661	9.08912	10
PR	g26216.t1	8.73836	8.28736	7.9027	8.76134	6.24512	6.01327	5.91859	6.0221	5
PR	g26218.t1	8.02883	9.52857	7.96711	8.48425	7.73831	7.07628	6.82954	7.5285	8
PR	g26230.t1	7.29403	7.29945	6.75886	6.50745	5.27393	5.54207	5.38827	5.66261	4
PR	g26265.t1	7.15196	7.10622	6.81069	7.19537	8.40637	8.50506	7.70088	8.31554	2
PR	g26266.t1	8.19837	7.77439	7.82935	7.68656	9.24415	8.79884	8.92069	8.6653	6
PR	g26285.t1	8.69182	9.63723	9.12416	8.81342	7.53614	8.46715	7.68915	8.28728	3
PR	g26302.t1	7.40433	7.19744	7.45119	7.6116	8.57878	8.71702	8.87769	8.73637	2
PR	g26315.t1	7.37979	7.36459	7.51108	7.31374	6.11429	5.8689	6.0021	6.03594	6
PR	g26350.t1	9.22913	9.8053	8.98568	8.67263	8.60287	8.28628	8.74429	8.64116	4
PR	g26370.t1	8.58521	8.91885	8.69841	8.41259	7.0186	7.2908	7.32249	6.96805	3
PR	g26380.t1	9.02885	8.949	10.7699	9.0642	9.82589	10.1923	11.9718	10.076	10
PR	g26413.t1	8.52136	8.69815	9.01347	8.0406	10.2529	9.83216	10.4544	9.55291	7
PR	g26430.t1	7.72214	7.44106	7.33106	7.04238	6.25234	6.1697	6.0662	5.92535	6
PR	g26431.t1	7.64545	8.03	7.45883	6.96267	6.59278	6.64893	6.35396	6.39622	4
PR	g26464.t1	8.84764	10.2439	8.66367	8.70344	7.92069	8.4846	8.35318	8.57508	4
PR	g26470.t1	7.03929	7.38003	7.07212	7.94782	8.09688	9.01165	7.52271	8.26397	5
PR	g26495.t1	9.60014	10.2559	8.5226	8.83462	8.43499	8.64165	8.59998	8.52985	4
PR	g26561.t1	7.75432	8.97738	7.35597	7.37192	7.94104	7.76821	7.74428	7.31342	4
PR	g26585.t1	7.21106	6.9826	7.27976	7.10298	5.11851	5.22612	5.11851	5.20463	6
PR	g26606.t1	8.97038	9.31168	8.93637	8.94526	8.16587	7.32153	8.88783	7.6892	3
PR	g26631.t1	7.26737	7.38947	7.60987	7.28178	6.59735	6.04272	6.35417	6.0689	7
PR	g26717.t1	6.64999	8.13789	7.48147	6.929	6.19295	6.94974	6.45393	6.4605	4
PR	g26746.t1	6.33393	6.2575	6.58779	6.41056	7.25594	7.32838	7.04417	7.14296	7
PR	g26786.t1	5.68862	5.90542	5.51768	5.77034	8.10786	7.77259	7.63747	8.27265	3
PR	g23081.t1	9.94058	9.4155	8.59489	9.70493	7.66914	7.59927	7.53279	8.87946	5
PR	g23788.t2	8.17483	8.88118	8.36591	8.98712	6.11487	6.58109	5.94037	6.18901	2
PR	g25759.t1	7.5018	7.25664	7.27976	6.99355	5.58982	5.66519	5.81828	5.9372	6
PR	g26894.t1	6.26128	6.13432	6.05523	6.7186	7.76645	7.63476	7.48207	7.35589	5
PR	g26906.t1	5.11851	5.11851	5.11851	5.11851	7.24286	7.74535	8.00189	7.08824	2
PR	g26910.t1	7.56341	8.7499	7.75188	7.94232	7.05359	7.71424	7.41355	7.59487	3
PR	g26928.t3	5.91732	5.91188	5.57895	5.42477	7.22876	7.2261	6.90219	7.03003	3
PR	g26946.t1	8.43172	9.30452	9.22259	7.95899	8.5185	7.82603	8.99689	7.86313	9
PR	g27050.t1	11.1958	11.2387	11.1082	10.7236	10.9202	9.89302	10.942	9.78321	6
PR	g27059.t1	10.3195	9.87593	8.68902	9.77745	12.0212	11.5274	10.2228	11.2183	5
PR	g27076.t1	9.40708	8.82815	7.27102	10.2112	10.6316	11.937	9.26861	11.9406	1
PR	g27080.t1	8.31793	9.0555	6.95399	10.25	8.61318	10.3645	8.45041	10.7954	1
PR	g27099.t1	8.35028	8.16452	8.27633	8.79698	8.55716	9.54187	9.02478	9.23324	2
PR	g27100.t1	11.4953	10.6408	10.1434	12.7598	11.6526	12.3262	11.1167	12.4917	1
PR	g27105.t1	6.6213	6.27556	6.86037	6.29795	7.80734	7.6346	7.68023	7.49683	10
PR	g27167.t1	6.1304	9.23117	8.22495	6.35312	5.81975	6.93291	6.69801	6.62305	9
PR	g27184.t1	7.23992	7.76543	7.84089	7.22251	5.90706	5.74293	5.90896	5.74822	7
PR	g27186.t1	8.07853	8.21656	7.79414	8.68307	5.80538	5.7163	5.50232	5.3019	5
PR	g27235.t1	9.17182	8.87714	9.69221	8.09106	9.83585	9.90611	10.2449	9.39392	10
PR	g27256.t1	6.74578	7.74901	6.54063	7.33684	5.3706	5.5677	5.3874	5.42237	8
PR	g27259.t1	6.61785	6.84986	6.86037	6.44166	5.27393	5.19449	5.11851	5.20463	7
PR	g27268.t1	6.92287	7.25474	7.08233	7.10651	5.5692	5.67229	5.68553	5.66271	7
PR	g27294.t1	8.8555	8.89104	8.57801	8.80203	5.99695	5.89734	5.86678	5.83396	2
PR	g27312.t1	7.88878	8.22377	7.89719	7.61031	7.12059	6.99234	7.11821	6.99779	3
PR	g27315.t1	7.57537	7.84427	6.52445	6.87556	6.44739	6.47928	5.99612	6.35758	3
PR	g27334.t1	10.525	10.992	10.6052	10.1524	9.18591	8.96428	8.73881	8.46291	3
PR	g27337.t1	10.5429	10.2064	9.33482	8.96802	7.94544	8.30481	7.81352	8.35586	4
PR	g27397.t1	6.52653	8.02546	7.27102	6.68906	5.76124	6.31216	6.05712	5.81201	4
PR	g27404.t1	7.54926	9.39396	6.67652	6.88495	6.35616	7.0446	6.70596	6.74521	8
PR	g27435.t1	7.93762	8.6019	10.1285	8.86358	7.59151	7.0619	6.48292	7.37495	7
PR	g27465.t1	5.88931	5.66323	5.8056	5.69968	6.91935	6.89473	6.57587	6.83047	6
PR	g27535.t1	9.12084	8.23761	8.94951	8.55084	9.86343	9.2202	9.98733	9.52029	10
PR	g27591.t1	6.96029	8.24549	6.87247	6.65613	6.77998	6.91068	6.78752	6.80627	4
PR	g27598.t1	7.87772	9.35431	7.84663	8.06897	7.68438	7.87137	7.84217	7.89093	8
PR	g27719.t1	6.15078	6.09284	6.08143	6.05371	9.24839	8.03446	9.25937	8.19055	6
PR	g27775.t1	5.19623	5.35443	5.34946	5.33373	7.78067	7.76177	7.12043	7.35986	7
PR	g27776.t1	5.44262	5.5035	5.57895	5.49103	7.10374	6.8833	6.73568	6.68606	7
PR	g27794.t1	7.82408	8.85706	6.49134	7.12776	5.94217	6.83989	6.25858	6.93303	8
PR	g27801.t1	12.5237	13.7046	13.8254	10.758	11.1594	11.6238	12.771	10.3286	9
PR	g27809.t1	8.09851	7.32424	7.7822	7.81102	8.67657	8.72597	8.49205	8.42045	6
PR	g27832.t1	9.25018	10.209	7.9245	8.59434	8.6253	8.65064	8.07363	8.67411	8
PR	g27844.t1	8.8548	9.65737	7.63013	9.07385	6.68037	8.37987	7.45575	8.18001	8
PR	g27859.t1	7.46577	8.04208	6.77203	6.55401	5.88024	6.13251	5.78168	5.75112	4
PR	g27862.t1	5.11851	5.11851	5.11851	5.11851	7.06357	7.31166	6.8228	7.05141	2
PR	g27867.t1	9.2812	9.51196	8.78907	8.98955	8.08056	7.52653	8.09606	7.79105	3
PR	g27886.t1	8.96271	9.41841	7.60987	8.3349	7.57458	8.18542	7.96358	8.62915	8
PR	g27925.t1	6.39822	6.32429	6.05523	6.60399	7.33661	8.34984	6.9827	8.38175	5
PR	g27929.t1	6.19676	6.1701	6.67652	6.6465	8.29909	8.69239	9.22947	8.68316	7
PR	g27950.t1	6.21887	5.28211	5.34946	5.42507	10.3158	7.58898	10.4919	8.08065	6
PR	g27977.t1	8.03527	7.89107	8.06335	8.5191	5.8844	5.9453	5.75357	5.79916	2
PR	g28013.t1	8.17128	8.80748	7.66324	7.8495	6.0309	6.18737	5.64373	6.27694	3
PR	g28023.t1	8.05158	9.10257	7.86933	8.85019	6.40345	7.78513	7.13923	7.98153	5
PR	g28062.t1	8.08784	7.69402	7.80598	7.74549	8.29542	8.73322	8.03888	8.57722	6
PR	g28063.t1	6.0191	6.195	6.10685	6.09474	7.60756	7.75692	7.87534	7.63995	7
PR	g28092.t1	7.84603	7.86815	7.87495	8.09732	6.08474	6.22797	5.93493	6.33234	2
PR	g28102.t1	9.65056	10.0633	9.36449	9.46584	6.90767	7.13954	6.5906	6.94067	3
PR	g28131.t1	11.7612	12.1824	11.366	12.1504	10.198	10.7513	9.12425	10.8201	2
PR	g28180.t1	8.16124	9.08715	8.19409	8.59608	7.3505	7.89335	8.12969	7.7492	3
PR	g28201.t1	6.00104	6.00714	6.1789	5.90136	7.57151	7.53128	7.46571	7.69597	7
PR	g28214.t1	7.42991	6.49543	7.95128	6.72132	8.93453	7.8706	8.81228	8.12719	10
PR	g28218.t1	10.9415	10.1399	10.0358	10.7207	11.3533	11.1971	10.7893	10.7763	2
PR	g28232.t1	6.24422	6.19038	6.40373	6.2205	7.11673	7.33896	7.00394	7.22946	7
PR	g28236.t1	8.76397	10.0971	9.81322	9.32127	7.34427	7.97103	7.39173	7.85898	7
PR	g28243.t1	7.46639	8.09391	7.25334	8.83432	6.05126	5.87921	6.14679	6.0024	5
PR	g28353.t1	5.91123	8.00688	5.90947	6.21842	5.92763	6.02511	5.62593	5.85183	8
PR	g28361.t1	7.06862	7.25457	7.51108	6.95498	8.59476	8.84784	8.75023	8.74608	7
PR	g28390.t1	10.4484	10.4947	10.2296	11.1626	7.73037	8.01891	7.71881	8.05946	2
PR	g28417.t1	8.90712	9.55693	7.42802	8.1669	8.10751	8.15517	7.16924	8.5733	8
PR	g28420.t1	7.78767	9.27869	9.13109	8.49782	9.03265	10.8547	9.58715	9.92327	7
PR	g28421.t1	9.82017	11.1044	11.4448	9.76485	7.08353	10.0194	8.86069	8.6947	9
PR	g28431.t1	9.16674	10.2078	10.3966	9.12503	7.6146	8.27494	7.96972	7.67345	7
PR	g28439.t1	8.6448	9.18971	8.74748	8.6971	6.99188	7.31306	6.4804	7.10502	3
PR	g28440.t1	9.69122	10.3331	9.69221	9.90619	8.60686	9.05491	8.05989	8.9226	3
PR	g28472.t1	6.6199	6.70453	6.71842	7.02632	5.11851	5.11851	5.11851	5.2229	2
PR	g28474.t1	10.0788	9.56265	9.8913	9.63224	8.67576	8.32988	8.47006	7.85343	6
PR	g28484.t1	5.66938	5.82146	5.8056	5.78846	8.67849	9.10865	9.03158	8.86743	7
PR	g28508.t1	7.90655	8.40522	8.10672	7.94347	5.5201	5.54146	5.50342	5.63912	3
PR	g28511.t1	5.35181	5.41161	5.11851	5.31688	6.75786	6.74397	6.77306	6.79249	3
PR	g28542.t1	9.99227	10.7288	9.49003	9.75164	8.98915	9.45369	9.47511	9.22595	3
PR	g28545.t1	10.0965	11.7335	9.78865	10.607	8.62176	9.7998	9.13449	9.58207	8
PR	g28556.t1	8.69771	9.88268	8.69529	8.51394	7.71914	7.43641	7.59354	7.7102	4
PR	g28605.t1	9.3595	8.64283	8.34204	9.52974	10.457	9.97615	9.59125	10.1399	5
PR	g28614.t1	7.04293	7.28367	7.55431	7.34795	5.35246	5.19449	5.38697	5.26991	7
PR	g28631.t1	5.56386	5.61036	5.8056	5.59609	7.55981	7.22989	6.90736	7.09391	7
PR	g28670.t1	6.70608	6.62214	6.32784	6.95015	7.22351	8.78004	7.49719	7.92244	5
PR	g28690.t1	8.29136	8.30613	8.00845	8.49629	9.47257	10.1012	9.8055	9.91986	2
PR	g28741.t1	7.8259	8.92766	6.87247	7.87778	6.07056	6.85076	6.6493	7.00242	8
PR	g28759.t1	7.00402	6.8096	7.82355	7.18213	5.49921	5.51422	5.51768	5.83431	10
PR	g28789.t1	6.67207	6.8773	6.32784	7.0746	10.685	10.668	10.5539	10.1195	5
PR	g28834.t1	7.33508	8.19607	7.25334	7.16133	7.04212	7.03113	7.10854	6.71639	4
PR	g28852.t1	8.64181	9.45786	7.59619	7.4245	7.65026	7.45371	7.49092	7.6585	4
PR	g28861.t1	7.82085	7.91977	7.99823	7.84796	7.1449	6.95243	7.02531	6.96338	7
PR	g28925.t1	5.43651	5.42314	5.11851	6.18554	6.81023	6.91603	6.27818	6.92481	1
PR	g28949.t1	10.305	6.7233	10.8313	9.71286	11.0126	8.01496	12.0421	9.98555	10
PR	g28956.t1	5.22442	5.23262	5.11851	5.11851	7.24083	6.9019	7.60882	6.72614	6
PR	g29098.t1	11.7069	9.31151	11.4397	10.0413	12.3558	10.4786	12.2659	10.7993	10
PR	g29111.t1	7.34756	7.43891	7.34772	7.54576	8.74292	8.92724	8.86835	8.93267	2
PR	g29135.t1	8.23489	7.49039	8.18065	8.26221	8.99011	8.53798	8.38365	8.40274	2
PR	g29165.t1	10.4903	10.6841	10.8277	10.8506	5.62231	5.73285	5.45183	5.55732	7
PR	g29171.t1	7.34317	7.28413	7.31418	7.65884	8.32107	8.72973	8.01636	8.65036	2
PR	g29174.t1	7.37004	7.83368	7.65668	7.39555	9.63469	9.82087	10.2187	9.77771	7
PR	g29201.t1	7.55525	6.63488	9.63821	7.03962	7.90764	8.75404	8.27253	8.06816	10
PR	g29274.t1	9.10237	9.25768	8.71701	9.00274	8.02965	8.13034	7.97797	8.11354	3
PR	g29302.t1	7.13377	7.32831	6.78506	6.85676	5.63894	5.72877	5.73569	5.53761	3
PR	g29315.t1	8.55451	9.10585	8.11618	7.76687	8.52736	7.85733	8.10939	8.06814	4
PR	g29325.t1	9.08121	9.52944	8.18514	7.99177	8.04407	7.65407	7.68615	7.8696	4
PR	g29334.t1	8.85131	8.91583	8.40098	8.35529	7.01048	6.78123	6.93276	6.98959	3
PR	g29376.t1	5.19623	5.11851	5.11851	5.11851	8.36185	7.58653	7.74269	7.46875	6
PR	g29377.t1	5.30693	5.49899	5.11851	5.41314	8.21705	7.74523	7.9366	7.53351	3
PR	g29440.t1	7.81924	7.7834	7.31418	8.04491	8.68795	8.91109	8.79067	8.94128	5
PR	g29478.t1	9.69661	9.57353	9.57367	8.72113	8.95499	8.51968	9.46715	8.72947	6
PR	g29479.t1	9.71026	9.19297	9.28602	9.55429	10.3826	10.4905	10.0944	10.1271	2
PR	g29490.t1	9.02025	8.23288	8.61488	8.24921	9.83386	9.31972	9.45536	9.10612	6
PR	g29509.t1	5.79989	5.6681	5.76697	5.72022	12.6157	11.3629	12.0117	11.2148	6
PR	g29547.t1	8.25706	8.70439	7.79414	7.34575	5.68129	5.63524	5.80058	5.76035	4
PR	g29548.t1	8.36713	8.77145	7.89166	7.44647	5.62192	5.52769	5.4912	5.32609	4
PR	g29549.t1	8.63329	9.05217	8.12557	7.77152	7.27177	7.18733	7.18799	7.37243	4
PR	g29558.t1	10.1839	10.1582	8.62806	9.32689	8.78655	8.42486	8.2968	8.57536	3
PR	g29563.t1	6.18155	7.19578	6.58779	6.30367	5.86147	5.62136	5.87996	5.48442	4
PR	g29570.t1	5.11851	5.11851	5.11851	5.20044	7.36078	7.24912	6.59971	6.85805	2
PR	g29576.t1	9.11969	9.41115	8.29719	9.85541	7.86614	8.28672	7.77065	8.27464	5
PR	g29593.t1	12.3082	13.0927	14.3062	13.1553	11.1272	11.0894	9.99401	11.45	7
PR	g29594.t1	7.53446	7.72961	7.4202	7.11406	5.96083	5.92932	6.08674	5.98897	3
PR	g29659.t1	6.07438	5.80502	7.26221	5.58445	7.55044	7.36481	7.83547	7.22071	10
PR	g29661.t1	7.58888	7.9425	7.66324	7.11072	7.06624	6.43143	6.45036	6.74137	4
PR	g29721.t1	6.5095	9.52903	7.35597	6.14383	6.81016	7.19725	7.58364	6.49197	9
PR	g29722.t1	7.84886	9.16357	8.46494	7.6627	6.66734	6.9383	6.82894	6.9087	4
PR	g29737.t1	6.68102	6.60445	7.1025	7.06079	7.81448	7.8209	8.28388	8.42841	7
PR	g29762.t1	9.19031	10.4732	8.4352	9.95916	6.98878	8.88596	8.14354	8.81266	8
PR	g29790.t1	5.64343	5.5401	6.13153	5.5247	10.0608	10.7617	10.088	9.9918	10
PR	g29817.t1	7.75289	7.078	7.63682	6.94531	8.52773	8.18384	8.87662	7.97454	10
PR	g29819.t1	6.54607	6.77448	7.35597	6.49761	8.06535	8.49223	8.78909	8.36633	7
PR	g29832.t1	7.92311	8.22585	8.58816	7.90739	6.10357	6.25043	6.35112	6.31159	7
PR	g29894.t1	8.32691	7.92065	8.98057	7.79944	9.70477	9.67969	10.3107	9.01234	10
PR	g29933.t1	6.56373	7.30121	7.48147	5.79044	7.95682	8.91621	8.00627	7.49947	9
PR	g29938.t1	6.47296	6.43839	6.26685	6.88858	9.54118	9.88517	9.81226	9.83896	5
PR	g29997.t1	8.43715	8.70739	8.37378	8.8287	10.98	10.9327	11.4009	10.9213	2
PR	g30004.t1	5.50212	5.11851	5.68126	5.11851	7.25638	7.18125	7.22013	7.06544	10
PR	g30101.t1	8.77397	9.73061	9.0009	8.33984	8.58502	8.56108	8.78448	8.54719	4
PR	g30161.t1	8.87312	9.82551	9.69687	7.97707	9.5342	8.2401	9.71753	8.49128	9
PR	g30198.t1	7.29107	8.46808	8.52964	7.77057	7.81995	7.44612	8.14968	7.43531	7
PR	g30225.t1	9.15175	9.91475	8.35004	8.97645	9.02889	8.46853	8.45268	8.88049	3
PR	g30237.t1	7.94863	8.09137	8.38939	7.43143	5.22865	5.11851	5.11851	5.26586	7
PR	g30270.t1	10.3852	11.6014	10.186	9.66511	9.24124	9.30522	9.80909	9.51065	4
PR	g30310.t1	9.60652	9.67443	9.72914	9.97663	7.17527	7.15207	7.06984	7.34515	2
PR	g30356.t1	9.48628	9.10553	9.52897	8.78013	7.6936	7.36983	7.86637	7.53931	6
PR	g30459.t1	8.69214	8.37162	8.57801	8.30475	6.78169	6.504	6.60313	6.59876	6
PR	g30504.t1	9.18335	9.36859	9.43704	9.37029	7.1772	7.22036	7.29922	7.05372	7
PR	g30552.t1	5.11851	5.11851	5.11851	5.20044	7.60459	7.88191	7.69718	7.68527	2
PR	g30554.t1	7.41722	7.78085	7.13217	7.51424	6.60651	6.4474	6.56931	6.23673	3
PR	g30564.t1	7.62984	7.64083	7.27976	7.95665	8.60534	8.66567	8.72205	8.63865	5
PR	g30729.t1	8.10251	7.81221	7.68273	8.31368	5.55135	5.47591	5.11851	5.2229	2
PR	g30771.t1	5.2712	5.19929	5.11851	5.11851	7.13904	8.34356	9.50588	7.69453	6
PR	g30801.t1	7.27203	7.24043	7.04099	7.21123	5.19647	5.36857	5.23042	5.26991	2
PR	g30810.t1	6.0187	7.55513	5.84202	5.67821	5.22865	5.35717	5.41075	5.30736	8
PR	g30818.t1	7.24656	8.32064	7.11246	7.33678	6.94966	6.68626	6.64925	6.80657	4
PR	g30843.t1	10.8277	9.95587	10.221	9.41235	9.88337	8.78261	8.32681	9.03571	6
PR	g30845.t1	8.39662	8.70044	7.46642	8.08462	7.89848	7.60897	7.35871	7.83365	3
PR	g31009.t1	6.68092	8.31976	6.08143	5.8664	6.07145	5.5729	5.59817	5.43779	8
PR	g31049.t1	8.35544	9.18552	9.35861	7.91651	8.56489	8.01503	8.77365	7.87637	9
PR	g31140.t1	7.61224	6.91622	6.5723	6.82683	8.41591	8.14254	7.86458	7.97818	6
PR	g31151.t1	10.2966	10.8378	10.4184	9.86755	9.72712	9.56144	9.42355	9.30201	3
PR	g31154.t1	10.2498	8.95034	8.85487	11.5074	10.6087	10.0755	10.1233	10.6301	1
PR	g31158.t1	9.23091	9.48371	9.5114	9.14645	7.8457	8.0555	8.01265	7.88534	7
PR	g31171.t1	12.4463	12.9629	12.8664	12.0124	10.8764	11.5328	10.6511	11.1935	7
PR	g31197.t1	7.54699	7.70354	7.56842	7.60019	6.70163	6.40098	6.56208	6.7082	2
PR	g31226.t1	8.59615	7.52737	7.01981	8.88127	6.34981	5.81002	5.74959	6.58494	1
PR	g31227.t1	8.28547	7.55796	7.60305	8.06769	10.158	9.21215	9.6996	9.21083	2
PR	g31229.t1	8.05685	6.74679	7.41234	7.53493	8.96716	8.18943	8.69554	8.16247	10
PR	g31260.t1	5.11851	5.23549	5.44478	5.11851	7.78311	8.29916	8.93156	7.10199	7
PR	g31262.t1	13.5311	14.367	13.8096	13.1447	9.2167	10.66	10.0533	9.51365	3
PR	g31316.t1	9.92456	10.021	9.92351	10.2589	13.6229	13.6984	13.9434	13.2879	2
PR	g31333.t1	12.7992	12.9508	12.8947	13.1769	10.9912	10.9668	10.842	10.5811	2
PR	g31354.t1	6.6506	6.38086	6.1789	6.58446	7.84325	7.73708	7.76009	7.87818	2
PR	g31361.t1	8.7716	8.26578	8.71701	9.07539	9.44506	9.36165	9.75849	9.77656	2
PR	g31370.t1	5.81365	5.8827	6.38529	6.07047	8.28818	8.30324	8.24827	8.04726	7
PR	g31394.t1	8.32088	8.10366	8.3777	7.98184	5.74257	5.41786	5.42084	5.55178	6
PR	g31449.t1	6.5485	6.77397	5.63276	6.80671	8.52764	8.66478	8.01179	8.84149	5
PR	g31477.t1	6.90712	6.96285	8.07311	6.94888	5.52922	5.11851	5.11851	5.20463	10
PR	g31518.t1	6.06969	6.25379	6.54063	7.14887	6.24879	9.3764	7.71167	9.40897	2
PR	g31535.t1	10.2477	10.9197	9.44631	10.1504	9.23765	9.23972	8.54059	9.05949	3
PR	g31567.t1	5.40616	5.27625	5.11851	5.41184	6.72928	6.69786	6.71445	7.12154	2
PR	g31571.t1	5.65656	5.54893	7.04099	5.79591	8.89467	9.16375	8.68057	9.15116	10
PR	g31617.t1	8.05662	7.62785	8.05353	8.05917	8.58236	8.97293	8.74022	8.8469	2
PR	g31621.t1	6.83568	6.76571	7.08233	6.67998	8.50323	8.02639	8.60754	8.20941	7
PR	g31665.t1	8.27925	8.98005	7.97756	8.84751	6.80438	7.43294	6.97648	7.19681	5
PR	g31667.t1	7.94235	7.94465	8.16253	8.19652	6.4236	6.67559	6.7669	6.72307	2
PR	g31669.t1	7.24027	7.1448	7.48147	7.5554	7.77292	8.11529	8.01292	8.20311	2
PR	g31704.t1	9.63733	9.93205	9.2355	9.7727	8.52387	8.78805	8.01406	8.13273	3
PR	g31718.t1	8.4613	8.86069	8.08761	9.24615	10.387	10.5569	9.62267	10.2042	5
PR	g31736.t1	6.65979	6.49182	6.26685	6.69375	7.9997	8.0283	8.07338	7.81501	2
PR	g31779.t1	6.61957	9.21268	6.86037	7.01849	6.4727	7.72163	7.00888	6.57993	8
PR	g31790.t1	5.83609	6.21873	5.44478	6.48049	5.9434	7.51599	5.56368	6.59395	5
PR	g506.t1	9.15316	9.18993	9.86942	8.86509	8.63553	8.12714	7.36895	7.90306	7
PR	g1128.t1	8.05088	7.65043	8.89891	8.36397	7.90659	6.71057	6.2248	7.56678	10
PR	g1338.t1	13.1891	13.2529	13.0065	13.472	11.4408	12.2181	11.6483	11.8442	2
PR	g1346.t1	8.67133	7.97094	7.19883	8.13291	8.73593	9.01867	8.99562	9.32477	5
PR	g1759.t1	9.59841	10.4012	10.1434	9.81179	9.47566	9.83581	8.92608	9.57206	7
PR	g1947.t1	10.5513	12.2541	10.8376	11.143	11.6543	11.7601	12.4691	11.3214	3
PR	g2192.t1	10.5377	11.0908	11.0571	11.2391	10.2188	10.2448	9.3508	10.155	7
PR	g2395.t1	5.22442	5.38488	5.57895	5.24856	9.26097	9.38608	9.03111	9.27795	7
PR	g2850.t1	7.76957	8.1383	6.10685	8.0431	8.17096	8.57706	8.32996	8.39215	8
PR	g3428.t1	6.44508	6.10365	7.85234	8.30234	5.65381	5.59137	5.66614	6.0756	1
PR	g3464.t1	10.9411	10.8472	10.8355	11.0246	10.6294	10.1414	9.54574	10.3702	2
PR	g4069.t1	11.0667	10.812	10.7655	10.5208	9.7304	9.88773	9.61733	9.79801	6
PR	g4210.t1	9.13321	7.26411	9.3974	7.68333	9.35663	7.3383	10.7416	7.42732	10
PR	g5722.t1	9.08447	9.0315	9.36057	8.27163	7.8997	8.40904	7.93607	8.95229	6
PR	g5961.t1	8.17656	7.92324	8.05353	7.09821	8.9609	7.6015	9.56455	7.73597	6
PR	g6247.t1	10.0156	8.60977	10.7948	8.33356	9.74781	8.75391	9.01386	9.13386	10
PR	g6420.t1	11.9658	11.7021	11.2354	12.2842	12.4814	12.6666	12.4243	12.2865	2
PR	g6560.t1	6.67425	8.34376	6.99825	7.58046	8.44494	9.47492	8.60828	9.37466	8
PR	g8906.t1	10.4193	10.2613	10.9796	10.452	9.63543	9.27246	9.1564	9.42177	7
PR	g9564.t1	9.75354	9.67882	10.5069	8.89258	9.32687	8.61603	9.22248	8.77481	10
PR	g9567.t1	10.1951	10.8861	11.1215	9.19829	9.67058	10.0617	9.08035	8.14263	9
PR	g10458.t1	10.6309	10.5134	11.5597	9.50693	10.3403	9.97866	9.82637	9.02311	10
PR	g10501.t1	7.90106	8.30182	8.67323	8.21872	8.03635	7.75472	7.15181	7.83294	7
PR	g11007.t1	8.16053	8.415	8.6764	8.43677	7.70902	7.29552	6.96861	7.84566	7
PR	g11094.t1	8.41448	9.33444	10.0746	7.57168	7.53877	8.79959	7.44329	7.3406	9
PR	g11536.t1	8.78102	9.09407	9.11487	8.65459	8.0806	7.7849	6.94801	7.60965	7
PR	g11869.t1	9.21117	10.2614	9.23978	9.88608	10.5181	11.2879	11.4623	10.6348	3
PR	g12026.t1	10.0762	8.53726	9.50076	9.3113	10.4568	8.7145	11.4552	8.94357	10
PR	g12370.t1	5.50657	5.41359	6.15553	5.33121	7.3355	7.34949	9.44558	7.14639	10
PR	g13317.t1	7.75865	7.68745	8.27633	7.54949	6.96785	7.04269	6.80171	6.9912	7
PR	g13434.t1	8.21025	9.2202	9.36253	10.9608	6.62066	9.95035	10.7838	11.6176	5
PR	g13520.t1	8.69276	8.15156	9.30655	8.74818	8.38143	7.35792	7.01343	7.58646	10
PR	g13858.t1	8.74129	8.93006	9.26098	8.79567	8.12504	8.09387	7.60314	7.98226	7
PR	g14182.t1	10.0474	9.42052	9.89672	9.5001	9.02743	9.65012	8.16289	9.41302	6
PR	g14336.t1	10.9443	10.3415	10.5462	10.5974	11.6202	11.1288	11.6545	11.1216	6
PR	g14636.t1	9.38777	8.98406	9.12184	9.30803	10.4461	9.24034	10.8015	9.5995	2
PR	g14726.t1	10.3678	9.82316	10.0517	10.0249	9.91323	9.19806	8.26672	9.23056	6
PR	g15347.t1	7.81975	7.99621	8.46494	8.2935	7.19736	7.39656	6.50709	7.20078	7
PR	g16135.t1	8.11767	7.32464	8.792	6.47599	7.08086	7.03943	6.61829	6.82487	10
PR	g16581.t1	9.5379	9.44334	9.56177	9.77049	10.9649	10.3131	10.838	10.2879	2
PR	g17993.t1	8.6289	8.39012	9.12416	8.25784	9.56821	8.90051	10.3988	9.07157	10
PR	g18221.t1	6.07307	5.97074	5.63276	5.67074	7.50575	6.79408	8.2313	7.06933	3
PR	g19164.t1	10.0232	9.16262	10.807	9.10192	11.8134	9.84533	12.2612	10.3808	10
PR	g19582.t1	8.2659	8.28846	9.14713	8.71857	7.0158	7.26388	7.12903	7.73308	7
PR	g20206.t1	13.5239	14.0155	14.1094	13.9052	13.5495	14.5309	12.7731	14.0694	7
PR	g20452.t1	10.4794	10.8499	10.1827	10.636	11.3873	11.5584	11.4445	11.3292	3
PR	g20693.t1	8.17639	7.71114	9.35072	7.88035	7.63211	6.81979	6.7456	7.03679	10
PR	g20962.t1	9.25895	8.88163	9.27147	9.36933	7.66963	8.02828	7.87159	7.768	2
PR	g21189.t1	8.60681	8.73695	9.50609	8.32645	8.33273	7.79744	8.06937	7.511	7
PR	g21465.t1	8.02543	8.08016	7.58238	8.00731	9.05928	8.78952	9.08149	8.97206	3
PR	g22007.t1	12.0293	11.6675	12.1564	11.8016	11.4143	10.9253	10.7619	10.9301	6
PR	g22154.t1	10.7378	11.3913	11.2764	11.0093	9.75758	10.5899	9.91978	9.90278	7
PR	g22965.t1	9.37995	7.49453	9.94851	8.09145	9.72707	8.14862	11.1315	8.22923	10
PR	g22981.t1	10.0937	10.4926	11.0805	10.537	10.646	10.4159	9.84023	10.2872	7
PR	g22982.t1	9.26966	9.93601	10.3676	9.8722	9.21498	9.16453	8.90237	9.16998	7
PR	g23203.t1	8.23	8.34185	7.81772	8.56024	8.98799	9.2975	9.23217	9.35138	5
PR	g24255.t1	9.61489	10.6948	9.6203	10.1135	10.8447	12.3761	11.2925	10.7212	3
PR	g24842.t1	7.70437	7.50215	7.70194	7.33445	9.2275	8.49445	9.80182	8.3122	6
PR	g25730.t1	10.4727	10.9281	10.4918	10.4547	9.87005	10.4105	9.12419	9.54317	3
PR	g25894.t1	9.78967	9.83186	9.7592	10.37	10.3898	10.6161	10.9131	10.5117	2
PR	g26367.t1	9.4226	11.4426	9.07947	10.8999	9.64925	11.7711	10.3672	10.727	8
PR	g26571.t1	10.2862	11.1913	11.1128	11.0589	10.3038	11.2873	12.2227	10.7805	7
PR	g27639.t1	9.28867	8.07592	9.63821	8.91327	10.2242	8.94325	11.3174	9.28237	10
PR	g28037.t1	7.41112	7.31464	8.27633	6.9741	6.73157	6.41981	6.52893	6.49723	10
PR	g28149.t1	10.7089	10.5536	9.32075	10.9632	11.8081	11.3661	11.5307	11.2023	5
PR	g28184.t1	8.80585	7.56229	8.88256	8.3682	9.25538	7.50809	10.2872	7.84828	10
PR	g28768.t1	8.49816	8.64102	8.25941	8.42428	9.29127	9.26532	9.49807	9.12405	3
PR	g28784.t1	9.10885	8.85255	8.52964	8.41019	9.85188	9.66457	9.80474	9.54288	6
PR	g28921.t1	9.03344	8.41571	9.52197	7.56329	8.75086	7.94964	7.91448	7.66316	10
PR	g29062.t1	6.33452	5.84347	9.48103	5.52668	5.11851	5.11851	5.11851	5.2229	9
PR	g29913.t1	9.50725	8.62579	8.69216	8.7752	10.1401	9.41662	10.1267	9.76058	6
PR	g29925.t1	9.6038	9.9156	9.92881	9.75724	9.01468	9.31923	8.52276	9.30011	7
PR	g30108.t1	10.7999	10.4407	10.923	10.609	9.89597	9.85314	9.33094	9.92139	6
PR	g30179.t1	11.9997	11.2277	11.4727	11.8821	11.0201	10.2011	8.64565	9.96128	2
PR	g31136.t1	11.4615	12.6322	12.0906	11.4944	9.9677	11.7617	10.8021	10.484	7
PR	g31218.t1	11.4429	9.04157	10.0259	10.279	11.6159	9.07549	11.6037	9.92019	10
PR	g31466.t1	7.90706	6.8435	8.56778	7.04293	8.67418	7.77041	9.83067	7.76752	10
PR	g31498.t1	7.62637	8.61705	9.85279	6.91639	7.54586	7.56879	6.54847	7.42139	9
PR	g31772.t1	10.5242	10.9189	10.9309	10.3576	9.78051	10.1988	9.645	10.1134	7
PR	g308.t1	6.91494	7.22501	6.47439	8.07673	5.89826	6.56586	5.64602	6.47819	5
PR	g350.t1	6.56197	7.03782	6.55658	6.11512	7.31554	7.45071	7.11755	7.40743	4
PR	g542.t1	6.4456	6.43815	6.43966	6.70567	5.11851	5.19449	5.11851	5.11851	2
PR	g752.t1	7.06254	6.92892	7.21725	7.3944	6.23191	6.41181	6.48452	6.22212	2
PR	g763.t1	9.27552	7.86188	9.17422	9.94668	8.0744	7.65771	7.611	7.77782	1
PR	g966.t1	7.99782	8.24861	8.76248	8.38953	6.90659	7.40338	8.02987	7.15455	7
PR	g1047.t1	7.86207	6.72583	7.33942	8.26608	6.71955	6.20475	7.09516	6.95017	1
PR	g1262.t1	7.36208	8.0138	7.7146	8.12048	8.6787	9.03624	8.8736	9.45503	2
PR	g1299.t1	11.6501	11.5444	11.2375	11.9232	10.7171	10.4661	10.4075	10.3531	2
PR	g1394.t1	9.21517	8.85911	9.16074	9.3596	8.06463	8.14873	8.44686	8.11487	2
PR	g1444.t1	11.2241	10.0834	10.695	11.2967	10.8069	10.1524	10.4721	10.0834	2
PR	g1545.t1	8.18334	8.84744	8.58816	7.82077	9.0103	9.84967	9.35674	8.87179	4
PR	g1602.t1	7.91726	7.91809	10.9738	8.35751	7.15163	8.18868	8.528	6.75222	10
PR	g1621.t1	11.1979	12.2752	11.0805	11.8163	10.9998	11.2672	10.7003	10.7742	3
PR	g1798.t1	5.88916	5.49397	5.11851	8.25483	5.74791	6.09077	5.46683	6.39163	1
PR	g2006.t1	6.08085	5.48943	5.11851	7.4794	6.21599	5.67808	5.76905	5.89391	1
PR	g2027.t1	8.45942	7.65105	7.758	8.93213	7.14307	7.27929	7.17626	7.62875	1
PR	g2087.t1	6.34434	6.57507	6.13153	6.4944	7.94372	7.51796	7.89724	7.73966	3
PR	g2131.t1	7.53303	7.02874	8.23364	7.52355	7.85388	7.76525	8.55931	8.59623	10
PR	g2176.t1	5.80579	5.85787	5.57895	5.54779	7.02888	7.19195	7.19276	7.46579	3
PR	g2241.t1	8.35424	7.87516	7.46642	8.70692	7.82987	7.64491	7.5286	7.368	5
PR	g2384.t1	9.41426	8.95769	7.80598	10.8494	8.01057	8.55851	7.59503	9.30231	1
PR	g2446.t1	7.62799	7.62894	7.08233	8.90486	7.38201	7.45574	7.0908	7.65423	1
PR	g2450.t1	10.5145	10.461	10.3549	10.7545	9.47534	9.4366	8.90849	9.24354	2
PR	g2454.t1	8.99946	9.3299	8.72009	9.43764	8.1993	8.77411	8.014	8.37606	2
PR	g2555.t1	7.23869	6.0109	6.3665	7.22431	6.92055	5.88135	5.98646	5.63268	1
PR	g2710.t1	9.56795	9.68958	9.28395	9.92172	8.61259	9.17613	8.53808	8.84056	2
PR	g2730.t1	7.20243	6.93506	6.88446	7.27593	5.65402	5.56514	5.50165	5.36787	2
PR	g2812.t1	6.65604	6.34703	5.94093	7.76328	5.99695	5.80471	5.66266	6.22421	1
PR	g2918.t1	8.78258	9.52054	7.74574	7.98303	9.14309	8.9955	8.43782	9.22994	4
PR	g2934.t1	7.63451	7.3873	6.88446	6.93209	8.28481	8.2353	7.84498	8.2078	3
PR	g3171.t1	10.567	11.1847	11.1399	12.1296	9.07665	10.7159	10.9515	10.8654	2
PR	g3251.t1	8.93187	8.42483	8.23364	9.21207	8.66303	8.25818	7.76836	8.09682	5
PR	g3319.t1	8.06271	7.44741	7.60987	7.15985	8.59744	8.14692	7.86133	8.47074	6
PR	g3320.t1	6.14848	5.82347	6.30793	5.93047	7.11847	6.84263	6.86496	7.10602	10
PR	g3378.t1	8.42412	8.01825	8.14879	8.28791	7.47239	7.25339	7.01067	7.29721	2
PR	g3582.t1	7.90584	7.83995	7.52565	8.43174	6.7347	6.97915	6.69847	6.88898	5
PR	g3587.t1	7.12089	6.89671	6.93125	7.27932	5.81647	5.79351	5.72387	5.63839	2
PR	g3679.t1	7.34788	7.1646	6.58779	8.579	7.01483	6.97966	7.02636	7.58644	1
PR	g3921.t1	7.06952	6.18797	6.26685	7.60041	5.19716	5.22612	5.19773	5.27852	1
PR	g4045.t1	8.26806	7.42595	8.3259	8.23054	8.00317	6.90786	7.69564	6.9543	10
PR	g4052.t1	6.04053	5.73809	5.63276	5.79289	7.3289	7.09331	7.03551	7.45017	2
PR	g4276.t1	7.5305	7.43065	7.66977	7.11713	7.95987	7.6377	7.91812	8.12929	6
PR	g4303.t1	10.4814	9.96289	9.39357	11.1405	9.64978	9.65019	8.0412	9.2897	5
PR	g4463.t1	7.51661	7.22264	7.06183	7.35977	6.12021	6.63346	6.50834	5.99665	2
PR	g4522.t1	6.93269	6.82392	6.84814	6.6032	8.38661	7.55495	7.86322	7.82736	6
PR	g4769.t1	7.45115	7.4728	7.03044	7.73329	6.42197	6.40334	6.20409	6.58223	5
PR	g4873.t1	9.19659	8.47125	7.86369	9.18417	8.26315	8.07455	7.64664	7.80185	5
PR	g4878.t1	10.5792	10.6412	9.87355	10.5319	9.74073	10.0263	9.26165	9.35644	3
PR	g4918.t1	8.01635	7.14432	7.83514	9.50524	7.68913	7.65437	7.33169	8.30805	1
PR	g4993.t1	9.78779	11.4339	10.7341	10.1915	11.0695	11.4455	11.2406	11.423	4
PR	g5027.t1	8.11587	6.46821	6.78506	7.93193	6.23763	6.01494	5.92745	6.11177	1
PR	g5087.t1	9.44348	7.77255	7.46642	10.3044	8.63763	7.71825	7.90708	8.81106	1
PR	g5094.t1	9.90886	9.20228	9.50431	9.87786	9.44168	8.62635	8.92162	8.76413	2
PR	g5141.t1	7.74155	7.24763	7.27976	7.89181	6.41303	6.63482	6.25816	6.53112	2
PR	g5161.t1	5.39521	5.11851	5.11851	5.36409	7.55203	7.57673	7.81099	7.61572	2
PR	g5191.t1	9.91402	8.84477	9.24404	9.85241	9.03636	8.76493	8.3872	8.76297	2
PR	g5348.t1	8.71355	8.33785	8.24659	9.8258	8.06939	8.31691	7.88981	8.63288	1
PR	g5357.t1	7.45521	6.86111	7.26221	8.36266	7.2824	6.93267	6.70679	7.30268	1
PR	g5464.t1	7.93329	11.1043	7.03044	9.0987	7.6915	11.8201	8.1057	10.6732	8
PR	g5547.t1	5.82217	5.11851	5.57895	7.54847	5.22865	5.11851	5.11851	5.26586	1
PR	g5570.t1	7.41174	7.53087	7.00907	7.32512	8.36813	8.49038	8.03362	8.37513	3
PR	g5639.t1	7.35587	7.44851	7.24441	7.76533	6.33007	6.89789	5.73764	6.48661	2
PR	g5665.t1	9.82706	9.56921	9.44631	10.5	9.35502	9.35803	8.7438	9.23027	5
PR	g5676.t1	9.10826	8.15862	9.10317	8.91267	9.0203	7.97656	9.19076	7.90845	10
PR	g5718.t1	9.21936	9.21533	9.91018	9.15392	9.5946	9.63752	9.96058	10.3102	7
PR	g5769.t1	7.16915	7.11787	6.49134	7.50564	6.82464	6.64145	6.27553	6.3212	5
PR	g5770.t1	7.81007	7.90214	6.99825	9.02268	7.41926	7.79985	7.20914	7.80152	1
PR	g5922.t1	7.65126	7.49847	8.05353	7.1117	8.0386	7.83221	8.12254	8.06004	10
PR	g5953.t1	8.23472	8.24266	7.49636	9.26499	7.4884	7.975	7.63363	8.09494	5
PR	g5998.t1	8.22553	8.3276	8.80074	8.5204	7.84217	7.9058	8.7904	7.44978	7
PR	g6129.t1	6.87869	6.89757	7.19883	6.12129	7.66102	7.51689	7.4508	7.37474	9
PR	g6169.t1	9.59104	10.3926	9.02096	9.3358	10.2416	11.4764	9.26776	10.5831	3
PR	g6186.t1	6.7568	6.54346	5.94093	7.32472	5.46333	5.67915	5.38829	5.43247	1
PR	g6249.t1	5.89879	5.7866	5.34946	5.79232	8.01804	7.14633	7.47756	7.50939	5
PR	g6300.t1	7.59937	7.54329	7.81772	8.2945	7.16998	7.08769	7.50548	7.10836	2
PR	g6326.t1	10.2433	10.7161	10.8537	9.94397	10.6417	11.1379	10.919	11.1377	7
PR	g6686.t1	6.39742	5.78272	5.51768	7.66477	6.17877	6.00342	5.7801	6.37506	1
PR	g6853.t1	11.8391	9.8349	11.1221	11.3191	10.754	9.29794	10.5907	9.79016	10
PR	g7000.t1	8.4652	7.99405	7.74574	8.68019	7.31032	7.4003	6.52478	7.52631	5
PR	g7111.t1	7.85849	7.73924	8.04859	7.89165	7.28628	7.0409	7.18395	6.88543	7
PR	g7259.t1	6.36186	7.13234	6.42185	7.76847	6.28134	7.81036	8.00208	9.46076	5
PR	g7317.t1	9.51605	9.6031	9.26728	10.4689	8.91849	8.98088	9.04676	9.40807	5
PR	g7465.t1	7.62265	8.14812	8.28053	7.01193	7.61156	8.26118	7.95559	8.10379	9
PR	g7509.t1	12.986	12.9339	13.1333	13.2414	11.949	12.7006	12.5487	12.132	2
PR	g7528.t1	6.97614	6.992	6.79795	6.42709	8.11975	7.59044	7.46874	7.70536	6
PR	g7551.t1	8.72296	7.9729	7.00907	8.56412	7.84221	7.97608	6.46444	7.45104	5
PR	g7726.t1	7.4785	7.51553	7.29709	7.15447	8.07844	8.18618	7.86433	8.25398	6
PR	g7792.t2	10.6461	10.5057	9.95371	11.6084	9.56079	9.63438	9.2273	9.7175	5
PR	g7794.t1	13.9446	13.8597	12.8116	13.5164	12.5643	13.5198	12.6051	12.1818	3
PR	g7797.t1	7.98832	7.01144	7.16116	8.40459	7.78106	7.18755	7.23041	7.04434	1
PR	g8050.t1	8.68165	7.95073	8.0972	9.2038	7.89535	8.06237	6.92875	8.11833	1
PR	g8230.t1	9.95643	11.1115	8.27212	10.6674	9.59227	10.3433	7.6223	9.41274	8
PR	g8260.t1	8.77086	7.63434	8.7714	8.81186	7.92597	7.09455	7.77763	6.94451	10
PR	g8388.t1	8.27137	9.79514	9.24617	7.96406	9.96554	10.249	9.43742	9.99612	9
PR	g8605.t1	7.38208	7.6367	7.90818	6.94175	8.16758	8.30887	8.38511	8.05864	7
PR	g8645.t1	11.1404	11.1008	10.6856	11.9933	10.4311	10.8419	10.0956	10.6991	5
PR	g8746.t1	5.67103	5.73882	5.68126	5.8325	6.80615	6.99131	7.02131	7.2866	2
PR	g8827.t1	5.67464	5.62273	5.76697	5.33049	6.95055	6.88757	6.60071	7.09739	6
PR	g8952.t1	6.32393	6.38201	6.54063	6.87171	5.41844	5.39106	5.43302	5.35687	2
PR	g8980.t1	7.87222	7.60023	7.66324	7.58062	8.65495	8.46628	8.3476	8.53342	6
PR	g8981.t1	7.87614	7.63707	7.94597	7.2421	8.74839	8.41928	9.07975	8.27504	6
PR	g9075.t1	8.16072	7.11925	8.05353	8.40784	7.79768	7.49883	8.10927	7.11024	2
PR	g9087.t1	9.77653	9.66428	9.15168	9.88216	8.86341	9.22944	7.93951	8.76583	2
PR	g9206.t1	5.24809	5.11851	5.11851	5.11851	7.58843	7.68168	7.51973	7.72632	6
PR	g9314.t1	8.48937	8.21182	7.38848	8.37852	7.56069	7.34993	6.63087	7.19006	5
PR	g6059.t1	6.20678	6.15127	6.08143	7.31538	6.12517	5.34211	5.46685	5.54326	1
PR	g9694.t1	7.96965	7.19456	6.20169	9.52515	6.85724	6.83042	5.68197	7.90238	1
PR	g9762.t1	10.033	10.2129	9.5905	10.4259	9.57667	9.326	8.60781	9.28828	2
PR	g9852.t1	6.15451	6.92322	6.58779	6.96678	7.39826	7.30433	7.22175	8.10498	7
PR	g10040.t1	9.53439	9.39855	8.90972	9.67113	8.87934	8.47763	8.45953	8.57189	2
PR	g10049.t1	9.32345	9.64647	9.19641	9.05852	6.98522	7.73209	6.86255	6.82785	3
PR	g10072.t1	10.7667	10.9643	11.0073	10.0202	11.3383	11.5362	11.2383	11.2622	6
PR	g10429.t1	9.35524	11.8673	10.7846	8.97526	10.0991	11.4498	8.85713	10.1292	9
PR	g10555.t1	8.29582	8.47847	7.16116	8.88325	7.27272	8.43966	6.32169	7.81264	5
PR	g10571.t1	7.91554	7.27615	7.08233	8.71924	6.45771	7.10177	6.4536	7.33806	1
PR	g10673.t1	8.37857	8.09718	7.66324	8.29968	7.43155	7.35139	7.10248	7.02567	5
PR	g10857.t1	10.1257	9.87123	9.47198	10.68	9.75679	9.54804	9.61308	9.23209	5
PR	g10887.t1	8.34942	8.74632	8.37378	9.62939	7.4434	8.38239	7.13482	8.17636	5
PR	g11197.t1	7.22253	7.00459	7.1419	7.34603	6.22362	6.13743	6.24285	5.99937	2
PR	g11226.t1	7.85187	10.2501	6.78506	10.0061	6.7785	9.60049	6.29797	8.73427	8
PR	g11331.t1	11.0181	10.5819	11.1445	9.17511	11.264	10.9474	11.3431	10.5308	6
PR	g11543.t1	7.85967	7.46413	7.79414	7.79096	7.01947	6.89049	6.74628	6.60727	2
PR	g11618.t1	8.24128	7.44528	7.68273	11.4499	7.23335	8.04113	8.21999	8.89166	1
PR	g11631.t1	9.44649	9.28076	8.96771	9.29429	8.76433	8.39559	8.69537	8.23084	2
PR	g11884.t1	8.24952	7.67437	9.06507	9.00178	7.47835	7.68274	7.99453	7.89259	10
PR	g11925.t1	9.84417	9.58507	8.88256	9.68413	7.93815	8.26105	7.34618	8.13221	5
PR	g11927.t1	10.451	11.6732	10.0589	9.60983	7.56126	8.58807	7.28768	7.90722	4
PR	g12147.t1	9.15496	10.0747	9.27147	10.19	8.45868	9.2081	9.04109	9.01816	5
PR	g12230.t1	7.94851	7.36511	8.10197	7.10792	9.25287	8.3168	9.32778	8.466	10
PR	g12427.t1	6.20378	7.30138	6.67652	7.61619	5.11851	5.4084	5.47035	5.49569	5
PR	g12491.t1	6.51343	6.8068	6.61815	6.49571	7.66525	7.98605	7.80787	7.81773	3
PR	g12496.t1	8.65416	9.36882	8.3259	9.43785	8.1454	8.78406	8.15834	8.40329	5
PR	g12557.t1	8.4802	8.49905	8.67323	7.59185	9.4024	9.52431	9.56873	9.34899	6
PR	g12958.t1	10.9776	11.4048	11.7251	9.92872	11.2395	11.7308	11.7187	11.2952	9
PR	g13253.t1	8.19096	8.58541	8.3777	8.53752	7.43552	8.27739	7.79488	7.47936	2
PR	g13308.t1	11.7207	13.2418	12.2049	12.752	10.6236	12.1133	11.0131	11.3439	3
PR	g13358.t1	5.36319	5.39947	5.51768	5.36443	6.79742	5.78495	6.43278	7.1026	7
PR	g13359.t1	5.19348	5.11851	5.11851	5.11851	7.53286	5.95854	6.58662	7.61412	6
PR	g13361.t1	5.62682	5.58025	5.76697	5.43534	6.93647	5.86491	6.42076	7.23462	6
PR	g13372.t1	5.11851	5.11851	5.11851	5.11851	7.59394	6.08431	6.87561	7.45161	2
PR	g13373.t1	5.49657	5.51731	5.68126	5.52159	7.4068	5.8118	6.67599	7.10049	7
PR	g13435.t1	7.26421	7.30661	7.31418	8.92396	5.4483	6.89936	6.42272	6.20726	1
PR	g13468.t1	10.0303	9.25169	9.05538	8.5779	10.3863	10.2173	9.72112	9.79139	6
PR	g13514.t1	6.30241	6.02377	6.20169	5.62121	9.49076	6.94942	6.89982	7.53649	6
PR	g13823.t1	5.92693	5.48697	5.34946	5.35097	6.59582	6.81237	6.2645	6.91236	6
PR	g13835.t1	9.57178	9.04016	9.14485	9.72153	8.76203	8.42159	8.48609	8.70829	2
PR	g13897.t1	7.20252	7.2537	7.13217	7.43151	5.11851	5.11851	5.11851	5.11851	2
PR	g13933.t1	9.81368	9.16775	8.98057	10.758	9.58264	9.37839	9.18212	9.68532	1
PR	g13949.t1	5.84036	5.22435	5.34946	7.08196	5.63902	5.54366	5.3874	5.40988	1
PR	g13999.t1	7.51368	6.83805	6.42185	7.93821	6.17882	6.13896	6.17468	6.29586	1
PR	g14013.t1	8.45247	7.43595	8.43144	8.31523	6.86453	6.48793	7.19192	6.92592	10
PR	g14583.t1	8.10139	7.55752	8.10672	8.60639	7.44882	7.15206	7.50484	7.26312	2
PR	g14797.t1	7.55909	6.61935	6.78506	6.57167	5.38534	5.44972	5.19706	5.22801	6
PR	g14883.t1	11.5088	11.4374	10.2296	12.0487	11.0086	11.2476	10.3927	10.7561	5
PR	g15439.t1	8.09519	9.16383	8.11146	9.52385	7.5079	8.67708	7.77713	8.34387	5
PR	g15513.t1	10.9931	9.97753	8.59489	11.3208	11.2416	10.0396	10.4531	10.0288	1
PR	g15571.t1	9.26792	9.21938	8.42767	9.79671	8.48125	8.22255	7.46508	7.9999	5
PR	g15829.t1	9.51604	8.95292	8.94689	8.4906	10.3921	9.91348	9.78534	9.57451	6
PR	g15902.t1	7.96654	7.87159	7.22637	9.99247	7.12878	7.32972	7.14841	8.20352	1
PR	g15916.t1	7.58204	7.54062	7.21725	7.2741	8.25656	8.39656	8.42209	8.501	3
PR	g15972.t1	9.48276	8.3669	9.13339	9.39195	9.15116	7.75748	8.5409	8.14566	2
PR	g15995.t1	6.21212	6.46492	6.13153	6.25728	7.48682	7.21961	7.29957	7.61646	3
PR	g16019.t1	8.16852	8.21912	8.28053	7.87533	8.81501	9.17428	9.05985	8.97695	6
PR	g16023.t1	6.73815	7.13908	6.50802	6.47208	7.59056	7.63322	7.58011	7.71053	3
PR	g16048.t1	12.4557	12.521	12.2005	14.4825	11.8383	12.4759	11.6222	13.1526	5
PR	g16176.t1	10.8996	11.039	9.76958	11.7552	9.13891	10.9528	8.88003	10.6112	5
PR	g16202.t1	9.14229	8.98964	8.69841	9.84151	8.07749	8.42739	8.26587	8.57151	5
PR	g16215.t1	9.79181	8.77001	8.69529	9.54681	8.411	8.23264	8.12614	8.39718	2
PR	g16219.t1	8.92136	7.10531	8.12557	8.7754	7.18927	7.23298	7.3616	7.41898	1
PR	g16395.t1	7.66276	7.27244	6.26685	9.30114	7.15267	7.4682	6.77837	8.01826	1
PR	g16479.t1	6.32766	8.12168	6.22391	7.89367	5.93788	7.56556	5.67914	6.31467	8
PR	g16494.t1	7.14092	7.40749	6.89632	6.92391	7.79391	7.8431	6.96963	8.06662	3
PR	g16659.t1	7.40591	7.68203	7.41234	7.67855	8.15432	8.39468	8.41715	8.6357	2
PR	g16673.t1	7.84496	7.17409	7.43579	9.32273	7.42111	7.18532	7.19861	7.99803	1
PR	g16713.t1	7.50071	6.11925	10.6019	6.1458	9.38306	7.11255	12.9751	8.18615	10
PR	g16943.t1	9.55542	7.65637	8.94164	9.26747	8.44473	7.49994	8.31746	8.04597	10
PR	g16955.t1	7.57251	8.04563	8.25941	7.35512	8.20683	8.45273	9.20786	8.42821	7
PR	g17008.t1	7.97824	7.89666	7.97234	8.02229	7.27908	7.37677	7.19073	7.01102	2
PR	g17150.t1	9.3494	11.2403	9.15622	10.4337	8.51229	10.4654	8.19911	9.13401	8
PR	g17224.t1	9.29256	8.84476	8.838	9.58973	8.76637	8.21718	7.94493	8.33713	2
PR	g17283.t1	8.00944	7.18507	7.5893	8.4426	7.26404	6.91943	7.15173	7.19277	1
PR	g17361.t1	9.33287	9.51903	9.42207	9.7554	8.5256	8.96695	8.70244	8.70414	2
PR	g17511.t1	7.77582	7.66901	8.3259	7.79032	8.4019	8.3621	8.6941	8.99735	7
PR	g17778.t1	9.7727	11.0374	9.68752	8.9442	10.3577	10.6641	9.7801	10.1685	4
PR	g17917.t1	12.0167	11.9784	11.0692	13.0153	10.6382	10.7721	9.62835	10.9893	5
PR	g17989.t1	9.25998	10.7353	10.2946	8.64828	10.7629	11.0048	11.032	9.81557	9
PR	g18303.t1	8.02142	7.40691	7.42802	7.32547	8.84503	8.31671	8.25147	8.33154	6
PR	g18327.t1	10.4043	10.5704	10.2177	10.7714	9.4671	9.88845	9.25549	9.63497	2
PR	g18660.t1	6.68656	6.6111	7.50374	6.66247	5.71262	5.50392	5.40418	5.56759	10
PR	g18760.t1	7.2814	7.30603	7.09245	7.51899	5.11851	5.11851	5.11851	5.11851	2
PR	g18791.t1	8.21331	7.98327	9.11254	8.2077	8.77022	8.42589	9.60911	9.18957	10
PR	g18832.t1	8.71243	7.72595	7.27976	8.89508	7.98819	7.27508	7.10182	7.15983	1
PR	g18888.t1	6.98283	8.62347	6.70462	8.65243	6.60999	8.25842	6.57892	7.6363	8
PR	g18889.t1	8.43941	8.28207	9.26518	8.06228	9.1694	9.10972	9.67021	9.34458	10
PR	g18975.t1	7.70264	7.82693	7.45119	7.17376	8.50724	8.35312	8.67947	8.42524	3
PR	g19153.t1	7.5124	7.08512	7.25334	9.03548	7.39846	7.20582	7.61004	7.93003	1
PR	g19343.t1	8.99404	11.8277	7.93528	12.5753	7.67446	11.2663	6.95592	10.0772	8
PR	g19400.t1	9.70939	8.64834	8.54711	9.96463	8.61964	7.78746	7.53828	7.89247	1
PR	g19517.t1	8.12629	8.32688	7.77015	8.65401	7.83442	7.72232	7.77157	7.6728	5
PR	g19521.t1	12.329	11.9747	11.9194	12.8038	11.5705	11.6153	11.1462	11.4537	2
PR	g19553.t1	9.95721	8.88992	9.12647	10.376	9.10501	8.23758	8.06569	8.44345	1
PR	g19633.t1	7.67281	7.55137	7.63013	6.881	7.79787	7.73176	8.11405	8.019	6
PR	g19802.t1	7.24701	7.21687	7.45883	6.69951	8.12303	7.97004	8.23429	7.87909	6
PR	g20024.t1	7.46335	7.66146	7.9299	7.18377	9.49508	8.57004	8.54874	8.59796	7
PR	g20035.t1	5.51844	5.42452	5.57895	5.11851	5.43042	6.33126	6.23472	6.73064	6
PR	g20037.t1	10.0761	10.0546	10.0023	9.61566	10.77	11.0021	10.5878	10.776	6
PR	g20041.t1	9.65185	9.08566	9.01347	8.80818	10.4517	9.75405	10.1268	10.1674	6
PR	g20094.t1	10.3579	9.6811	8.96253	10.2918	9.11522	9.3867	8.87251	9.00117	5
PR	g20099.t1	8.6199	8.66512	9.78135	7.15772	9.05644	9.26689	9.77455	8.78384	9
PR	g20156.t1	6.50885	6.4142	6.3665	6.63131	5.46553	5.28813	5.44832	5.26586	2
PR	g20187.t1	5.6207	6.20104	6.67652	7.21426	5.11851	6.75602	7.89083	8.87174	7
PR	g20241.t1	7.76755	7.61011	7.46642	7.51599	8.80477	8.54732	8.43519	8.48991	6
PR	g20386.t1	9.13462	9.20032	8.838	9.45201	7.88549	8.44833	8.02733	8.30285	2
PR	g20395.t1	11.4304	11.4076	11.0254	11.3861	10.3686	10.5098	10.0354	9.97014	2
PR	g20428.t1	6.70239	6.45918	6.78506	6.88087	5.27512	5.19468	5.11851	5.19602	2
PR	g20520.t1	8.10064	8.03069	7.91364	7.60056	8.70211	8.70836	8.16871	8.70449	6
PR	g20600.t1	7.60997	7.01708	7.63682	7.75334	5.87009	5.9127	6.2248	6.13628	2
PR	g20664.t1	11.0648	9.42658	9.86804	11.9934	10.9638	9.56838	11.2053	10.6592	1
PR	g20713.t1	7.95174	7.94595	8.11146	8.75052	7.60613	7.55884	7.70007	7.59204	2
PR	g20743.t1	10.2592	10.6083	10.021	11.3715	9.75899	9.95358	9.78006	10.2095	5
PR	g20857.t1	8.27477	7.73823	7.42802	8.58635	7.7528	7.54095	7.22474	7.41658	5
PR	g20871.t1	7.44287	7.18266	7.61666	6.77179	8.1006	7.82006	7.91458	8.01141	6
PR	g21007.t1	7.67132	7.61079	7.96185	7.11502	7.8904	8.21506	8.1308	8.57087	6
PR	g21427.t1	8.57972	7.86498	7.34772	10.1452	7.49214	7.72143	6.85538	8.35004	1
PR	g21616.t1	6.85351	6.83556	6.82331	7.31568	6.17006	6.08471	6.11466	6.00746	2
PR	g21737.t1	9.50204	8.93747	8.45015	10.7656	9.12857	9.4082	8.58425	9.46058	1
PR	g21739.t1	9.3026	9.4069	7.26221	10.5463	8.0625	9.03331	7.60271	8.97744	1
PR	g22002.t1	11.3099	12.1116	11.6645	12.0586	11.1159	11.5038	11.5428	11.0223	2
PR	g22018.t1	5.63048	5.60692	5.68126	5.82287	6.53105	6.45455	6.4042	7.13691	2
PR	g22036.t1	5.49417	5.36499	5.11851	5.57652	7.65821	7.55308	7.78648	8.01474	5
PR	g22133.t1	5.11851	5.19343	5.11851	5.11851	7.76958	7.72341	7.56019	7.98291	2
PR	g22382.t1	10.1694	14.6915	12.1038	10.9778	11.8473	15.5841	12.4325	13.1607	4
PR	g22534.t1	7.90343	7.04629	6.86037	7.99907	7.47921	6.61123	6.884	6.4657	1
PR	g22582.t1	9.62536	9.54261	9.50076	10.61	9.01684	9.21347	8.88732	9.04438	5
PR	g22583.t1	9.89735	11.138	10.597	12.1463	8.25401	10.125	9.57315	9.69663	5
PR	g22671.t1	6.21771	6.44939	6.54063	6.4431	7.57493	7.56711	7.42688	7.77223	7
PR	g22713.t1	7.33753	6.90955	7.09245	6.76205	7.9117	7.54566	8.06263	8.06337	6
PR	g22741.t1	9.96352	7.97752	9.72457	10.2112	9.25536	8.17052	8.05041	8.60117	10
PR	g22960.t1	9.02539	9.11595	8.73537	8.62011	9.74081	9.77326	9.07558	9.84996	3
PR	g23034.t1	8.51137	8.91913	9.06023	8.56323	9.60794	9.43121	9.63153	9.63251	7
PR	g23073.t1	7.29929	6.8488	7.54006	7.05484	8.24825	7.76828	8.23963	8.12704	10
PR	g23085.t1	5.9814	5.95058	5.97112	5.74343	7.42995	7.24334	7.59037	7.79455	6
PR	g23192.t1	7.72005	6.84078	6.60308	8.34069	6.76506	6.79336	6.55134	6.65208	1
PR	g23512.t1	11.1122	10.4328	9.85696	12.5317	11.0521	11.384	9.85738	11.2426	1
PR	g23539.t1	8.63757	8.6575	8.94951	8.32151	9.32259	9.39177	9.3484	9.31062	6
PR	g23790.t1	6.85434	7.25637	7.03044	7.51237	5.92409	6.34239	5.89542	6.12086	2
PR	g23967.t1	7.76779	7.01636	7.1419	8.09646	6.75392	6.2424	5.9335	6.72058	1
PR	g24200.t1	8.2651	8.42142	8.20297	8.15579	9.25322	9.36439	9.15236	9.27215	3
PR	g24201.t1	9.38767	9.75892	9.63335	10.9008	6.70549	8.69057	8.914	9.60923	5
PR	g24496.t1	6.85669	7.44988	8.30957	6.26237	7.67429	8.1633	7.4901	7.66605	9
PR	g24516.t1	11.8089	11.1177	10.7326	11.2858	10.7833	10.4379	10.0166	10.2225	2
PR	g24530.t1	7.01255	6.73262	6.79795	6.62907	5.53728	5.60343	5.62992	5.58861	6
PR	g24592.t1	9.68658	9.36633	8.22495	10.033	8.95623	8.95348	7.94613	8.99628	5
PR	g24651.t1	10.2576	9.30145	10.2677	10.6371	9.5648	8.87587	9.44639	9.04576	2
PR	g24724.t1	7.68362	7.46171	7.25334	7.81839	6.60911	6.65484	6.4077	6.60897	2
PR	g24754.t1	10.5313	10.0784	10.7751	10.6413	9.29886	9.1543	9.86806	9.19607	2
PR	g24803.t1	11.4933	11.7389	11.5955	12.4582	10.6913	10.9694	10.5661	10.9487	2
PR	g24810.t1	7.89523	7.75071	6.79795	8.29993	6.89249	6.75449	6.26297	6.93028	5
PR	g25429.t1	8.78844	9.51347	9.96665	8.15574	9.75554	9.79513	10.2106	9.68082	9
PR	g25543.t1	8.40904	8.69107	8.45756	7.79299	9.62936	9.50968	9.46476	9.29256	4
PR	g25587.t1	5.2292	5.11851	5.11851	5.28321	7.89394	7.72194	7.42506	7.7607	2
PR	g25645.t1	8.95127	8.01224	8.26366	8.75541	9.02341	7.57839	8.38944	7.48759	2
PR	g25662.t1	5.95475	6.43647	6.28761	7.45198	5.72176	5.74441	5.8041	5.66704	5
PR	g26033.t1	6.03299	5.91924	5.72572	6.04643	7.9939	6.81314	8.16476	7.55935	2
PR	g26037.t1	5.11851	5.11851	5.11851	5.11851	7.90819	6.40489	7.64498	7.2546	2
PR	g26061.t1	6.32433	5.89966	6.93125	7.58662	6.60186	7.00178	7.43871	6.54081	1
PR	g26185.t1	7.15924	5.92703	5.76697	10.6391	5.11851	5.60998	5.65366	5.43738	1
PR	g26295.t1	9.11962	9.02556	8.93637	9.55957	8.70188	8.17508	8.26129	7.97231	2
PR	g26316.t1	5.6409	5.71777	5.68126	5.54762	6.59991	6.78861	7.08317	7.14799	6
PR	g26444.t1	6.35422	6.16101	5.76697	7.64352	5.76486	5.93414	5.98643	5.81227	1
PR	g26543.t1	11.4339	10.3219	9.89672	13.1453	10.4865	11.3276	9.30134	12.0005	1
PR	g26819.t1	8.64081	8.05041	7.32265	9.29957	8.16821	8.30673	7.76879	8.23902	1
PR	g26996.t1	9.75095	10.09	9.75025	9.36982	10.9154	11.009	10.7686	11.0275	3
PR	g27052.t1	8.92941	8.68298	9.5905	7.89274	10.3671	9.07019	10.1374	9.05097	10
PR	g27066.t1	8.27686	8.42242	6.95399	8.48445	7.03647	7.62974	6.62793	7.42542	5
PR	g27179.t1	9.03552	7.61042	7.13217	9.1135	8.57322	7.04183	6.92301	7.35892	1
PR	g27248.t1	7.39037	7.66438	7.23542	6.96227	8.04279	8.16874	8.19982	8.25108	3
PR	g27306.t1	7.74787	7.94063	7.66977	8.76229	7.62955	7.62672	7.6	7.72078	5
PR	g27346.t1	8.8034	8.43906	7.00907	9.29261	7.6539	7.57457	6.38812	7.6074	1
PR	g27378.t1	5.55983	6.62523	5.8056	6.42963	5.33234	7.61	7.32087	8.40236	8
PR	g27538.t1	8.66108	8.83589	8.73537	9.08956	7.73472	7.77869	7.49051	7.68118	2
PR	g27577.t1	10.8681	10.5397	10.6452	11.4012	10.6448	10.396	10.1487	10.205	2
PR	g27592.t1	7.52184	7.13707	7.13217	6.99995	8.0012	7.76191	8.01112	8.07166	6
PR	g27785.t1	6.39129	5.99047	6.10685	7.70217	6.08039	5.83479	5.77736	6.3286	1
PR	g27786.t1	6.49498	6.22262	6.3665	7.51616	6.09245	5.91326	5.59859	6.14274	1
PR	g27839.t1	7.92772	7.8897	7.91364	8.208	6.88063	7.19605	7.1461	7.13302	2
PR	g27860.t1	7.19768	7.03427	6.88446	6.59854	7.58463	7.69266	7.66099	7.7178	6
PR	g27879.t1	7.84421	8.10059	7.91908	8.43931	7.33104	7.69132	7.10351	7.41804	2
PR	g27880.t1	7.34051	7.70768	7.65668	8.07943	6.56435	6.73415	6.51593	6.72634	2
PR	g27987.t1	6.91916	7.09899	6.70462	7.26551	5.75187	5.93572	5.64015	5.87782	5
PR	g28093.t1	8.77331	7.61407	8.82663	9.94939	8.55828	8.52587	8.6047	8.69789	1
PR	g28178.t1	10.3168	10.1633	9.51846	11.8713	9.01013	10.0755	9.20155	10.2246	1
PR	g28239.t1	7.26716	7.88918	7.62341	8.61564	6.39673	7.89109	6.69116	7.01128	5
PR	g28244.t1	6.68657	6.07173	6.24563	7.57365	6.17617	5.98862	6.40067	6.21596	1
PR	g28265.t1	8.92499	8.8583	8.82092	9.24864	7.72933	8.09986	8.24746	7.84799	2
PR	g28293.t1	7.73374	8.95882	9.16525	9.87092	7.26023	8.23502	9.15666	8.2712	7
PR	g28393.t2	8.52547	8.59426	8.80942	8.9196	7.54112	7.75841	7.88364	7.92015	2
PR	g28415.t1	10.7723	10.3672	10.3549	11.1997	10.0392	9.44732	9.03704	9.46866	2
PR	g28442.t1	8.95322	9.12387	8.29305	9.7283	8.51086	8.85181	8.28654	8.62539	5
PR	g28445.t1	8.17679	7.73719	8.23364	6.97887	8.61993	8.47256	8.82475	8.20158	10
PR	g28475.t1	8.94092	8.79974	9.49003	9.67796	8.29845	8.2759	9.38024	8.57176	2
PR	g28604.t1	8.96637	9.76104	9.3684	9.41693	9.60108	10.7233	10.629	10.4859	7
PR	g28758.t1	7.1176	7.2663	7.52565	8.28632	6.36298	6.04676	6.18544	6.04341	2
PR	g28822.t1	8.6266	6.64897	6.67652	9.43763	7.8319	6.48926	6.67228	7.26562	1
PR	g28841.t1	5.63194	5.59382	5.51768	5.46569	7.07444	7.08522	6.95232	6.99604	6
PR	g29100.t1	6.10585	6.22847	6.10685	6.0754	7.57326	7.35028	7.69802	7.50417	3
PR	g29190.t1	7.53936	6.935	6.75886	7.22633	5.22962	5.11851	5.23037	5.11851	2
PR	g29235.t1	5.84571	5.65176	5.90947	5.39327	6.99566	7.07886	7.20792	6.9428	6
PR	g29242.t1	7.86747	9.65083	8.23797	7.29811	8.54718	10.53	7.49492	8.73229	4
PR	g29290.t1	6.63	6.79613	7.05146	7.52334	5.11851	5.11851	5.11851	5.41857	2
PR	g29348.t1	7.26964	6.77206	6.87247	7.44461	6.01591	5.40264	5.34139	5.93993	2
PR	g29361.t1	9.02936	8.33899	8.2293	9.28801	7.7324	8.104	7.24241	8.09993	5
PR	g29433.t1	8.3574	8.43622	7.84089	8.74437	7.21796	7.5476	7.11776	7.26122	5
PR	g29603.t1	8.86382	8.73738	8.73233	9.13656	7.9425	8.04626	7.96313	8.05505	2
PR	g29788.t1	8.81374	8.7419	8.67005	9.01642	8.37967	7.8195	7.94937	7.94821	2
PR	g29876.t1	11.932	11.8921	11.4991	11.958	10.9151	10.8944	10.6589	10.7499	2
PR	g29984.t1	11.2477	11.2534	11.5343	11.5433	10.4931	10.3767	10.8105	10.2853	2
PR	g30249.t1	8.94609	9.28173	9.31873	9.6383	8.47478	8.45848	8.11909	8.56595	2
PR	g30294.t1	8.77396	9.99558	9.6575	8.12641	8.61629	10.349	9.32026	9.66448	9
PR	g30631.t1	8.40406	8.5866	8.45756	9.23743	7.63607	7.82379	7.5832	8.08111	2
PR	g31093.t1	9.62271	9.52127	9.52372	10.1064	8.45253	8.6108	8.75606	8.75216	2
PR	g31300.t1	7.97858	8.47716	7.91908	8.9614	6.99706	7.77133	7.26412	7.51075	5
PR	g31313.t1	8.0417	9.24391	10.1671	8.6133	9.25222	10.2398	10.8507	9.73913	9
PR	g31332.t1	13.7593	13.7177	13.7326	14.2463	12.7109	12.7997	13.0886	12.4259	2
PR	g31619.t1	6.65037	8.24271	6.69066	6.08052	7.30269	7.46006	7.31801	7.66824	4
PR	g31650.t2	6.63909	6.02972	7.17068	7.90283	5.76618	5.67808	5.4834	5.79076	1
PR	g31697.t1	6.76785	7.64013	7.43579	7.39974	5.85087	6.44501	6.31987	5.75965	7
PS	g94.t1	7.30879	7.56089	6.92336	7.86907	8.14275	8.81703	7.6549	8.78956	1
PS	g122.t1	6.76107	6.9902	6.56058	7.05482	9.0275	9.07046	9.15444	9.1255	2
PS	g127.t1	6.29611	6.2555	6.07659	6.24257	7.96868	8.10018	8.13401	7.94648	2
PS	g275.t1	6.98211	7.11894	6.80614	7.26304	9.85691	9.6085	9.62737	9.75036	2
PS	g276.t1	7.22762	6.5701	7.78112	6.9261	8.71704	8.43829	8.3803	8.30817	3
PS	g277.t1	8.41839	7.71956	8.49062	8.21448	9.43907	9.46613	9.22344	9.38787	3
PS	g285.t1	9.81196	9.55744	9.4644	9.71875	8.76611	8.45456	8.47635	8.5921	4
PS	g290.t1	7.47488	6.56105	7.64843	7.0074	8.50478	8.36137	8.03948	8.24638	3
PS	g291.t1	6.66184	6.45108	6.77857	6.87708	9.24626	9.4268	9.08357	9.14166	5
PS	g330.t1	5.26952	5.11851	5.33644	5.26742	5.25314	8.16778	6.88242	8.6709	6
PS	g346.t1	5.11851	5.23572	5.11851	5.31024	5.70991	8.48463	7.01849	8.74969	2
PS	g417.t1	8.49268	8.53715	8.73036	8.68212	7.53596	6.81729	7.11112	7.91449	5
PS	g606.t1	9.28427	8.91773	8.44472	9.05548	7.43893	7.65601	7.30801	7.57296	4
PS	g621.t1	7.53719	7.20077	9.71716	6.85562	10.2835	10.2242	10.5297	9.89523	7
PS	g633.t1	8.61661	8.36547	8.37692	8.59226	6.72211	6.57923	6.94831	6.51788	4
PS	g655.t1	9.20542	9.38748	9.17651	8.5858	8.02944	7.99528	8.41411	8.15698	6
PS	g658.t1	8.7032	8.73748	8.71431	7.78026	7.4673	7.20478	8.03683	7.56019	6
PS	g707.t1	7.84486	6.95052	8.734	7.20752	8.71025	8.21606	9.17136	7.87466	8
PS	g730.t1	5.46224	8.61232	5.48866	6.38607	5.5424	10.1494	5.22948	7.47686	9
PS	g763.t1	10.4332	9.09241	9.48877	10.2277	8.0744	7.65771	7.611	7.77782	4
PS	g968.t1	8.50441	9.10259	8.62993	9.00916	9.33128	10.2774	8.43981	9.85982	2
PS	g974.t1	10.2202	10.7443	9.83309	10.5864	6.14984	6.27813	5.90227	5.98517	2
PS	g977.t1	7.4926	7.90014	7.4937	7.86452	5.71505	5.85589	5.77736	5.92544	2
PS	g1092.t1	5.96228	6.2888	6.31322	6.42475	7.8571	7.87167	7.58089	7.88366	5
PS	g1262.t1	6.79376	6.85451	7.42865	7.05194	8.6787	9.03624	8.8736	9.45503	5
PS	g1284.t1	13.3288	14.2201	14.3982	13.927	12.5148	12.756	13.4785	12.8003	5
PS	g1299.t1	13.2051	13.0619	12.8918	12.9086	10.7171	10.4661	10.4075	10.3531	4
PS	g1351.t1	8.72135	8.00788	9.23745	7.96411	5.66434	5.63826	5.80266	5.493	3
PS	g1401.t1	10.9674	11.1729	10.701	11.2277	10.1853	10.0346	10.115	10.0636	2
PS	g1421.t1	8.50367	8.33901	8.05265	8.45879	7.33759	7.32758	6.75656	7.64086	4
PS	g1452.t1	9.86538	8.40199	10.2882	9.06458	10.4388	9.59669	10.7204	9.58645	3
PS	g1506.t1	9.67802	10.4157	8.82458	10.231	6.85681	8.51987	7.82361	8.49897	1
PS	g1552.t1	6.78983	7.86126	7.43101	7.99242	7.85759	8.8717	7.94195	7.90512	10
PS	g1553.t1	5.19425	5.11851	5.11851	5.31214	6.14467	7.73894	7.38239	7.64046	4
PS	g1564.t1	8.78607	8.46812	8.82293	8.5475	10.0918	10.5793	10.1708	9.84048	6
PS	g1570.t1	8.93348	8.98428	8.42304	8.85825	11.3188	11.5762	11.092	10.9329	2
PS	g1631.t1	9.32946	9.35397	9.55284	9.59147	8.52036	8.33477	8.54284	8.41909	5
PS	g1760.t1	5.6315	6.53335	5.58556	6.33623	5.79383	8.14678	5.95882	6.7568	10
PS	g1853.t1	9.81737	9.16259	9.47549	10.0848	10.4633	10.9634	10.1764	11.0991	4
PS	g1860.t1	7.85585	7.79011	7.39236	7.6319	8.99927	8.81503	8.61204	8.94902	2
PS	g1886.t1	7.41301	8.42944	7.36341	7.76725	6.23459	5.96335	6.41075	5.95169	10
PS	g1969.t1	8.42698	9.20795	8.13561	8.65534	8.08199	7.98007	7.33492	7.8659	2
PS	g2033.t1	9.39814	9.70016	8.59761	9.11972	8.13506	8.32088	7.94756	8.38369	2
PS	g2156.t1	7.60977	7.92854	7.29325	7.12893	6.50567	6.55299	6.28808	6.34335	2
PS	g2217.t1	7.53992	9.37674	10.4928	7.28116	6.99136	8.07892	9.38364	6.57536	7
PS	g2263.t1	6.99646	6.94211	6.7352	6.76497	5.41527	5.11851	5.11851	5.11851	4
PS	g2297.t1	7.68541	7.93258	7.87981	8.09529	6.31643	5.93314	6.05025	5.76486	5
PS	g2298.t1	8.61351	8.53953	8.93176	9.04997	6.29842	5.98625	5.95087	6.00911	5
PS	g2384.t1	9.32176	10.2006	8.09348	10.2273	8.01057	8.55851	7.59503	9.30231	1
PS	g2389.t1	9.45218	9.3331	8.40115	8.75103	11.0154	10.7931	10.6449	10.4486	2
PS	g2563.t1	8.53083	9.29216	9.73663	9.29298	8.62833	10.3657	9.37284	9.28939	5
PS	g2709.t1	9.41012	9.02362	9.39969	9.41847	6.21071	6.25014	6.28348	6.30517	4
PS	g2723.t1	6.95085	7.58092	7.04711	7.00037	8.58058	8.87108	8.88048	8.55285	2
PS	g2808.t1	7.76373	10.0507	10.3674	7.96649	6.41455	8.57157	8.05259	6.90733	7
PS	g2858.t1	10.0086	10.3628	10.0623	10.3151	8.95794	9.00724	8.94469	8.96587	2
PS	g2861.t1	7.36201	7.43259	7.46261	7.75251	8.98335	9.08636	8.63932	8.9018	5
PS	g2876.t1	10.4313	10.4699	10.3803	10.3591	8.91201	8.91914	8.65394	9.01737	5
PS	g3060.t1	8.14272	8.26071	8.16596	7.11342	6.97153	6.99556	7.00002	6.18284	6
PS	g3262.t1	9.03619	8.96234	8.75553	8.89751	9.83349	10.1125	9.43556	9.55082	4
PS	g3298.t1	10.6386	9.42662	10.7398	9.40629	11.073	10.7693	11.0037	10.3723	3
PS	g3299.t1	9.12201	8.1115	9.31939	8.37641	9.90319	9.60718	9.73927	9.1264	3
PS	g3395.t1	12.291	11.4199	11.5913	11.5502	12.8955	12.6012	12.6852	12.8664	4
PS	g3725.t1	6.73343	8.45651	6.23825	7.28509	7.01802	7.02217	6.38261	7.11415	9
PS	g3978.t1	9.24837	9.48706	8.99456	9.45808	8.46493	8.47722	8.44134	8.69018	2
PS	g4000.t1	7.67324	7.35813	7.46611	7.52011	8.56557	8.94002	8.61857	9.23194	4
PS	g4012.t1	5.66636	5.79754	5.71026	5.6365	7.35366	7.41713	6.68987	6.79269	5
PS	g4042.t1	8.81976	9.76539	9.12515	9.94569	7.53385	8.30819	7.71022	8.86912	10
PS	g4103.t1	6.82992	7.40028	6.43049	7.34555	6.05592	6.03553	5.88723	5.94724	1
PS	g4104.t1	7.85834	8.13411	7.50633	8.1301	6.72894	6.78991	6.4337	6.54828	2
PS	g4112.t1	8.55005	9.23558	8.64233	9.52796	7.64254	8.05372	7.89337	8.15884	10
PS	g4187.t1	8.25891	6.66158	9.11633	7.8091	9.62216	8.96287	9.96116	9.17822	8
PS	g4263.t1	12.6644	11.8419	11.1581	11.9762	10.0426	9.87426	10.5849	10.102	4
PS	g4264.t1	9.84624	8.79683	9.29112	9.16368	5.4103	5.70476	5.56369	5.43762	4
PS	g4265.t1	9.91544	8.69793	9.31659	9.19096	6.09767	6.27391	6.39051	6.31041	4
PS	g4387.t1	5.47355	5.68986	5.5924	5.54699	7.44733	7.63619	7.59743	7.77103	5
PS	g4398.t1	10.1579	11.2674	10.3162	11.1769	11.6494	12.4793	11.0835	11.8355	10
PS	g4496.t1	6.60169	6.0875	6.58312	6.40153	8.57203	7.44514	8.09617	7.30933	3
PS	g4497.t1	7.47825	6.96272	8.13936	6.77236	8.34411	8.11833	7.89764	7.52925	7
PS	g4506.t1	8.51205	7.8415	8.10823	8.41149	6.73733	6.82231	6.90376	6.94211	4
PS	g4507.t1	7.18806	6.48917	6.71332	6.59066	8.22228	7.68383	7.91197	8.19072	4
PS	g4522.t1	6.31476	5.85226	6.25497	6.48306	8.38661	7.55495	7.86322	7.82736	4
PS	g4530.t1	6.01969	7.60091	7.11222	6.88479	6.17751	5.83421	5.50325	5.77175	10
PS	g4590.t1	9.41852	9.96067	9.89221	9.83537	6.72777	6.83294	7.211	7.02863	5
PS	g4592.t1	10.3447	11.2135	9.42301	10.6977	9.60795	9.49562	8.71697	9.28509	1
PS	g4594.t1	9.94465	10.0605	9.53109	10.0662	11.9958	11.8934	11.7914	12.0233	2
PS	g4623.t1	5.66993	5.56129	5.68579	5.61157	7.13983	7.05207	7.0981	7.19993	6
PS	g4799.t1	7.37725	6.62745	7.33141	6.82765	9.70108	8.48926	9.7176	8.73592	3
PS	g4813.t1	10.5297	10.0727	10.4653	10.6685	12.7738	12.7716	12.7486	12.5266	4
PS	g4835.t1	6.96055	7.08205	6.80647	7.259	8.33909	8.14167	7.87599	8.33995	2
PS	g4987.t1	6.17125	6.38186	5.69464	6.6991	9.3748	9.91527	9.81911	10.2659	1
PS	g5006.t1	6.44308	7.16034	6.35325	6.36239	5.6205	5.59398	5.34139	5.49776	2
PS	g5051.t1	7.25041	8.15109	7.23602	7.79792	8.95888	9.76523	8.58079	9.77685	10
PS	g5052.t1	12.11	11.2681	11.7331	11.1225	13.8397	13.5736	13.1812	13.0577	6
PS	g5061.t1	5.11851	5.11851	5.11851	5.2308	8.89687	7.08933	9.57207	7.53481	5
PS	g5065.t1	8.61866	8.318	8.34201	8.48541	9.24232	9.34138	9.29698	9.27882	4
PS	g5069.t1	6.39754	5.32769	7.66311	5.37926	8.95221	7.53954	9.34812	6.93286	8
PS	g5085.t1	7.01905	8.96675	6.42829	9.13061	5.98949	7.16149	5.96208	6.87136	9
PS	g5087.t1	11.0315	9.73853	9.39149	10.6007	8.63763	7.71825	7.90708	8.81106	4
PS	g5135.t1	9.03427	9.15529	8.7463	9.27096	8.20786	8.11826	8.3266	8.49673	2
PS	g5190.t1	7.67213	9.46538	8.01931	8.68374	6.74863	7.22278	6.84724	7.60094	10
PS	g5204.t1	8.47217	8.81313	8.4456	8.72214	7.68906	7.72912	7.79664	8.09989	2
PS	g5256.t1	9.34467	9.20145	9.83499	8.55161	10.8586	10.4381	11.562	9.56947	6
PS	g5282.t1	7.39421	8.93994	7.48478	8.1205	7.22948	6.38302	6.72702	6.53993	10
PS	g5286.t1	7.42032	9.35521	7.31623	8.23965	6.28591	6.23356	6.04912	5.77692	9
PS	g5435.t1	9.80354	8.17922	10.549	8.13622	10.1794	9.14963	10.9166	8.73937	8
PS	g5458.t1	8.98122	8.99439	8.85324	9.12242	9.96115	10.3401	9.98025	10.3709	2
PS	g5463.t1	7.72779	8.3069	7.3079	8.41564	9.12272	9.47619	8.82501	9.62593	1
PS	g5464.t1	6.4114	8.0152	6.55743	7.30067	7.6915	11.8201	8.1057	10.6732	9
PS	g5480.t1	9.86384	9.84909	9.77793	9.5568	10.9379	11.0903	11.1076	10.9141	6
PS	g5497.t1	7.14091	7.19456	6.82653	7.2668	8.75299	8.59325	8.46246	8.70379	2
PS	g5528.t1	7.73541	7.87556	7.66287	7.52912	8.46596	9.08326	8.53943	8.24646	6
PS	g5575.t1	10.5508	11.393	9.69199	11.3806	7.93484	8.89928	7.85617	9.544	1
PS	g5586.t1	11.1212	9.7508	10.8375	10.0322	11.6757	10.8233	10.7071	10.0121	3
PS	g5616.t1	5.36501	6.90016	7.06073	5.86711	5.33115	8.48711	6.88015	6.52054	7
PS	g5770.t1	8.74035	9.10017	8.3408	9.13204	7.41926	7.79985	7.20914	7.80152	2
PS	g6028.t1	8.89977	10.1076	8.04734	9.81643	8.21591	8.89693	7.51024	8.81992	1
PS	g6039.t1	10.1237	10.0563	10.2363	9.87864	10.3806	11.3516	10.3781	10.5145	6
PS	g6148.t1	6.81439	9.29873	8.40923	8.45313	6.32158	7.87814	8.19027	8.03803	10
PS	g6165.t1	6.49782	7.20646	6.516	7.04782	7.90493	8.45569	6.87277	8.26551	10
PS	g6166.t1	8.96242	10.0023	6.9854	9.44962	10.8339	11.1704	8.42534	10.7691	9
PS	g6186.t1	6.64044	7.54541	6.48798	7.5425	5.46333	5.67915	5.38829	5.43247	1
PS	g6314.t1	11.6105	12.8409	10.3539	12.6901	10.5733	11.7543	10.077	11.3454	1
PS	g6605.t1	6.26362	6.28509	6.44002	6.273	8.29026	9.25238	8.5169	8.78209	6
PS	g6694.t1	9.43735	8.76209	10.0337	9.04645	8.50421	7.62005	9.74913	8.46834	3
PS	g6749.t1	5.34273	5.24705	5.34306	5.11851	6.88244	7.15244	6.83823	7.13163	6
PS	g6905.t1	7.17518	8.15835	9.01664	7.33931	5.11851	5.27037	5.11851	5.11851	7
PS	g6925.t1	11.0813	10.6004	11.4937	10.9306	9.27262	9.09933	9.33463	9.13174	6
PS	g7128.t1	10.0505	10.1072	9.38455	10.0845	9.11266	8.71141	8.19579	8.62153	2
PS	g7274.t1	15.2612	16.8042	15.8341	16.3678	13.7924	15.1484	15.0847	14.9001	10
PS	g7289.t1	10.6527	9.47524	11.067	9.52924	11.2787	10.6776	11.1267	10.3253	3
PS	g7320.t1	10.7122	10.1282	10.517	10.492	10.6727	11.2962	10.7334	10.8961	4
PS	g7360.t1	10.3113	11.6445	9.65492	11.0141	9.68264	10.3907	9.52579	11.2303	1
PS	g7557.t1	6.66728	6.74559	7.72059	6.61992	7.58181	8.2626	9.11422	7.62615	7
PS	g7680.t1	7.35269	7.16936	9.31888	7.46606	7.53104	8.54313	9.23969	7.96327	7
PS	g7700.t1	7.34046	7.25285	7.17297	7.41467	8.76042	8.98118	7.74695	8.80217	4
PS	g7718.t1	6.62732	6.33553	6.69709	6.26787	8.16448	8.14627	7.85332	8.11325	6
PS	g7778.t1	6.9743	8.51826	8.71067	8.47255	7.39301	6.63943	6.5706	6.85649	10
PS	g7797.t1	9.44545	9.12932	8.62688	9.21079	7.78106	7.18755	7.23041	7.04434	4
PS	g7840.t1	11.64	10.4409	11.2854	11.4076	10.2507	9.17979	10.1721	10.2443	4
PS	g7929.t1	8.13649	8.13961	8.56734	7.17598	7.40275	6.88725	8.49923	6.29553	6
PS	g8096.t1	9.84749	11.3377	8.57715	11.4443	8.9437	10.0536	8.04055	10.8127	9
PS	g8104.t1	6.62616	6.4897	6.8648	6.2495	7.65526	7.83421	7.77061	7.06143	6
PS	g8124.t1	9.58857	8.7039	10.2017	8.55771	10.7905	10.0295	10.4814	9.2847	3
PS	g8153.t1	5.73594	5.63587	5.53375	5.54072	7.68581	8.44453	6.65779	7.837	4
PS	g8154.t1	5.23574	5.11851	5.11851	5.11851	7.1726	7.93377	6.21369	7.48477	4
PS	g8239.t1	7.43147	7.44127	6.39313	7.36818	9.25305	9.0756	7.8804	9.28214	1
PS	g8315.t1	8.79465	8.82316	9.54237	8.56589	8.96038	9.91364	9.5305	9.56578	6
PS	g8571.t1	6.16136	9.1174	6.40092	7.63825	6.90335	10.4621	7.04873	8.50112	9
PS	g8605.t1	7.33379	7.28878	7.48063	7.41805	8.16758	8.30887	8.38511	8.05864	5
PS	g8645.t1	11.2421	12.06	11.2677	11.4927	10.4311	10.8419	10.0956	10.6991	2
PS	g8686.t1	10.9861	11.296	11.4135	11.1453	10.3596	9.95779	10.9637	8.86352	5
PS	g8698.t1	8.38824	8.76893	8.23741	8.87279	7.45493	7.72235	7.38174	7.6298	2
PS	g8733.t1	11.339	9.76764	13.2157	10.051	11.7828	11.2655	13.6156	11.9524	8
PS	g8860.t1	8.12499	9.03721	7.85491	8.6834	8.14266	7.76802	7.7469	7.67619	1
PS	g8898.t1	7.89185	9.75818	8.72423	8.50784	7.90331	7.84307	6.86803	7.98547	10
PS	g8997.t1	7.27358	8.66917	7.49417	7.65957	5.3852	5.68129	5.33459	5.11851	10
PS	g9103.t1	8.55038	8.6087	8.15619	8.65428	7.58477	7.39148	7.22006	7.45305	2
PS	g9154.t1	10.3195	9.20336	8.83862	9.56377	8.6537	7.33361	7.96558	8.14938	4
PS	g9357.t1	7.9038	7.71761	7.53609	7.82124	6.37922	6.49642	6.31038	6.35947	4
PS	g9391.t1	6.95796	7.07491	6.79954	7.14628	5.22856	5.22612	5.1977	5.50288	2
PS	g9515.t1	9.80245	9.90901	9.18124	9.94116	7.37475	7.27646	7.00733	7.17607	2
PS	g9522.t1	7.86125	7.34487	7.16289	7.63141	8.6286	8.43265	8.51978	8.50703	4
PS	g9536.t1	8.54729	8.16817	9.48244	8.0934	9.51564	9.97858	10.0332	9.1632	7
PS	g9632.t1	6.13899	6.00487	5.84112	5.68869	7.39694	7.51298	7.62756	7.44763	6
PS	g9658.t1	7.43361	8.04423	7.8606	7.84558	6.39645	6.95518	6.32293	6.64688	5
PS	g9665.t1	9.0137	10.6465	9.87179	9.79655	8.14023	9.10418	8.49291	8.51712	10
PS	g9694.t1	9.35353	9.13622	7.23426	9.32385	6.85724	6.83042	5.68197	7.90238	1
PS	g9740.t1	7.12494	6.93948	6.43914	6.96541	5.78276	5.37772	5.6548	5.90964	2
PS	g9750.t1	8.96741	10.101	9.40898	9.35533	8.86509	8.81119	9.10169	8.50622	10
PS	g9762.t1	10.342	10.7183	9.86926	10.8472	9.57667	9.326	8.60781	9.28828	2
PS	g9805.t1	6.99591	7.1505	6.5411	7.03913	5.54073	5.72926	5.70366	5.80591	2
PS	g9811.t1	6.07955	5.98267	6.39286	5.98168	7.68703	7.76713	7.68133	7.36451	6
PS	g9819.t1	5.56247	5.72653	5.6826	5.6397	7.16496	7.54758	7.24266	7.05474	5
PS	g9847.t1	7.22226	7.78047	7.41223	7.95743	5.11851	5.19468	5.11851	5.11851	10
PS	g9858.t1	10.7091	10.9525	10.6626	11.2204	9.54435	9.72484	9.49704	9.53813	2
PS	g9862.t1	8.48237	7.87214	8.56213	8.41915	9.03583	9.37054	9.35016	9.51057	3
PS	g9948.t1	6.97407	7.25073	8.25605	7.17833	6.17776	6.06531	6.68842	6.2342	7
PS	g9973.t1	9.2606	9.56835	9.05682	9.63025	8.02678	8.09106	7.13525	8.38435	2
PS	g9978.t1	8.43781	8.60479	8.12513	8.39649	7.46473	7.53551	7.35669	7.47839	2
PS	g9985.t1	8.0954	8.40737	8.21177	8.62907	6.97485	7.06556	6.59562	6.862	2
PS	g10008.t1	8.47942	7.91757	8.68041	8.21949	10.2181	9.50067	10.0388	8.97007	3
PS	g10036.t1	10.2133	10.8621	9.09799	10.6156	8.65525	9.6706	8.32085	9.24962	1
PS	g10039.t1	7.13853	6.91688	7.24795	7.1735	11.3538	11.1953	11.1287	11.011	6
PS	g10040.t1	9.74069	10.0558	9.16794	9.73842	8.87934	8.47763	8.45953	8.57189	2
PS	g10046.t1	7.26267	8.84208	7.70859	8.37942	7.79712	7.33391	6.71005	7.83547	10
PS	g10096.t1	8.68275	9.80898	8.02236	9.13922	8.43059	8.6338	7.78241	8.45615	1
PS	g10160.t1	8.78365	10.0743	9.02845	9.62824	8.58701	8.86779	8.94082	9.37503	10
PS	g10161.t1	6.13191	7.28897	5.79688	6.70102	5.4872	5.91381	5.35498	6.0529	9
PS	g10178.t1	6.95897	7.54228	6.72872	7.26355	5.73176	5.55787	5.44725	5.9084	1
PS	g10209.t1	5.19924	5.40513	5.20424	5.36901	7.25746	7.23695	6.84203	7.1122	2
PS	g10621.t1	10.3105	11.1875	10.1129	10.8407	7.89587	8.76002	7.90225	7.55181	2
PS	g10624.t1	7.51987	7.45243	7.34063	7.5596	10.4046	10.2536	10.5762	10.0333	4
PS	g10636.t1	9.49749	9.02076	9.66237	9.17058	9.98432	10.3325	10.3121	9.97469	6
PS	g10640.t1	5.11851	5.11851	5.37375	5.2308	7.37598	6.58241	7.88479	6.74187	5
PS	g10689.t1	12.6648	11.5518	11.2825	11.563	10.7495	9.07328	8.93279	9.31794	4
PS	g10728.t1	11.2029	8.72493	11.5982	8.99921	13.0859	10.7385	12.4224	10.6008	8
PS	g10729.t1	7.71997	7.87537	7.86508	7.70469	9.36161	9.47477	9.16836	9.32202	5
PS	g10795.t1	8.00105	8.13171	7.78621	8.1048	5.11851	5.22612	5.11851	5.20463	2
PS	g10867.t1	6.0171	5.85498	5.96769	6.04523	7.39505	7.36116	7.27613	7.41727	4
PS	g10882.t1	7.54247	7.61084	7.69676	7.47628	8.81034	8.66417	8.27167	8.89513	6
PS	g10933.t1	9.38054	8.19174	8.90521	8.15146	10.4315	9.19822	9.88178	8.93886	3
PS	g10935.t1	8.87032	8.9804	9.33336	8.41171	7.54094	7.71229	8.0123	7.2515	6
PS	g10936.t1	7.66522	7.13888	6.93374	7.12574	9.3875	9.04662	9.30332	9.21899	4
PS	g10940.t1	9.64968	10.1994	9.90933	9.81395	8.91774	9.17006	8.96476	8.51761	5
PS	g10941.t1	7.76545	7.88995	8.07134	7.83099	6.36594	6.59432	6.8861	6.68695	5
PS	g10968.t1	5.35962	5.35387	5.19984	5.31975	7.6145	7.93647	7.83699	7.46151	2
PS	g10975.t1	7.49259	7.30127	7.26991	7.46672	9.1965	9.01874	9.14703	9.27763	4
PS	g11214.t1	9.64637	8.94776	8.65957	9.18878	8.08074	7.94796	8.09691	8.42712	4
PS	g11316.t1	13.2694	13.2194	13.1416	13.0798	14.1952	14.7508	13.8177	13.3544	6
PS	g11330.t1	12.1201	11.2625	12.5761	11.407	12.9034	12.5728	12.9473	12.0839	3
PS	g11331.t1	10.5003	9.8486	10.7597	9.85547	11.264	10.9474	11.3431	10.5308	3
PS	g11371.t1	7.24047	7.73528	8.70551	7.075	7.5905	8.98132	8.9111	8.49482	7
PS	g11386.t1	7.52308	7.94014	8.191	7.48481	5.69753	5.61734	5.60877	5.52986	6
PS	g11490.t1	9.18171	9.65082	9.06529	9.24302	8.09603	8.46895	8.14712	8.57797	2
PS	g11516.t1	8.64892	7.28043	9.09148	7.79191	8.84906	8.78992	9.47218	9.01445	8
PS	g11537.t1	7.81542	7.82383	6.85506	7.54897	6.65132	5.68656	5.53498	5.80557	1
PS	g11538.t1	9.41826	9.8318	8.52729	9.48745	7.40992	7.11714	6.0915	7.21997	1
PS	g11569.t1	11.2604	10.0198	13.7487	9.66591	11.9017	11.6118	13.8619	11.9621	8
PS	g11587.t1	12.2644	12.5449	10.5555	12.3677	10.9799	10.5567	8.84435	10.663	1
PS	g11588.t1	8.77862	9.24113	8.75717	9.22711	8.09618	8.12522	8.37252	8.53904	2
PS	g11618.t1	9.97545	11.0779	9.87186	10.9914	7.23335	8.04113	8.21999	8.89166	10
PS	g11660.t1	7.07982	6.87954	6.88226	7.39282	5.11851	5.22612	5.11851	5.38395	4
PS	g11832.t1	9.75696	10.2815	9.91989	9.90018	8.76748	9.11491	9.04677	8.58562	5
PS	g11862.t1	9.21799	10.5128	8.76508	10.602	9.07927	9.3922	8.74145	9.8616	1
PS	g11891.t1	8.61409	9.4978	9.67948	9.42081	6.05256	5.89856	5.65959	5.85829	5
PS	g11892.t1	8.77327	8.62489	9.15095	8.57082	5.55849	5.69079	5.55575	5.47345	6
PS	g11893.t1	8.3546	8.55045	8.19345	8.2325	5.49899	5.33346	5.19706	5.31413	2
PS	g11898.t1	6.42762	6.30555	6.82026	7.0263	8.73768	8.9444	8.70704	8.66005	5
PS	g11929.t1	7.97623	7.92261	7.73176	8.16627	5.67266	5.68725	5.27625	5.43247	2
PS	g11935.t1	6.16921	5.72718	6.65114	5.68619	7.61404	7.10676	7.91024	7.17867	3
PS	g11966.t1	8.07053	8.06283	7.98862	8.07697	6.67642	6.07969	6.72644	6.42031	4
PS	g11968.t1	7.89966	8.03957	7.76327	7.77399	5.30752	5.25016	5.34135	5.41852	2
PS	g11994.t1	7.34451	6.92222	7.42819	7.05147	5.3852	5.19468	5.11851	5.28214	6
PS	g12025.t1	10.8987	9.79872	11.04	9.83992	9.67129	8.46303	10.5176	8.79608	3
PS	g12065.t2	8.68987	9.06467	9.13886	8.57794	6.18814	6.95684	6.28212	6.48989	6
PS	g12111.t1	7.39009	8.1244	8.44006	6.83841	8.95826	9.14346	8.77248	8.85184	7
PS	g12130.t1	6.38154	6.95724	6.60407	5.83896	5.38398	5.44996	5.38697	5.2229	6
PS	g12147.t1	9.57833	10.8496	10.0797	10.687	8.45868	9.2081	9.04109	9.01816	10
PS	g12150.t1	8.10844	8.22299	8.22408	8.28776	8.72071	9.84063	8.80124	8.54426	5
PS	g12157.t1	7.36661	7.11452	7.67528	6.66017	6.00081	5.75793	5.69643	5.75228	6
PS	g12174.t1	7.29578	7.78777	7.87086	7.50301	8.83133	9.27403	8.92568	9.46523	5
PS	g12212.t1	8.65857	9.12207	8.84761	9.40264	5.70131	5.6854	5.44537	5.70556	2
PS	g12215.t1	6.20036	6.98222	6.64738	6.84098	5.48007	5.66139	5.46358	5.4785	10
PS	g12230.t1	7.48759	6.4234	7.77068	6.7823	9.25287	8.3168	9.32778	8.466	8
PS	g12236.t1	7.9794	9.0363	7.69901	8.23068	7.51533	7.73947	7.64602	7.81845	1
PS	g12367.t1	9.32005	7.87989	9.63024	8.02999	7.40706	5.72959	8.52257	6.21411	8
PS	g12368.t1	5.43324	5.61011	5.51004	5.55254	9.60885	9.46506	9.87969	9.35997	5
PS	g12369.t1	6.07492	5.35291	5.92652	5.83582	9.18671	8.92217	9.72995	8.7996	3
PS	g12467.t1	7.97094	8.73795	8.43824	8.965	5.22856	5.33346	5.11851	5.11851	10
PS	g12474.t1	7.44421	7.79765	7.57647	7.91596	5.35326	5.47377	5.33392	5.59038	5
PS	g12475.t1	9.6484	9.99231	9.41233	10.0565	8.35705	8.80781	8.74306	8.87998	2
PS	g12478.t1	9.85086	10.3761	9.80809	10.394	8.3629	9.06592	8.52397	8.88476	2
PS	g12480.t1	6.93541	6.98202	6.5796	7.24418	5.44195	5.11851	5.35433	5.48347	2
PS	g12481.t1	7.10778	7.20072	7.15023	7.48111	5.78563	5.47814	5.46779	5.30902	5
PS	g12491.t1	6.04959	5.98545	5.96743	6.06236	7.66525	7.98605	7.80787	7.81773	4
PS	g12493.t1	5.53552	6.10753	5.96353	5.65773	7.20545	7.5417	7.0919	7.25489	5
PS	g12516.t1	8.841	10.3298	8.08302	10.0302	7.23472	7.88508	6.19753	7.15804	9
PS	g12517.t1	6.66932	7.51438	6.54394	7.04348	5.38695	5.80706	5.19706	5.37743	10
PS	g12549.t1	9.67916	10.7734	9.53969	10.8012	9.06975	9.44146	9.00315	9.59684	10
PS	g12591.t1	7.77405	7.74936	7.44428	7.08627	5.11851	5.11851	5.11851	5.11851	6
PS	g12647.t1	5.19425	5.24705	5.23959	5.48836	7.89506	7.6062	7.56033	7.80608	5
PS	g12651.t1	5.11851	5.23572	5.11851	5.11851	6.79994	6.77555	6.70057	6.92093	5
PS	g12831.t1	11.4417	10.9999	10.7644	11.6657	8.19044	7.80013	7.8803	8.22708	4
PS	g12832.t1	9.82047	9.3623	9.33858	10.2834	7.47265	7.28431	6.56392	7.03364	4
PS	g12838.t1	7.2331	6.93433	6.63129	7.44195	10.0554	9.62531	9.78839	10.3661	4
PS	g12840.t1	8.01871	6.9531	7.97481	8.18209	9.54025	8.44585	8.58452	8.59239	3
PS	g12893.t1	7.32503	6.65777	7.09777	6.95852	8.34747	8.00247	8.17075	8.08075	4
PS	g12963.t1	10.7488	10.6765	10.3405	10.7122	9.47545	9.19673	9.00188	9.07305	2
PS	g12964.t1	7.18446	7.42498	7.62838	7.43611	5.69462	5.7941	5.60879	5.44186	5
PS	g13005.t1	8.5472	7.78779	8.70546	7.93635	9.02193	9.03636	9.01699	8.61021	3
PS	g13043.t1	9.83673	8.52864	11.5407	8.50921	11.0228	11.0273	11.7089	9.32222	8
PS	g13079.t1	8.70005	9.12615	7.88083	9.39626	7.25022	7.21463	7.35273	7.70155	1
PS	g13086.t1	7.78199	7.77041	7.9758	7.75367	9.0417	9.50201	9.88046	9.0486	6
PS	g13119.t1	6.60016	6.9093	6.83011	6.93859	8.80226	8.26759	8.1856	8.85393	5
PS	g13127.t1	8.30184	8.49818	8.74583	8.28729	7.39478	7.36123	7.49922	7.38875	6
PS	g13171.t1	10.7555	10.4183	12.0988	12.1154	10.482	12.1277	12.292	12.1715	3
PS	g13172.t1	10.4819	10.0506	11.3306	11.3331	10.1373	11.4784	11.3063	11.2126	3
PS	g13174.t1	5.91287	6.74259	5.96922	6.42579	6.18462	8.27055	7.01822	8.26513	10
PS	g13208.t1	5.94324	7.24147	6.19129	8.41028	5.79569	9.52662	5.8847	8.20666	9
PS	g13217.t1	5.341	5.55609	5.19984	5.20435	6.9476	7.04816	7.03557	6.87141	2
PS	g13279.t1	7.21089	6.55246	7.18261	7.0397	8.57248	8.04465	8.34907	8.31093	3
PS	g13319.t1	7.70638	7.79	7.21078	7.82992	8.46474	8.94616	8.05584	8.34753	2
PS	g13406.t1	8.37063	7.75905	9.83917	7.72636	11.9329	9.52563	11.0777	11.2019	7
PS	g13410.t1	8.00145	7.59275	7.2846	7.57741	8.54799	9.73206	8.21122	8.47375	4
PS	g13412.t1	6.61628	6.49188	6.61706	5.76299	7.10114	8.27832	7.63666	8.29462	6
PS	g13429.t1	8.02677	8.57217	7.63734	8.62736	7.08129	6.75688	7.28077	7.20623	1
PS	g13509.t1	7.14249	7.82121	7.2278	8.0022	6.03624	5.85926	5.94647	6.10298	10
PS	g13525.t1	10.4624	10.5268	10.4826	10.4597	8.75584	8.87052	8.93103	8.92829	5
PS	g13740.t1	5.93996	6.57915	5.79221	6.19123	9.12453	10.6724	9.10256	8.99772	1
PS	g13756.t1	7.22099	6.82126	7.77912	6.78454	8.6078	8.14954	8.41785	8.02271	3
PS	g13772.t1	5.59579	5.23572	5.23959	5.25589	8.68759	8.27787	7.69224	8.10054	4
PS	g13803.t1	10.5166	10.4021	10.0127	10.1866	11.4277	11.6135	10.8633	11.0293	4
PS	g13834.t1	5.19425	5.11851	5.23959	5.27696	7.92042	8.1697	7.30894	7.75304	5
PS	g13835.t1	9.77487	9.84563	9.35593	9.91469	8.76203	8.42159	8.48609	8.70829	2
PS	g13844.t1	5.23574	5.20216	5.11851	5.2308	7.91465	7.5488	7.47845	7.67872	4
PS	g13855.t1	5.90166	5.65064	5.65403	5.72716	8.62907	8.35636	8.24328	8.44102	4
PS	g13926.t1	5.32057	5.20149	5.22817	5.37712	9.29645	9.51211	8.90462	9.25051	4
PS	g13966.t1	7.73735	6.6818	8.13008	6.97093	8.4412	7.86553	7.84868	7.67698	8
PS	g13993.t1	8.7328	8.65767	7.56489	8.86813	5.22856	5.11851	5.11851	5.30902	1
PS	g13997.t1	10.9528	12.5792	11.2389	11.6138	10.5848	10.9559	10.0292	10.9519	10
PS	g13999.t1	7.36206	7.47931	6.55947	7.61095	6.17882	6.13896	6.17468	6.29586	1
PS	g14004.t1	7.40351	6.78617	6.74623	6.98082	7.80326	7.80236	7.30586	7.90163	4
PS	g14026.t1	9.09994	9.55983	9.58539	9.90586	7.40609	8.20728	8.39289	8.46927	5
PS	g14037.t1	5.27724	5.4449	5.28186	5.34172	7.39522	7.50464	7.46432	7.4748	2
PS	g14049.t1	8.00062	7.88451	8.06081	7.65165	6.87481	6.74714	6.72405	6.80057	6
PS	g14051.t1	7.10062	7.20758	7.10274	6.91054	8.85709	9.29996	8.67819	8.88222	6
PS	g14056.t1	10.5069	10.5802	8.85832	11.3339	9.90283	9.41759	8.81575	9.62487	1
PS	g14082.t1	9.46476	9.64031	9.00585	9.26236	6.48798	6.13026	5.66071	6.37906	2
PS	g14089.t1	8.07456	7.94578	7.90747	8.06292	5.82212	5.59776	5.46619	6.04075	4
PS	g14148.t1	8.29463	8.05027	8.25459	8.02076	6.55773	6.35202	6.33408	6.19961	6
PS	g14227.t1	7.88246	8.13864	7.14413	7.73268	6.58063	6.47245	6.33039	6.33355	1
PS	g14259.t1	7.65913	7.4142	7.89982	7.29584	7.82858	8.81572	8.0328	7.81273	6
PS	g14294.t1	7.42055	7.34059	7.28486	7.44638	5.74766	5.80559	5.83138	5.86753	4
PS	g14299.t1	6.32946	6.48402	6.30553	6.40336	8.61878	9.32993	8.04437	8.71731	2
PS	g14300.t1	8.70689	8.91004	8.27256	8.58641	9.88994	10.3154	8.91689	9.59598	2
PS	g14322.t1	8.76736	8.01692	9.4678	8.06887	9.96894	9.30923	9.76037	9.06322	3
PS	g14360.t1	6.75932	5.98314	6.47889	6.19071	7.82182	7.60432	7.55019	7.97657	3
PS	g14452.t1	10.558	11.0439	9.86743	10.7251	9.79003	9.94482	9.4832	9.95443	2
PS	g14483.t1	7.7689	7.76558	7.68159	8.16867	6.9596	6.64525	6.78145	6.98114	2
PS	g14553.t1	9.03681	9.4556	9.26082	9.27252	7.87683	7.43678	7.41827	7.8113	5
PS	g14556.t1	9.68331	9.63675	9.48744	9.30129	7.22734	7.16402	6.94721	6.91941	6
PS	g14567.t1	9.59804	9.20981	9.27963	9.26834	10.2223	10.3397	10.0556	10.2034	4
PS	g14573.t1	8.62441	8.28353	7.89267	8.42912	5.98768	5.83679	5.7637	5.93674	4
PS	g14589.t1	7.52782	7.49732	6.52256	7.55999	5.71237	5.67416	5.55827	5.48062	1
PS	g14715.t1	7.76956	11.8338	10.8289	10.2648	7.84989	8.01738	7.37255	7.74682	10
PS	g14716.t1	9.97289	12.2459	11.6344	10.8431	9.51409	10.2841	9.71893	9.5705	10
PS	g14717.t1	10.2197	12.7598	11.809	11.2384	9.31791	9.81088	9.08736	9.40028	10
PS	g14719.t1	8.53075	11.9801	10.8583	10.6711	7.54751	7.0636	6.7403	7.50396	10
PS	g14723.t1	7.53228	11.4074	10.1147	10.1551	9.12172	9.71427	8.98822	9.42207	10
PS	g14964.t1	7.40482	7.37448	6.93123	7.47518	5.32345	5.22612	5.11851	5.11851	2
PS	g14976.t1	7.31378	7.58683	7.01306	7.66164	5.11851	5.19468	5.11851	5.11851	2
PS	g15295.t1	8.79469	9.96598	7.93425	9.89877	9.24248	8.52204	6.78941	9.05042	1
PS	g15322.t1	8.20515	7.81741	8.01519	7.91416	6.32709	6.11279	6.29256	6.18053	4
PS	g15347.t1	7.65963	8.88814	8.68972	8.99899	7.19736	7.39656	6.50709	7.20078	10
PS	g15576.t1	7.39347	7.70316	7.9936	7.61557	6.1812	6.33242	6.67287	6.71646	5
PS	g15648.t1	8.04728	8.8347	8.61276	8.56837	7.31781	7.73526	7.79133	7.81496	5
PS	g15749.t1	6.94258	9.02395	8.39527	8.29767	6.69127	6.72262	6.33431	6.84949	10
PS	g15829.t1	9.39229	8.54652	9.11041	8.23446	10.3921	9.91348	9.78534	9.57451	6
PS	g15979.t1	7.59671	6.01887	7.65925	6.21597	8.91141	7.74132	8.81756	7.70966	8
PS	g16066.t1	9.5345	9.40745	9.58957	9.43645	11.5903	11.51	11.3755	11.3985	6
PS	g16172.t1	10.2406	12.4231	8.94096	11.5526	9.51989	11.2464	9.09502	10.9199	9
PS	g16176.t1	9.79519	12.1507	8.52322	11.3027	9.13891	10.9528	8.88003	10.6112	9
PS	g16370.t1	5.34263	5.29319	5.11851	5.36149	6.75775	6.91857	6.64756	6.70784	2
PS	g16395.t1	9.19281	9.39767	7.98704	9.70067	7.15267	7.4682	6.77837	8.01826	1
PS	g16452.t1	9.97042	9.18952	10.7418	9.53601	8.36514	7.68708	8.40261	7.82543	3
PS	g16455.t1	6.26469	7.70701	7.32588	8.04152	6.26046	9.49693	8.32994	9.85377	10
PS	g16531.t1	8.17046	7.20217	7.58013	7.80278	10.0458	8.69674	9.28357	9.08098	4
PS	g16592.t1	8.03199	7.45726	8.0248	7.58452	8.9116	8.77061	9.10079	8.55273	3
PS	g16604.t1	8.29305	9.6165	8.34897	9.44005	7.34558	8.21378	7.49359	7.85286	10
PS	g16673.t1	8.71172	8.63332	8.45786	9.12872	7.42111	7.18532	7.19861	7.99803	2
PS	g16709.t1	7.14591	6.85178	7.01374	7.15089	7.72341	8.15863	7.08404	8.16894	4
PS	g16728.t1	7.20456	6.88138	6.64273	7.11643	5.11851	5.27037	5.11851	5.11851	4
PS	g16767.t1	6.87062	6.64698	6.94994	6.82484	8.12207	8.01241	7.61316	7.87472	6
PS	g16884.t1	12.4244	8.39733	11.9514	8.37455	13.1417	10.2998	11.9634	9.38077	8
PS	g16981.t1	5.28389	5.20149	5.31912	5.36739	8.82616	8.22919	9.03386	8.23187	5
PS	g16994.t1	11.3777	10.3235	11.1921	10.5083	11.6422	11.4529	11.288	10.7536	3
PS	g16996.t1	7.63118	7.74757	7.39567	7.82133	6.02509	5.91653	5.59554	6.45068	2
PS	g17071.t1	6.66015	8.42501	6.48691	6.91492	5.11851	5.28013	5.19706	5.11851	9
PS	g17114.t1	7.08561	6.76322	7.97218	6.87754	8.03953	8.5344	8.58096	7.4886	7
PS	g17118.t1	7.71697	7.57158	7.51059	7.90714	8.7961	8.94177	8.60799	9.04476	4
PS	g17195.t1	12.273	12.5882	11.6972	12.431	10.6572	10.4061	10.3356	10.7097	2
PS	g17196.t1	11.9281	12.1081	11.0781	11.8848	10.5708	10.7442	9.79214	10.66	2
PS	g17197.t1	11.9112	11.7095	11.1453	11.4177	10.6367	10.1926	10.0428	10.2378	4
PS	g17200.t1	6.05572	6.03624	6.15226	5.98483	7.1777	7.52078	6.91658	7.18718	6
PS	g17224.t1	9.5728	9.24667	9.04316	9.14858	8.76637	8.21718	7.94493	8.33713	4
PS	g17256.t1	8.55702	7.69956	7.93064	7.92561	10.4512	9.87045	8.99363	9.69237	4
PS	g17374.t1	8.03787	8.19108	8.51971	7.98656	9.06506	9.26755	9.14009	9.09694	6
PS	g17522.t1	7.70377	7.50672	7.71503	7.6222	8.63235	8.69179	8.84174	8.79366	6
PS	g17566.t1	6.86383	6.62792	6.50841	6.70394	8.49786	8.46055	8.23546	8.46432	4
PS	g17567.t1	6.84161	6.3952	7.3157	6.65994	8.47343	9.15034	8.87994	8.31292	3
PS	g17610.t1	8.88651	9.78914	8.44681	9.42126	6.91836	7.69019	7.13446	7.91471	1
PS	g17712.t1	10.6398	10.0179	9.80887	10.1797	10.6659	8.93966	10.1075	9.55665	4
PS	g17814.t1	8.05128	8.16297	7.7556	8.08543	5.11851	5.11851	5.11851	5.11851	2
PS	g17815.t1	8.26107	8.2715	7.86828	8.08099	5.19641	5.22612	5.11851	5.11851	2
PS	g17896.t1	7.29758	7.07163	7.42787	6.9641	8.33677	8.19334	8.33144	8.05518	6
PS	g17916.t1	10.9048	11.2797	10.2527	12.171	9.64324	9.48298	9.27783	9.92411	1
PS	g17917.t1	11.8905	12.3143	11.0001	13.2596	10.6382	10.7721	9.62835	10.9893	1
PS	g17919.t1	8.50197	9.07103	8.97584	9.05058	6.17383	6.52608	6.4007	6.14181	5
PS	g18045.t1	8.46798	8.52297	8.48513	8.65967	6.6315	7.0137	6.94914	7.09415	5
PS	g18071.t1	5.11851	5.11851	5.19614	5.317	7.86662	7.78755	8.00477	7.86154	5
PS	g18101.t1	7.29229	6.36578	8.15466	5.87782	9.40046	8.41168	8.08885	5.92826	8
PS	g18110.t1	8.33224	7.83863	7.99824	7.94649	8.82939	8.86917	8.39141	8.66746	4
PS	g18123.t1	8.38122	8.28629	8.43883	8.14119	7.50507	7.16949	7.55094	7.78656	6
PS	g18154.t1	9.3069	10.8479	10.5427	10.6446	8.33494	8.85523	8.51587	9.28621	10
PS	g18203.t1	7.60585	8.26234	7.05835	7.63302	6.58152	7.00553	6.61781	6.71084	1
PS	g18217.t1	8.60574	8.77977	8.70466	9.02361	6.92847	7.25	6.9489	7.77742	5
PS	g18222.t1	8.84688	8.91031	8.9968	9.30804	6.53775	6.52217	6.41582	6.85211	5
PS	g18231.t1	5.59655	5.4875	5.47698	5.46803	8.04131	7.62804	7.8268	8.0273	4
PS	g18268.t1	8.10262	8.10974	7.80444	8.1249	6.74527	6.59404	6.78939	6.63307	2
PS	g18270.t1	9.39815	9.02058	8.65458	9.18716	7.28942	6.67899	6.93402	6.91441	4
PS	g18303.t1	7.44891	7.15951	6.94975	7.38732	8.84503	8.31671	8.25147	8.33154	4
PS	g18304.t1	6.89928	6.29669	6.47841	6.57597	9.2991	8.48113	8.65533	8.66893	4
PS	g18311.t2	6.80137	6.54817	6.41726	6.65716	8.11558	7.7908	7.68874	7.5954	4
PS	g18320.t1	7.82061	8.16159	7.88378	8.11461	9.40794	9.30306	8.41528	8.83815	2
PS	g18333.t1	8.21369	7.78927	8.01701	8.58459	7.27577	6.39429	7.08153	6.97243	4
PS	g18401.t1	5.11851	5.11851	5.11851	5.2308	7.56936	8.37518	7.62467	7.66308	5
PS	g18460.t1	9.80037	9.28235	8.67074	8.8696	8.50201	7.92422	8.61714	7.76326	4
PS	g18466.t1	7.83798	7.54651	7.21627	7.8113	6.97987	6.03236	5.84804	6.66485	4
PS	g18577.t1	14.3635	14.29	14.6321	13.8472	13.5746	12.8805	13.9711	12.5968	6
PS	g18898.t1	10.3736	10.5359	10.4	10.3557	11.7754	12.0283	11.3443	11.2172	5
PS	g19000.t1	9.96473	7.43205	10.1171	8.21163	9.99127	8.6431	10.7552	8.79806	8
PS	g19134.t1	5.34263	5.26188	5.41973	5.198	7.59192	7.40042	7.55282	7.19548	6
PS	g19178.t1	7.02695	7.9974	6.34298	9.17577	5.33966	5.36473	5.57723	5.71089	9
PS	g19206.t1	6.07168	6.71901	6.68421	6.03404	9.28511	9.70628	8.84866	9.58985	5
PS	g19310.t1	9.13299	8.5261	8.79118	8.52761	7.08405	6.55559	7.45726	7.76655	6
PS	g19323.t1	5.28717	8.33738	5.32714	6.65362	5.11851	5.22612	5.23037	5.2229	9
PS	g19343.t1	9.31944	13.2971	8.6104	11.875	7.67446	11.2663	6.95592	10.0772	9
PS	g19348.t1	7.20552	9.01297	6.63269	8.10539	6.99577	7.96474	6.58561	7.51604	9
PS	g19400.t1	10.2201	8.89822	9.04708	9.29476	8.61964	7.78746	7.53828	7.89247	4
PS	g19404.t1	8.31923	7.80706	9.29187	7.73759	9.10338	9.4049	8.99815	9.21445	7
PS	g19473.t1	7.59669	6.76799	7.06726	7.17008	5.19647	5.19468	5.11851	5.11851	4
PS	g19508.t1	9.08206	8.50141	9.96759	9.24265	9.87932	9.58319	10.2187	9.65978	3
PS	g19550.t1	6.91803	5.95531	6.57251	6.22002	7.73656	8.08632	7.19519	7.79665	3
PS	g19564.t1	10.6326	10.6025	10.6634	10.599	9.5388	9.4611	9.74721	9.26058	5
PS	g19572.t1	9.00317	8.92232	9.22492	8.71454	9.95634	10.1952	10.2969	10.0359	6
PS	g19630.t1	7.48688	7.71557	7.25147	7.60229	5.54016	5.19468	5.11851	5.11851	2
PS	g19649.t1	7.30051	7.16346	8.29171	7.5607	9.1714	8.58405	8.91273	7.95282	7
PS	g19662.t1	10.24	9.34968	10.7176	9.64436	11.5113	10.6402	11.4928	10.5395	3
PS	g19673.t1	5.11851	5.11851	5.25267	5.198	8.80423	8.85375	8.60767	8.82737	5
PS	g19771.t1	14.798	15.8618	15.2625	15.4108	12.1781	12.9098	12.6936	12.2193	5
PS	g20028.t1	10.5927	9.87524	10.1223	10.1591	6.58692	6.67569	6.44403	6.30023	4
PS	g20030.t1	10.2593	7.14906	10.102	7.54365	10.5994	8.4479	10.5944	7.78998	8
PS	g20070.t1	8.85909	8.78792	8.37378	8.57015	9.79358	9.8276	9.59189	9.72538	2
PS	g20075.t1	11.2807	11.73	11.0951	11.7248	10.3848	10.5451	9.64222	10.3784	2
PS	g20099.t1	8.60663	7.33823	9.41399	7.1295	9.05644	9.26689	9.77455	8.78384	8
[truncated: 2,609 more rows]
