# Supplementary material for: A dual transcriptome analysis reveals accession-specific resistance responses in Lathyrus sativus against Erysiphe pisi
Source: Front Plant Sci. 2025 Mar 5;16:1542926. doi: 10.3389/fpls.2025.1542926 (PMC11921622; doi:10.3389/fpls.2025.1542926)
Supplement: Supplementary file 9 [file Table8.xlsx]

## Sheet: Table S8
Supplemental Table 8 BLASTp results of Erysiphe pisi effectors with Foldseek hits.
Effector ID	best hit BLASTp	Species from Erysiphe pisi sequence BLASTp	e-value / percent identity	Foldseek match	Database Species
DN10415	NADH-ubiquinone oxidoreductase 24 kDa subunit, mitochondrial	Erysiphe neolycopersici	3E-113 / 91.81%	Pgt_Ug99_A1_5685	Puccinia graminis
DN10495	hypothetical protein OnM2_012029	Erysiphe neolycopersici	3E-09 / 31.25%	PTRG_01339	Pyrenophora tritici-repentis
DN10505	7-dehydrocholesterol reductase	Erysiphe neolycopersici	3E-30 / 93.10%	Pgt_Ug99_A1_14691	Puccinia graminis
DN10871	RNA-directed DNA polymerase from mobile element jockey	Penicillium subrubescens	1E-8 / 42.03%	Pgt_Ug99_A1_8789	Puccinia graminis
DN10975	putative small oligopeptide opt family	Erysiphe necator	3e-67 / 85.71%	Pgt_Ug99_A1_13352	Puccinia graminis
DN11057	membrane protein-like protein TMS1	Erysiphe pulchra	2e-97 / 98.64%	Copci1_7660	Coprinopsis cinerea
DN11132	putative bacterial alpha-l-rhamnosidase domain protein	Erysiphe neolycopersici	2e-43 / 86.36%	Phyinf1_2300	Phytophthora infestans
DN11153	putative oligosaccharyltransferase subunit ribophorin ii	Erysiphe necator	2e-45 / 68.42%	Tribi1_523713	Trichodelitschia bisporula
DN1179	putative pre-rrna processing protein	Erysiphe neolycopersici	1e-60 / 83.47%	Blugr2_918	Blumeria graminis
DN1391	putative secreted effector protein	Erysiphe necator	6e-52 / 49.15%	MGG_00619T0	Magnaporthe oryzae
DN1423	Eukaryotic translation initiation factor 3 subunit I	Erysiphe necator	7e-152 / 95.02%	Lepmu1_423	Leptosphaeria maculans
DN144	putative secreted effector protein	Erysiphe necator	8e-67 / 57.95%	Rhiso1_3965	Rhizoctonia solani
DN1473	Protein SnodProt1	Erysiphe neolycopersici	6e-83 / 81.94%	Rhiso1_8951	Rhizoctonia solani
DN164	putative serine-threonine rich	Erysiphe neolycopersici	3e-136 / 65.61%	Melli1_207377	Melampsora lini
DN174	Pectin lyase-like protein	Erysiphe pulchra	6e-118 / 90.27%	Rhiso1_10385	Rhizoctonia solani
DN262	Prohibitin-2	Erysiphe neolycopersici	4e-125 / 99.43%	MGG_16260T0	Magnaporthe oryzae
DN4049	histone acetyltransferase ELP3	Aureobasidium melanogenum	2e-47 / 98.63%	Phyinf1_16668	Phytophthora infestans
DN4377	putative aldose 1-epimerase	Erysiphe neolycopersici	2e-30 / 82.86%	Rhodsp1_78249	Pseudomicrostroma glucosiphilum
DN4409	putative small secreted protein	Erysiphe neolycopersici	8E-69 / 65.88%	Tribi1_523417	Trichodelitschia bisporula
DN4492	Protein rot1	Erysiphe neolycopersici	2e-124 / 93.44%	Botci1_10473	Botrytis cinerea
DN4717	Mannan endo-1,6-alpha-mannosidase DCW1	Erysiphe neolycopersici	5e-20 / 83.02%	Spafl1_4498	Spathularia flavida
DN5	conserved hypothetical protein	Talaromyces marneffei ATCC 18224	2e-74 / 68.97%	MGG_00619T0	Magnaporthe oryzae
DN52	Cell surface protein	Erysiphe pulchra	5e-124 / 80.17%	MGG_03988T0	Magnaporthe oryzae
DN520	3-phytase A	Erysiphe neolycopersici	3e-57 / 76.67%	Rhodsp1_283219	Pseudomicrostroma glucosiphilum
DN5470	putative J domain-containing protein C2E1P5.03	Erysiphe neolycopersici	9e-171 / 85.37%	Lepmu1_1227	Leptosphaeria maculans
DN5816	V-type proton ATPase subunit C	Erysiphe neolycopersici	4E-51 / 96.63%	Phyinf1_4260	Phytophthora infestans
DN59	membrane fusion mating protein FIG1	Erysiphe pulchra	8e-52 / 96.55%	Pgt_Ug99_A1_2347	Puccinia graminis
DN6361	cyclin-dependent protein kinase regulator pho80	Metarhizium brunneum ARSEF 3297	8e-39 / 40.61%	MGG_17500T0	Magnaporthe oryzae
DN6509	effector OEC112 precursor protein	Rutstroemia sp. NJR-2017a BVV2	9e-40 / 40.09%	Blugr2_6621	Blumeria graminis
DN6609	Allergen Asp	Erysiphe necator	0 / 70.81%	Pgt_Ug99_A1_10893	Puccinia graminis
DN6783	Endoplasmic reticulum vesicle protein 25	Erysiphe necator	6e-123 / 90.96%	Color1_12084	Colletotrichum orchidophilum
DN708	putative ser thr protein phosphatase family	Erysiphe necator	5e-64 / 64.29%	Rhoto_9395	Rhodosporidium toruloides
DN7886	Subtilisin-like protease 2	Erysiphe neolycopersici	1e-74 / 81.95%	Rhiso1_11952	Rhizoctonia solani
DN8238	fungal-specific transcription factor domain-containing protein	Hyaloscypha sp. PMI_1271	3e-25 / 90.74%	Pgt_Ug99_A1_16230	Puccinia graminis
DN8317	Chaperone J-domain-containing protein	Erysiphe pulchra	1e-46 / 89.66%	Phyinf1_14341	Phytophthora infestans
DN9065	putative mannose 6-phosphate receptor-like protein	Erysiphe neolycopersici	2e-111 / 94.38%	Blugr2_3910	Blumeria graminis
DN9116	putative nima-interacting protein	Erysiphe neolycopersici	2e-93 / 91.50%	Rhiso1_9970	Rhizoctonia solani
DN94	Sialidase superfamily/BNR/Asp-box repeat protein	Erysiphe neolycopersici	1e-37 / 91.67%	Copci1_3436	Coprinopsis cinerea
DN9453	Alpha-glucosidase	Erysiphe neolycopersici	2e-140 / 93.75%	Rhoto_14515	Rhodosporidium toruloides
DN9922	putative secreted glycosidase	Erysiphe neolycopersici	2e-56 / 81.20%	Color1_4944	Colletotrichum orchidophilum
